# Supplementary material for: High‐Intensity interval training reduces transcriptomic age: A randomized controlled trial
Source: Aging Cell. 2023 Apr 20;22(6):e13841. doi: 10.1111/acel.13841 (PMC10265161; doi:10.1111/acel.13841)
Supplement: Supplementary file 1 — Appendix S1:HIIT Time X Intervention Differentially Expressed Gene List [file ACEL-22-e13841-s004.xls]

## Sheet: Lohman LLU dTime x Intervention
Gene	Intercept	Intervention	Between Group Fold Change
ZDHHC4	-0.64318	1.10686	2.15376
MYBBP1A	-0.71405	1.07326	2.10418
PREB	-0.596714	1.01629	2.02271
MROH1	-0.833149	0.964077	1.95082
LCN2	-0.661975	0.95138	1.93372
HMGN1P8	-0.224109	0.903346	1.8704
VPS39	-0.411689	0.900998	1.86736
AP003108.4	-0.770561	0.896899	1.86206
EPB41L2	-0.604088	0.868044	1.82519
B4GALT7	-0.355521	0.859982	1.81502
WSB2	-0.337306	0.828556	1.77591
LRP8	-0.107604	0.79816	1.73888
PILRB	-0.557406	0.78198	1.71949
UMAD1	-0.553412	0.770028	1.7053
RSAD1	-0.413728	0.754496	1.68704
OXER1	-0.532521	0.753217	1.68555
TAF13	-0.318705	0.738407	1.66833
ZNF213	-0.454365	0.735	1.6644
ZBED4	-0.362437	0.730563	1.65929
MT-TT	-0.796833	0.72467	1.65252
WLS	-0.312753	0.718467	1.64543
FAM234A	-0.274899	0.715721	1.6423
CHCHD5	-0.415374	0.708578	1.63419
PTGS1	-0.477025	0.704557	1.62964
PGBD4	-0.357998	0.704082	1.62911
PWAR6	-0.388922	0.698059	1.62232
INAFM1	-0.0578553	0.693005	1.61665
CC2D1A	-0.411801	0.687196	1.61015
HS1BP3	-0.382308	0.68578	1.60857
XRRA1	-0.374259	0.678742	1.60074
MEPCE	-0.287741	0.676527	1.59829
PLXNA3	-0.426469	0.676289	1.59802
ALPL	-0.343285	0.67585	1.59754
AC004448.1	-0.612007	0.674237	1.59575
NIT1	-0.310021	0.672585	1.59393
HDC	-0.114174	0.672027	1.59331
CTSF	-0.44298	0.671411	1.59263
LINC01410	-0.544071	0.67117	1.59236
VPS18	-0.174432	0.671055	1.59224
RELB	-0.226886	0.663845	1.5843
TTC7A	-0.2946	0.661097	1.58128
NEDD4L	-0.0902757	0.659882	1.57995
ZMYM3	-0.376739	0.65962	1.57967
NT5DC1	-0.298094	0.658294	1.57821
AC099489.1	-0.338803	0.653821	1.57333
CMAS	-0.305001	0.651411	1.5707
APOBR	-0.18952	0.642109	1.56061
CLUHP3	-0.254201	0.635686	1.55368
RRP12	-0.485781	0.634594	1.5525
ZCCHC14	-0.465746	0.633444	1.55126
SCCPDH	-0.219344	0.626581	1.5439
PLCD1	-0.217631	0.623962	1.5411
RNASEH1	-0.210551	0.623846	1.54098
ORC4	-0.248572	0.622853	1.53992
TMTC1	-0.206345	0.621251	1.53821
CAPN5	-0.194019	0.620108	1.53699
SLC35C1	-0.470832	0.619652	1.5365
GPAM	0.0847727	0.618512	1.53529
PLB1	-0.154876	0.617349	1.53405
BX322557.1	-0.405007	0.615547	1.53214
ZFY	-0.189801	0.614797	1.53134
WDR4	-0.159879	0.614736	1.53128
TRIM35	-0.430115	0.614002	1.5305
ZCCHC24	-0.606243	0.613371	1.52983
ZSCAN16-AS1	-0.376458	0.612389	1.52879
LINC00243	-0.467189	0.612373	1.52877
SAYSD1	-0.2397	0.607714	1.52384
ATG2A	-0.312715	0.606381	1.52244
RPS18P9	-0.32392	0.605358	1.52136
NCALD	-0.211089	0.604216	1.52015
PGAP2	-0.606039	0.600671	1.51642
TTC21A	-0.17848	0.599693	1.51539
NFKB2	-0.243142	0.596753	1.51231
CYB561D2	-0.30305	0.595131	1.51061
NTMT1	-0.25853	0.59463	1.51008
PBX1	-0.441581	0.59452	1.50997
ZBTB16	0.0544624	0.594423	1.50987
ZBTB48	-0.183249	0.592765	1.50813
B3GALNT2	-0.157472	0.591979	1.50731
NUTM2A-AS1	-0.271924	0.590249	1.50551
SLC6A8	-0.373702	0.588903	1.5041
AC026356.2	-0.410948	0.588669	1.50386
BICD1	-0.291479	0.588651	1.50384
DHX33	-0.16985	0.587853	1.50301
PRPSAP1	-0.437593	0.586372	1.50147
FADD	-0.328396	0.585637	1.5007
PARVB	-0.232252	0.58429	1.4993
TMEM91	-0.238515	0.583166	1.49813
LRIG2	-0.229744	0.582703	1.49765
CTTN	-0.477424	0.581791	1.49671
PAFAH2	-0.338788	0.581786	1.4967
MCUR1	-0.273061	0.580912	1.49579
CCDC77	-0.422404	0.580553	1.49542
SUPT7L	-0.437856	0.578786	1.49359
SCYL1	-0.465476	0.577811	1.49258
PDCD5	-0.216435	0.57711	1.49186
IRF5	-0.337803	0.57691	1.49165
BLOC1S1	-0.379406	0.575214	1.4899
ANO9	-0.226343	0.574988	1.48966
LRFN1	-0.223374	0.574003	1.48865
ZNF296	-0.0663251	0.573804	1.48844
ZDHHC16	-0.299086	0.573604	1.48824
NMRAL1	-0.382243	0.572037	1.48662
AC103769.1	-0.114912	0.570339	1.48487
FAR2	-0.162973	0.569209	1.48371
AVIL	-0.141697	0.56816	1.48263
AL157392.3	0.0302601	0.568007	1.48247
TXNDC17	0.0764429	0.567758	1.48222
ERCC6L2	-0.0293469	0.567342	1.48179
MAN2C1	-0.212263	0.56498	1.47937
GNB1L	-0.269469	0.561669	1.47598
AC025171.1	-0.326648	0.561487	1.47579
ING5	-0.500026	0.561039	1.47533
CAMTA1	-0.589328	0.560332	1.47461
PRR14	-0.308606	0.557567	1.47178
SH2B2	-0.368265	0.557554	1.47177
COX14	-0.474472	0.557277	1.47149
CMSS1	-0.468387	0.556797	1.471
SLC25A42	0.0173102	0.555505	1.46968
AL162424.1	-0.430805	0.554048	1.4682
SGSH	-0.192381	0.553626	1.46777
AC092910.3	-0.422836	0.553243	1.46738
TCEAL3	-0.200831	0.551355	1.46546
MYO1E	-0.0943561	0.550295	1.46438
FADS1	-0.314649	0.548832	1.4629
CAPN12	-0.209191	0.548656	1.46272
ANKRD55	-0.326784	0.546477	1.46051
ADCY9	-0.380363	0.545448	1.45947
SLC10A3	-0.401985	0.545312	1.45934
SLC31A1	-0.378848	0.544594	1.45861
DHX37	-0.343388	0.544121	1.45813
N4BP2L2-IT2	-0.274056	0.543465	1.45747
IRF4	-0.396649	0.542676	1.45667
TIAM2	-0.341038	0.540127	1.4541
SLPI	-0.306088	0.539197	1.45316
TTYH2	-0.281281	0.537962	1.45192
HECW2	-0.178214	0.53761	1.45157
ACO1	-0.124685	0.537609	1.45156
C10orf105	-0.31193	0.537176	1.45113
IRGQ	0.0152532	0.536506	1.45046
TREML1	-0.179362	0.536173	1.45012
GDPD3	-0.226677	0.536146	1.45009
TNFRSF8	-0.185042	0.536051	1.45
OSER1-AS1	-0.304419	0.535148	1.44909
PYCARD-AS1	-0.121582	0.534794	1.44874
AL356356.1	-0.266219	0.532129	1.44606
NDRG2	-0.290545	0.531858	1.44579
AC137932.2	-0.146464	0.529996	1.44393
CEP128	-0.467624	0.529557	1.44349
SAP130	-0.180756	0.528788	1.44272
WDR19	-0.332162	0.526837	1.44077
MTHFD1	-0.348379	0.526474	1.4404
STK3	-0.218426	0.525697	1.43963
ODF2	-0.0570127	0.524519	1.43845
TARBP2	-0.251455	0.524461	1.4384
STAM2	-0.290356	0.524101	1.43804
ELMOD3	-0.0737076	0.523281	1.43722
BAG3	-0.261588	0.522922	1.43686
TCTN1	-0.305112	0.52287	1.43681
ZHX1	-0.134249	0.522756	1.4367
MYL9	-0.0159531	0.522624	1.43657
DDX20	-0.443009	0.521552	1.4355
PET100	-0.43622	0.521479	1.43543
AC079174.1	-0.20361	0.521193	1.43514
VSTM1	-0.575866	0.520502	1.43445
AASDH	-0.731765	0.520472	1.43442
AKAP1	-0.218547	0.519467	1.43343
TRIM65	-0.437909	0.518498	1.43246
AFF3	-0.166123	0.517108	1.43108
COLQ	-0.54665	0.51698	1.43096
WDR74	-0.149877	0.516678	1.43066
COX15	0.060846	0.516651	1.43063
RNU6-60P	-0.16343	0.516178	1.43016
CFAP20	-0.186678	0.515623	1.42961
SART1	-0.30426	0.515328	1.42932
CDCA7L	-0.0639965	0.515004	1.429
ZFPL1	-0.454941	0.514603	1.4286
TMCC3	-0.286118	0.512912	1.42693
AC008764.7	-0.263267	0.5127	1.42672
UNC13D	-0.228647	0.512659	1.42668
DHRS12	-0.258936	0.511678	1.42571
RHBDD2	-0.202057	0.511214	1.42525
PLPPR2	-0.295706	0.511195	1.42523
CBX1	-0.188202	0.510552	1.42459
TMEM218	-0.300011	0.510133	1.42418
TBC1D13	-0.15036	0.509401	1.42346
ENSG00000274961	-0.125921	0.508728	1.42279
RNU4-40P	-0.446583	0.508709	1.42278
OSGEP	-0.318397	0.508281	1.42235
HS3ST3B1	-0.177416	0.505749	1.41986
EXD3	-0.222081	0.504328	1.41846
FAM214A	-0.285637	0.503937	1.41808
POLL	-0.320047	0.503528	1.41768
NKX3-1	-0.243695	0.502332	1.4165
YIF1B	-0.39842	0.50216	1.41633
AC100835.2	-0.36563	0.502154	1.41633
AL627309.7	-0.297994	0.500317	1.41452
TOE1	-0.168194	0.499967	1.41418
QTRT2	-0.348294	0.499685	1.4139
LRCH1	0.0871863	0.499672	1.41389
APEX2	-0.490304	0.499597	1.41382
CACNA2D3	-0.169903	0.499559	1.41378
ARHGEF19	-0.302911	0.49794	1.4122
OGDH	-0.324006	0.497685	1.41195
ENGASE	-0.437333	0.497518	1.41178
TRERF1	-0.280754	0.497328	1.4116
ZDHHC24	-0.107883	0.497281	1.41155
AL135818.1	-0.233912	0.496044	1.41034
NDUFS4	-0.0698791	0.495104	1.40942
TMEM80	-0.171576	0.495037	1.40936
GLT8D1	0.0896694	0.495013	1.40933
FBXO31	-0.0828242	0.494612	1.40894
THOC5	-0.138912	0.493722	1.40807
DOT1L	-0.470273	0.492339	1.40672
AC007969.1	-0.25872	0.491297	1.40571
ADARB1	-0.306795	0.490808	1.40523
CCDC124	-0.185848	0.488931	1.4034
FOLR3	-0.286569	0.488829	1.40331
FHL1	-0.318628	0.488471	1.40296
AC079922.2	-0.0833325	0.488434	1.40292
PRKRIP1	-0.235735	0.488196	1.40269
IGHG4	-0.13698	0.48808	1.40258
GUCY1A3	-0.326556	0.48773	1.40224
AC022167.3	-0.533741	0.486782	1.40132
BRAP	-0.155085	0.486773	1.40131
PDCD2L	-0.253568	0.48633	1.40088
TSC22D2	-0.103334	0.485177	1.39976
AP003170.4	-0.198984	0.484152	1.39876
MFSD3	-0.152997	0.483507	1.39814
TBCE	-0.235856	0.483463	1.3981
AHDC1	-0.231579	0.482646	1.3973
FLCN	-0.140855	0.482526	1.39719
ATP6V0A1	-0.175702	0.482497	1.39716
PHC1	0.115134	0.482122	1.3968
GSK3A	-0.196227	0.481894	1.39658
TRAPPC9	0.00443283	0.480034	1.39478
CABLES2	-0.257197	0.479371	1.39414
IL21R	-0.21474	0.479091	1.39387
AC132008.2	-0.223871	0.478519	1.39331
CD82	-0.177941	0.477607	1.39243
BMX	-0.0289746	0.476374	1.39124
SLC38A5	-0.181163	0.47541	1.39031
HNRNPAB	-0.109654	0.475119	1.39003
EEF1DP7	-0.221855	0.474872	1.38979
IFRD2	-0.411431	0.474584	1.38952
NTNG2	-0.280702	0.474204	1.38915
GPR68	-0.22475	0.473724	1.38869
FBXO25	-0.19211	0.473498	1.38847
PMEPA1	-0.347236	0.473234	1.38822
KPNA1	-0.15208	0.472117	1.38714
PRR5	-0.320504	0.471812	1.38685
ZNF585A	-0.252799	0.471622	1.38667
BEX4	-0.242437	0.471316	1.38637
CUEDC1	0.0294884	0.471184	1.38625
TMEM186	-0.536092	0.47076	1.38584
ANKRD9	-0.0198612	0.470549	1.38564
LONRF1	-0.216359	0.470145	1.38525
GHRLOS	-0.389226	0.470118	1.38522
MSANTD2	-0.47853	0.468636	1.3838
MOSPD1	-0.21325	0.468306	1.38348
RBM38	-0.254437	0.467501	1.38271
TOP2A	-0.0373594	0.467419	1.38263
TRPT1	-0.292413	0.464471	1.37981
ABAT	-0.288369	0.462886	1.3783
MBOAT7	-0.196646	0.462417	1.37785
PRDX2	-0.347863	0.462392	1.37782
AL353625.1	-0.36148	0.462146	1.37759
NBPF12	-0.089666	0.459529	1.37509
YARS	-0.17301	0.459025	1.37461
RN7SL130P	-0.0271253	0.458899	1.37449
CAMKK1	-0.370001	0.458808	1.37441
AC024075.2	-0.369356	0.458769	1.37437
DGAT2	-0.0830078	0.458625	1.37423
SOWAHD	-0.316865	0.458319	1.37394
JUN	-0.111605	0.458051	1.37369
TSPAN17	-0.132835	0.457442	1.37311
P2RX5	-0.110997	0.456921	1.37261
AP000919.1	0.150544	0.456477	1.37219
TAF12	-0.11915	0.454524	1.37033
MAP1LC3B2	-0.259206	0.454208	1.37003
MAN1B1	-0.201344	0.453054	1.36893
NIPSNAP1	-0.0921137	0.452688	1.36859
NKAPP1	-0.35944	0.452463	1.36837
CLN8	-0.466503	0.452123	1.36805
CPEB3	-0.114649	0.451505	1.36747
EPHB1	-0.0828387	0.450245	1.36627
HPGD	-0.228964	0.449672	1.36573
RCC1	-0.309855	0.449563	1.36563
SPSB2	0.143703	0.448533	1.36465
SENP3	-0.153881	0.448378	1.36451
SPACA6	0.227747	0.447985	1.36413
MEMO1	-0.20665	0.447655	1.36382
IGHGP	0.0255177	0.446775	1.36299
A2M-AS1	-0.380243	0.446318	1.36256
GAB1	-0.442397	0.446317	1.36256
PTOV1	-0.151421	0.445964	1.36222
TAGLN	-0.389376	0.445236	1.36154
PCNX3	-0.330697	0.444929	1.36125
BOP1	0.0441763	0.444643	1.36098
GRK3	-0.102392	0.444086	1.36045
ALG6	-0.227763	0.44371	1.3601
AL162578.1	-0.259874	0.442515	1.35897
IFT122	-0.48835	0.441756	1.35826
LINC00174	-0.350866	0.441496	1.35801
COPG1	0.0364672	0.439503	1.35614
DGAT1	-0.136696	0.439299	1.35595
SPTAN1	-0.327832	0.438518	1.35521
MEGF6	-0.300751	0.438417	1.35512
ETV3	-0.510621	0.437797	1.35453
LINC00649	-0.139814	0.437697	1.35444
GEMIN8	-0.521834	0.43688	1.35367
SIRT7	-0.266645	0.436721	1.35352
AMT	-0.383884	0.436611	1.35342
NAB2	-0.0796287	0.436449	1.35327
P2RX1	-0.207118	0.43637	1.35319
APEH	-0.0977164	0.436334	1.35316
PLEKHM1	-0.290739	0.435497	1.35238
RN7SL368P	-0.126246	0.435477	1.35236
GAS2L1	-0.263772	0.434007	1.35098
HDAC8	-0.0741331	0.433886	1.35087
RAP1GAP2	-0.186602	0.433491	1.3505
AKIRIN2	-0.10807	0.432804	1.34985
TMEM40	-0.117485	0.432764	1.34982
ACOT11	-0.0608947	0.431821	1.34894
GTF2H2B	-0.0929866	0.43171	1.34883
E2F5	-0.243094	0.431708	1.34883
SFI1	-0.3192	0.430848	1.34803
AC099811.5	-0.116834	0.430321	1.34753
GGCX	-0.496992	0.430306	1.34752
C8orf58	0.0837077	0.430288	1.3475
RNF5	-0.144191	0.430042	1.34727
NUBP1	-0.035427	0.429934	1.34717
SNRNP40	-0.35043	0.429922	1.34716
Z99129.4	-0.334496	0.429277	1.34656
AC003072.1	-0.335208	0.428842	1.34615
TCIRG1	-0.0642302	0.428195	1.34555
FLNB	-0.349283	0.428123	1.34548
KIF3C	-0.323006	0.427849	1.34523
COX10-AS1	-0.27892	0.427532	1.34493
ARL13B	-0.114662	0.427392	1.3448
NECTIN1	-0.107576	0.427248	1.34467
UBR5-AS1	0.0999111	0.426722	1.34418
ERVK13-1	-0.216519	0.42625	1.34374
ATRN	-0.14357	0.425758	1.34328
CCM2	-0.229033	0.425622	1.34315
ARAP3	-0.283026	0.425611	1.34314
SCAMP3	-0.102346	0.425573	1.34311
KIF27	0.134538	0.422773	1.3405
GTPBP1	-0.0262024	0.422483	1.34023
ZNF362	-0.0313056	0.422475	1.34023
SH3GL1	-0.0626953	0.422153	1.33993
MRPL2	-0.397059	0.422118	1.33989
ACP1	-0.0921607	0.421984	1.33977
AC079331.2	0.00387469	0.421922	1.33971
TLE3	-0.196971	0.421396	1.33922
PANX2	-0.0986921	0.420697	1.33857
TFRC	-0.190036	0.420362	1.33826
TRIB1	-0.482512	0.420168	1.33808
GSKIP	-0.233257	0.420124	1.33804
ATG9B	-0.200882	0.420123	1.33804
RN7SL600P	-0.154235	0.419505	1.33747
GOLGA2P5	-0.124503	0.419343	1.33732
ZNF230	0.00410286	0.419022	1.33702
AC119428.2	-0.0115124	0.418937	1.33694
USP36	-0.353377	0.418915	1.33692
VNN1	-0.443384	0.418852	1.33686
NSUN5P1	-0.0155447	0.41779	1.33588
AATF	-0.155224	0.417454	1.33557
SNHG15	-0.366495	0.417422	1.33554
AC009404.1	-0.00836067	0.41626	1.33446
AF131215.4	-0.0919612	0.416166	1.33438
MPIG6B	-0.292181	0.416066	1.33428
PLEK2	-0.180395	0.414353	1.3327
F5	-0.172811	0.413968	1.33235
ZDHHC14	-0.021213	0.413548	1.33196
KCNH2	-0.253227	0.41349	1.3319
RNF169	-0.281042	0.413148	1.33159
DGCR6L	-0.17593	0.413116	1.33156
CLDN5	-0.421494	0.412844	1.33131
NPRL2	-0.0714837	0.411611	1.33017
STAM	0.0374412	0.411075	1.32968
UBA1	0.0132801	0.410719	1.32935
MTMR4	-0.31668	0.410316	1.32898
RECQL5	-0.117582	0.410283	1.32895
PPP5C	-0.206054	0.410041	1.32872
PDE6B	-0.19342	0.409952	1.32864
DEF8	-0.250344	0.409805	1.32851
RAB4A	-0.154305	0.409103	1.32786
ST20-AS1	-0.135774	0.408687	1.32748
POFUT1	-0.282793	0.408636	1.32743
ZFYVE16	-0.232455	0.408337	1.32716
SMUG1	-0.00292965	0.407982	1.32683
RHOB	-0.148693	0.407526	1.32641
NRM	-0.219861	0.407332	1.32623
AC008850.1	-0.43281	0.407321	1.32622
ATP6V1E2	-0.353038	0.407124	1.32604
CBR3-AS1	-0.145818	0.407003	1.32593
NUP37	-0.308922	0.406924	1.32586
AC135050.6	-0.334056	0.406594	1.32555
AC103703.1	-0.250842	0.406234	1.32522
BATF	0.00446394	0.405877	1.32489
ZNF568	-0.115945	0.405322	1.32438
DMAP1	-0.421031	0.405284	1.32435
ADHFE1	-0.25624	0.404823	1.32393
RASGRP1	-0.18357	0.404557	1.32368
TM2D2	0.195804	0.404207	1.32336
MRM3	-0.280933	0.404122	1.32328
SNORA81	-0.101032	0.403502	1.32271
OAT	-0.218006	0.40301	1.32226
TNNT1	-0.318203	0.402994	1.32225
NF1	-0.133105	0.402939	1.3222
ZCWPW1	-0.1291	0.402047	1.32138
HADHB	-0.175655	0.401293	1.32069
KRT23	-0.106249	0.401241	1.32064
IRS1	-0.0653654	0.400351	1.31983
GYPB	-0.173115	0.400117	1.31961
SH2B1	0.0305847	0.400011	1.31952
NQO2	-0.10071	0.399603	1.31915
SH2D1B	-0.382538	0.398578	1.31821
PDCD6IPP2	-0.140139	0.398227	1.31789
TGS1	-0.0218344	0.398223	1.31788
LSP1	-0.21481	0.39723	1.31698
DUSP16	-0.344975	0.397043	1.31681
UBE2M	-0.0236636	0.396736	1.31653
DEFA3	-0.48431	0.396546	1.31635
SLC9B2	-0.206056	0.396435	1.31625
Y_RNA	-0.154649	0.396032	1.31588
MTCO1P11	-0.249051	0.395933	1.31579
CRADD	-0.266657	0.395656	1.31554
AL162274.2	-0.367843	0.395477	1.31538
MAP3K6	-0.136872	0.395135	1.31507
KPNA5	0.049575	0.394979	1.31492
CYB5R1	-0.0261975	0.394745	1.31471
TBL3	-0.0175065	0.394268	1.31428
AL135999.1	-0.158163	0.394201	1.31421
AC092620.2	-0.273014	0.393579	1.31365
PTCD1	-0.466632	0.393576	1.31365
KIAA1324	-0.115381	0.393524	1.3136
GP6	-0.341391	0.393241	1.31334
SOCS4	0.178073	0.393085	1.3132
CUEDC2	-0.0168815	0.392782	1.31292
GCNT1P3	-0.0618248	0.392179	1.31237
DRAM1	-0.332227	0.391713	1.31195
CHI3L2	-0.269452	0.391625	1.31187
POLD2	-0.606331	0.391504	1.31176
SAC3D1	-0.118643	0.391424	1.31169
TRPM6	-0.0385792	0.391279	1.31156
MIS12	-0.158044	0.391278	1.31155
TMEM45B	-0.321178	0.391107	1.3114
NRGN	-0.29297	0.390763	1.31109
TEX2	-0.269787	0.390377	1.31074
PHB	-0.274242	0.390151	1.31053
UNC45A	-0.106904	0.390049	1.31044
FAM45A	-0.294987	0.389965	1.31036
CTDP1	-0.135741	0.389728	1.31015
ZNF573	-0.292784	0.389462	1.3099
HIST2H2BE	-0.152472	0.389235	1.3097
AL450384.2	-0.393008	0.388802	1.30931
LINC00173	0.0755757	0.388703	1.30922
AIM2	-0.0901725	0.388633	1.30915
AVEN	-0.151825	0.388499	1.30903
DNAJA4	-0.0476329	0.388483	1.30902
BRF2	-0.118719	0.387704	1.30831
SLC16A10	-0.0609458	0.386137	1.30689
HIST1H3H	-0.350119	0.385746	1.30654
BLOC1S3	-0.342357	0.384484	1.30539
RHBDD3	-0.0683995	0.383871	1.30484
AC132938.5	-0.13066	0.383587	1.30458
AC093010.2	-0.0997504	0.383449	1.30446
ARID5A	-0.466841	0.382951	1.30401
GEMIN7	0.112193	0.382911	1.30397
NOL10	0.187429	0.382822	1.30389
RBM47	-0.171452	0.382451	1.30355
TUBGCP6	-0.270862	0.382311	1.30343
NT5M	-0.401078	0.382034	1.30318
LINC01506	0.0825846	0.381817	1.30298
FER	-0.298795	0.381617	1.3028
KCNE1	0.128069	0.381433	1.30263
GAL3ST4	-0.280414	0.381057	1.3023
FAM173A	-0.0895083	0.38102	1.30226
FAM50A	-0.256601	0.380945	1.30219
NEMP2	-0.222634	0.38083	1.30209
SCAF1	-0.299962	0.380675	1.30195
RAB11FIP4	-0.186082	0.380321	1.30163
AC010894.5	-0.102315	0.380219	1.30154
LRRC61	-0.0883192	0.378864	1.30032
GAMT	-0.016461	0.378789	1.30025
TOX4P1	0.0471027	0.378632	1.30011
TRMT61A	0.0105555	0.378499	1.29999
RABGEF1	-0.176464	0.378416	1.29991
NUP133	-0.231532	0.377319	1.29893
IL2RA	-0.161035	0.37721	1.29883
ALOX5	-0.115046	0.376587	1.29827
TIMM50	-0.139903	0.376584	1.29826
ZFYVE1	-0.173633	0.376519	1.29821
LUCAT1	-0.238651	0.376262	1.29797
PCK2	-0.144459	0.376203	1.29792
AC242376.2	-0.0294897	0.375757	1.29752
ANAPC7	-0.037771	0.374472	1.29636
AP2A1	-0.327667	0.373566	1.29555
NCAM1	-0.17676	0.372924	1.29497
GTPBP2	-0.148875	0.372306	1.29442
ZER1	-0.200465	0.372094	1.29423
TPM2	0.096154	0.371732	1.29391
AC007038.2	-0.176771	0.371632	1.29382
CACNB3	-0.134361	0.371479	1.29368
ABHD5	-0.189157	0.371362	1.29357
NR1D2	-0.152898	0.371274	1.29349
TMEM69	-0.0751871	0.371108	1.29335
LINC00959	-0.201385	0.370763	1.29304
IP6K1	-0.136255	0.369583	1.29198
WASH2P	-0.241743	0.369338	1.29176
EFTUD2	-0.108881	0.369002	1.29146
DUSP10	-0.236422	0.368509	1.29102
HAPLN3	0.0727368	0.368121	1.29067
SRPK1	-0.00519636	0.367537	1.29015
HIST1H2AE	-0.255452	0.367135	1.28979
HGSNAT	-0.107421	0.36629	1.28903
SYNGR1	-0.148914	0.365101	1.28797
MRM1	-0.197801	0.365048	1.28792
RAB11FIP2	-0.107288	0.363745	1.28676
CDC14B	-0.186354	0.363687	1.28671
TRMT2A	0.0265428	0.363604	1.28664
AL139246.5	0.100722	0.363197	1.28627
SLC25A11	-0.0892464	0.363161	1.28624
ICAM4	-0.0960881	0.362913	1.28602
CLU	-0.186996	0.362884	1.28599
FKBP14	-0.334758	0.362463	1.28562
STK39	-0.0303229	0.361855	1.28508
MASTL	-0.182568	0.361772	1.285
LMNA	-0.143798	0.361754	1.28499
MTHFSD	0.127329	0.36172	1.28496
AP000350.6	-0.101155	0.361702	1.28494
CAMK2D	-0.278245	0.361521	1.28478
C3AR1	0.0117371	0.361255	1.28454
PDZD4	-0.218748	0.361151	1.28445
CD27-AS1	-0.149303	0.360865	1.2842
MMP9	-0.247419	0.360501	1.28387
ABCG1	-0.241037	0.359753	1.28321
NLRP12	-0.0387351	0.359623	1.28309
ARL2	-0.36536	0.359604	1.28307
C22orf39	-0.34272	0.359558	1.28303
MAF	-0.219678	0.359497	1.28298
SIAH1	-0.00672693	0.359263	1.28277
TSPAN18	0.0510931	0.358854	1.28241
NOA1	-0.0220366	0.358848	1.2824
PXK	-0.207439	0.358748	1.28231
PPP1R12C	-0.0761258	0.358628	1.28221
SCAMP4	-0.205	0.357999	1.28165
SCN1B	-0.433404	0.357855	1.28152
SMOX	-0.220359	0.357626	1.28132
UBIAD1	-0.260754	0.357579	1.28127
FCHO1	-0.116625	0.357187	1.28093
KCTD9	-0.379683	0.357171	1.28091
KIAA0232	-0.202016	0.356856	1.28063
CST7	-0.295891	0.356447	1.28027
PAXBP1-AS1	-0.12634	0.356427	1.28025
XPR1	-0.524679	0.356314	1.28015
SLC37A3	0.00688956	0.35529	1.27924
DENND5A	-0.253299	0.354934	1.27893
DHX35	-0.325838	0.354313	1.27838
GCN1	-0.46496	0.354289	1.27836
MRPS30	-0.356943	0.353707	1.27784
NBPF11	-0.0219041	0.353603	1.27775
UQCC3	-0.268866	0.352987	1.2772
LZTR1	-0.268733	0.352904	1.27713
USPL1	0.00720297	0.352762	1.277
PPP1R21	0.116269	0.352601	1.27686
OGFOD1	-0.0854064	0.352424	1.2767
DPY19L4	-0.230307	0.352099	1.27642
PTGIR	-0.0823818	0.351755	1.27611
PITRM1	-0.269455	0.351748	1.27611
UBE2Q2P1	-0.264268	0.351633	1.276
NTAN1	0.015196	0.351559	1.27594
NDUFV1	-0.0528541	0.351457	1.27585
TPM1	-0.196109	0.351424	1.27582
MAST3	-0.0838027	0.351198	1.27562
SLC25A43	-0.406643	0.351161	1.27559
COMTD1	-0.430442	0.350929	1.27538
USP46	0.0264619	0.350885	1.27534
RNU6-892P	-0.00969462	0.350866	1.27533
NCOR2	-0.0730915	0.350648	1.27513
PIGP	-0.503007	0.35037	1.27489
JAKMIP2	-0.488499	0.350006	1.27457
TSPAN33	-0.238393	0.349791	1.27438
CTDSPL2	-0.250757	0.349775	1.27436
GOLGA2	-0.230305	0.349649	1.27425
MCEE	-0.0514035	0.349235	1.27389
RNU6-611P	-0.182791	0.348558	1.27329
AC026401.2	-0.158153	0.348088	1.27287
DDHD2	-0.217997	0.347988	1.27278
LINC02397	0.0728242	0.347706	1.27254
RHOT1	-0.114467	0.347268	1.27215
ZMIZ2	0.00330417	0.347237	1.27212
FAAP100	-0.341996	0.346899	1.27182
TMED5	-0.272948	0.34659	1.27155
PYURF	-0.286008	0.34589	1.27094
NGLY1	0.00386638	0.345782	1.27084
HRK	-0.11582	0.345702	1.27077
ABCA2	-0.562639	0.345493	1.27058
MCM7	0.0713182	0.345444	1.27054
ASRGL1	-0.108553	0.3452	1.27033
PNKP	-0.214195	0.344968	1.27012
FAM160B1	0.000628	0.344801	1.26998
THEMIS	-0.192561	0.344384	1.26961
MIATNB	-0.26331	0.344228	1.26947
TTI2	-0.0515892	0.344211	1.26946
TSR3	-0.179345	0.343785	1.26908
FAM89B	-0.237598	0.343189	1.26856
HM13-IT1	-0.137176	0.34315	1.26852
AC008610.1	-0.185068	0.343144	1.26852
ADSL	0.0672639	0.343138	1.26851
AP2A2	-0.132158	0.343096	1.26848
NDUFA8	0.00699929	0.343072	1.26845
AQP10	-0.235602	0.342667	1.2681
ZNF692	-0.178711	0.342378	1.26784
LRRC47	-0.0536163	0.342289	1.26777
DNAJC11	-0.128077	0.342153	1.26765
TNFRSF18	-0.190291	0.342087	1.26759
FOXP1-IT1	-0.142431	0.342011	1.26752
ZNF581	-0.136469	0.341973	1.26749
RFX1	-0.130823	0.34191	1.26743
PPP2R2D	-0.0268387	0.341835	1.26737
CREBBP	-0.0726447	0.341397	1.26698
CHST13	-0.0085111	0.341096	1.26672
COQ8B	-0.203354	0.340656	1.26633
FCER2	-0.488324	0.340581	1.26627
POLDIP3	-0.125126	0.340541	1.26623
FAM174B	-0.0420986	0.339579	1.26539
NEURL1	-0.240091	0.339387	1.26522
CCS	-0.166603	0.339096	1.26496
C5orf63	-0.281544	0.339071	1.26494
OXSR1	0.0798177	0.339014	1.26489
CCDC170	0.227529	0.338765	1.26467
ATAD3A	-0.287477	0.338417	1.26437
TRAV17	-0.0362644	0.338124	1.26411
HAL	-0.261044	0.338023	1.26402
XK	-0.123109	0.337699	1.26374
GOLIM4	-0.20231	0.337567	1.26362
GPHN	-0.160948	0.337464	1.26353
TOR2A	-0.204623	0.337229	1.26333
TSTA3	-0.0929294	0.336943	1.26308
MTIF2	0.0313145	0.336918	1.26306
PACS2	-0.37202	0.336777	1.26293
PAXIP1-AS1	-0.108627	0.336512	1.2627
TCAF2	0.0053998	0.336274	1.26249
LRRC8A	-0.1032	0.336161	1.26239
IGLC2	-0.101615	0.336062	1.26231
GPS1	0.0442307	0.33574	1.26202
H6PD	0.077986	0.335736	1.26202
CERS5	0.0775871	0.33546	1.26178
SETD6	-0.196131	0.335227	1.26158
AC012368.1	-0.00990408	0.335085	1.26145
PEX16	-0.231736	0.334624	1.26105
MTMR11	-0.17732	0.334594	1.26102
ITSN1	-0.317525	0.334453	1.2609
QSOX2	-0.068606	0.33418	1.26066
CCDC191	-0.096852	0.3339	1.26042
B3GALT4	-0.298738	0.333619	1.26017
BSG	-0.249964	0.333144	1.25976
DAPK2	-0.126305	0.332819	1.25947
LINC02035	-0.134141	0.332708	1.25938
AC013264.1	-0.00031	0.332593	1.25928
THAP7	-0.54117	0.332553	1.25924
DSTYK	-0.0746474	0.332536	1.25922
PTPN11	-0.147956	0.332252	1.25898
EXO5	-0.0155847	0.332048	1.2588
FAAP20	0.0896283	0.332013	1.25877
SRM	-0.0564346	0.331862	1.25864
LYRM9	-0.157054	0.331615	1.25842
RN7SL200P	-0.288397	0.331608	1.25842
JPT2	-0.212838	0.331277	1.25813
GGACT	-0.272395	0.331241	1.2581
IGHMBP2	-0.507448	0.330934	1.25783
EPS15L1	-0.0512358	0.330629	1.25756
CIPC	-0.0556217	0.330273	1.25725
FRMD4A	-0.338096	0.329964	1.25698
SLC10A7	-0.209214	0.329933	1.25695
EIF5A2	-0.0715938	0.329898	1.25692
LSM10	-0.129875	0.329192	1.25631
CDC42EP4	-0.208618	0.328954	1.2561
PI3	-0.202738	0.328408	1.25563
PSMA6	-0.0613662	0.328166	1.25542
LINC01252	-0.179869	0.327946	1.25523
DBR1	-0.318682	0.327815	1.25511
NCAPH2	0.0518451	0.327744	1.25505
ISOC1	-0.0603541	0.327737	1.25504
AC125437.2	0.0070033	0.32726	1.25463
PLCB1	-0.0591847	0.327137	1.25452
RAB33B	-0.0548638	0.326998	1.2544
FANCE	0.00841767	0.326824	1.25425
DLGAP4	-0.169852	0.32678	1.25421
TRPS1	-0.00975425	0.32659	1.25405
EMC8	-0.16266	0.325596	1.25318
CRISPLD2	-0.124699	0.325471	1.25307
CORO1A	-0.240776	0.324956	1.25263
MAN1A1	-0.144897	0.324782	1.25248
FAF1	-0.177455	0.324479	1.25221
BCL2L1	-0.119966	0.324396	1.25214
MESDC1	-0.220935	0.32425	1.25201
AC012645.1	-0.105679	0.324135	1.25191
DLG1	-0.1207	0.323957	1.25176
GCDH	-0.0749604	0.323737	1.25157
DNAJB2	-0.167005	0.323656	1.2515
MED8	-0.258001	0.323332	1.25122
PDXK	-0.283908	0.323273	1.25117
Y_RNA	-0.172177	0.323029	1.25095
POP7	-0.216042	0.322946	1.25088
KIFAP3	-0.129522	0.322904	1.25085
C14orf80	-0.319642	0.322886	1.25083
ATP6AP1	-0.0871403	0.322855	1.2508
FECH	-0.193372	0.322815	1.25077
GALNS	-0.023196	0.322481	1.25048
CCDC94	-0.267422	0.322403	1.25041
SDSL	-0.205858	0.322391	1.2504
ATXN10	-0.0255319	0.321878	1.24996
AC022098.1	0.00246826	0.321872	1.24995
AC104695.2	-0.00859751	0.321439	1.24958
VAMP2	-0.0680806	0.32127	1.24943
RHOBTB3	-0.137788	0.320638	1.24888
AP001189.1	-0.127449	0.320536	1.24879
ENO2	-0.0189556	0.320414	1.24869
ZFHX2-AS1	-0.334609	0.320349	1.24863
ALKBH2	-0.222283	0.320128	1.24844
RASGEF1A	-0.357832	0.320089	1.24841
C3orf18	-0.180166	0.319999	1.24833
LAMTOR2	-0.477004	0.3194	1.24781
UTP14A	-0.00155651	0.319337	1.24776
ZNF620	-0.0295085	0.31918	1.24762
IRF2BP1	-0.108863	0.318609	1.24713
TJP2	-0.135405	0.318328	1.24688
AC231981.1	-0.0682355	0.317921	1.24653
FUK	-0.482139	0.317864	1.24648
SMC2	-0.123551	0.317741	1.24638
GTF2A1	0.0324735	0.317624	1.24628
GID4	-0.114388	0.317444	1.24612
PHF2	-0.136402	0.317243	1.24595
GBF1	-0.0567193	0.317224	1.24593
UPF3A	-0.222981	0.31708	1.24581
AC114490.1	0.264288	0.317049	1.24578
AC134407.3	-0.283385	0.317048	1.24578
ZNF576	-0.296571	0.316873	1.24563
AC027279.1	-0.330735	0.316842	1.2456
AAAS	-0.24417	0.31666	1.24544
TNIP2	-0.114782	0.316578	1.24537
C3orf62	-0.176341	0.316449	1.24526
BLOC1S5	-0.354532	0.316352	1.24518
CASK	-0.00345106	0.316262	1.2451
SMAD1	-0.119923	0.316043	1.24491
DPP9	-0.235116	0.316017	1.24489
TNFAIP1	-0.330174	0.315897	1.24479
SVIL	-0.241206	0.315864	1.24476
CD5	-0.124783	0.31536	1.24432
SHKBP1	-0.0834903	0.315007	1.24402
ABHD2	-0.133734	0.314997	1.24401
EFNB1	-0.0490435	0.31484	1.24387
STYXL1	-0.0235376	0.314778	1.24382
ADGRG3	-0.202385	0.314492	1.24357
LRRC45	-0.0546942	0.314394	1.24349
WWOX	-0.00792659	0.314239	1.24336
AC009831.1	-0.124331	0.31408	1.24322
CSPP1	-0.113487	0.313943	1.2431
AL031666.3	-0.118515	0.313893	1.24306
USP31	-0.159985	0.313762	1.24294
CCDC102A	-0.0468556	0.313724	1.24291
TIMM9	-0.0130791	0.313694	1.24289
GMPPA	-0.241446	0.313684	1.24288
SMG1P1	-0.119637	0.313332	1.24257
AMMECR1L	-0.419898	0.313143	1.24241
YIPF2	-0.430961	0.313116	1.24239
OBSCN	-0.118882	0.312906	1.24221
TMEM131	-0.123357	0.312806	1.24212
PLOD3	-0.0464291	0.312616	1.24196
ORAOV1	-0.217684	0.312608	1.24195
AC020659.1	-0.369749	0.312405	1.24178
SLC22A15	-0.479842	0.312261	1.24165
RFK	-0.0989338	0.311891	1.24133
LRRC14	0.148586	0.311689	1.24116
WDR76	-0.0488663	0.31155	1.24104
SBF2-AS1	-0.32114	0.311523	1.24102
ZNF778	-0.141327	0.31148	1.24098
UQCRC1	-0.00111257	0.311243	1.24078
HEMGN	-0.182357	0.311242	1.24078
EEPD1	0.0845824	0.31107	1.24063
MITD1	-0.0239727	0.310762	1.24036
ACSS3	-0.301599	0.310709	1.24032
ABCC3	-0.376605	0.310598	1.24022
HES1	-0.221545	0.310567	1.2402
CLSPN	-0.109574	0.310524	1.24016
KIAA1586	-0.173991	0.31019	1.23987
PRNP	0.132271	0.310176	1.23986
ALG1	-0.446565	0.31017	1.23985
G6PC3	-0.0638363	0.310156	1.23984
IL1R1	-0.27519	0.309924	1.23964
AC010997.6	-0.232881	0.309924	1.23964
TMEM62	-0.219061	0.309876	1.2396
KIF16B	0.0970577	0.309697	1.23945
IRF3	-0.26382	0.309415	1.2392
RCBTB1	-0.19339	0.309405	1.2392
CYB561D2	-0.180042	0.309337	1.23914
ENTPD5	-0.328971	0.30928	1.23909
NDUFV3	-0.18451	0.309273	1.23908
PBRM1	-0.133505	0.309159	1.23899
AMIGO1	-0.193693	0.308849	1.23872
CEACAM3	-0.0826436	0.308783	1.23866
SORD	-0.216124	0.308239	1.2382
COQ6	-0.114377	0.307942	1.23794
CDADC1	-0.315822	0.307886	1.23789
IGHG1	0.106747	0.307838	1.23785
ZNF598	-0.269813	0.307685	1.23772
TBXA2R	0.0577847	0.307673	1.23771
NSUN3	-0.150405	0.307357	1.23744
TMEM144	-0.15897	0.307224	1.23732
ROGDI	-0.219838	0.307075	1.2372
CHMP6	-0.0238969	0.307035	1.23716
PEX10	0.0606005	0.306898	1.23705
RIN3	-0.043614	0.306811	1.23697
P3H1	0.127713	0.306674	1.23685
TRG-AS1	-0.145101	0.306627	1.23681
CLYBL	-0.0385257	0.306601	1.23679
AC011374.2	-0.228869	0.306254	1.23649
AP3B1	0.00956355	0.306121	1.23638
GLT1D1	-0.210004	0.306024	1.2363
RABEPK	-0.0802895	0.305877	1.23617
PBXIP1	-0.103777	0.305641	1.23597
RNU4-78P	-0.0293195	0.30559	1.23592
ZNF25	-0.021469	0.305574	1.23591
PARP10	-0.179414	0.305444	1.2358
FARS2	-0.0755768	0.305263	1.23564
AC104451.1	-0.354707	0.30499	1.23541
CR1	-0.198326	0.304844	1.23529
MINCR	-0.18194	0.304694	1.23516
PAWR	0.0320812	0.304643	1.23511
MED25	-0.0518403	0.304486	1.23498
PRRC2A	-0.186077	0.304345	1.23486
AC116366.2	-0.233148	0.304269	1.23479
KATNAL1	-0.0682081	0.304065	1.23462
AP000936.3	-0.174391	0.30387	1.23445
CCDC9	-0.122966	0.303729	1.23433
XAB2	-0.336251	0.303611	1.23423
LTF	-0.150361	0.303417	1.23406
CLPP	-0.0944364	0.303011	1.23372
AC022211.3	-0.130885	0.302607	1.23337
MYOF	-0.187237	0.302488	1.23327
CITED4	-0.101845	0.302377	1.23317
E4F1	-0.181966	0.302275	1.23309
HUWE1	-0.25733	0.302237	1.23305
FP565260.1	-0.0834707	0.302093	1.23293
AC243829.1	-0.10617	0.301892	1.23276
TNIP1	-0.172943	0.301793	1.23268
RABAC1	0.0501845	0.3015	1.23243
HEIH	-0.101562	0.301331	1.23228
MROH6	0.100418	0.301325	1.23228
PPIL2	-0.153865	0.301128	1.23211
ARHGEF10	0.0892479	0.301108	1.23209
ANKRD39	-0.355209	0.301012	1.23201
PYCR2	-0.239917	0.300982	1.23198
RASGRP4	-0.130983	0.300817	1.23184
PAQR3	-0.295434	0.300805	1.23183
PRRC2B	-0.0674767	0.300801	1.23183
HPCAL4	-0.147629	0.300641	1.23169
CDKAL1	-0.294675	0.300637	1.23169
FNBP1L	-0.0578526	0.300592	1.23165
BRD4	-0.175642	0.300367	1.23146
ZNF143	0.0125878	0.300166	1.23129
CENPV	-0.180963	0.300115	1.23124
MCF2L	0.000249	0.300104	1.23123
PPIF	-0.269723	0.299954	1.23111
PRKCQ-AS1	-0.262016	0.299933	1.23109
ZNF593	-0.220492	0.299479	1.2307
DENND6B	-0.182859	0.298732	1.23006
ZFP90	-0.268897	0.298276	1.22967
CYP1B1-AS1	-0.0599493	0.298115	1.22954
AC007278.1	-0.197895	0.297992	1.22943
GPR107	-0.176571	0.297868	1.22933
OGFR	-0.152439	0.297835	1.2293
POLD3	0.274855	0.2976	1.2291
ETFB	-0.0684461	0.297562	1.22907
NDUFAF5	-0.116349	0.297517	1.22903
ERMN	-0.197576	0.297372	1.2289
FAM50B	-0.052984	0.297147	1.22871
PUSL1	-0.195146	0.297015	1.2286
C15orf39	-0.0379976	0.296678	1.22831
ZFP41	-0.165094	0.296323	1.22801
ATP6V1A	-0.106372	0.296119	1.22784
UBALD1	-0.170628	0.295974	1.22771
RIC1	-0.455486	0.295822	1.22758
KIAA1147	-0.208057	0.295703	1.22748
ARHGAP35	-0.10108	0.295648	1.22744
SIRT6	-0.0815158	0.295451	1.22727
UNC93B1	-0.128213	0.295388	1.22722
RPL17P50	-0.116081	0.2953	1.22714
PEX6	-0.000363	0.294892	1.22679
AC024293.1	-0.189945	0.294769	1.22669
HDDC3	-0.272596	0.29462	1.22656
BFSP1	-0.291688	0.294322	1.22631
TAF9	-0.24603	0.294152	1.22616
AC026401.3	-0.210795	0.294008	1.22604
CCP110	-0.250654	0.293819	1.22588
RNF168	-0.0400451	0.293634	1.22572
ANAPC16	-0.0561136	0.293409	1.22553
CHMP7	-0.137501	0.293322	1.22546
CMTM5	-0.0767719	0.292866	1.22507
AL731557.1	-0.280853	0.292187	1.2245
ARHGAP10	-0.168293	0.292054	1.22438
TMOD3	-0.0966115	0.291937	1.22428
SSNA1	-0.244466	0.291892	1.22424
ENOSF1	0.0431667	0.291156	1.22362
ATP5L2	0.120675	0.290791	1.22331
WDTC1	-0.108633	0.290534	1.22309
YY1AP1	-0.154597	0.290324	1.22291
SLC6A16	-0.279868	0.290134	1.22275
NPLOC4	-0.194236	0.289467	1.22219
BIN1	-0.0714214	0.289426	1.22215
CDK11B	-0.0927066	0.289426	1.22215
KLHL12	-0.111831	0.289225	1.22198
AC144521.1	-0.208267	0.289224	1.22198
CIDECP	0.0220778	0.288556	1.22142
ABTB1	-0.144213	0.288383	1.22127
CEP85	-0.143921	0.288259	1.22117
FAM153B	-0.0740223	0.288257	1.22116
GTF2E1	-0.0509024	0.288194	1.22111
AC092135.3	0.0249125	0.288156	1.22108
GFM2	-0.0262481	0.288113	1.22104
PEAK1	-0.0382046	0.288011	1.22096
DDX27	-0.125823	0.287969	1.22092
CYB5R3	-0.0843729	0.287919	1.22088
CEP44	-0.166543	0.287683	1.22068
TCN2	-0.0299435	0.287642	1.22064
FAM58A	-0.0076644	0.287522	1.22054
HACD2	-0.114491	0.287197	1.22027
ZNF385D	-0.0677462	0.286993	1.22009
CLK3	-0.182074	0.286684	1.21983
KDELC2	-0.0672473	0.286341	1.21954
MNAT1	0.00605085	0.286322	1.21953
METTL8	-0.325914	0.286263	1.21948
RPH3AL	-0.109853	0.286103	1.21934
ACAD9	-0.0115425	0.285789	1.21908
LINC01002	-0.0133677	0.285702	1.219
PAK5	-0.0641384	0.285397	1.21875
PNRC2	-0.0925548	0.285279	1.21865
ZNF48	-0.397834	0.285195	1.21857
VILL	-0.218017	0.285177	1.21856
SH2D2A	-0.192016	0.284862	1.21829
PRKACA	-0.112184	0.28471	1.21817
AC245884.12	-0.254047	0.284684	1.21814
DIXDC1	-0.105038	0.284451	1.21795
NBPF20	-0.172542	0.284331	1.21785
MGST3	-0.245032	0.283979	1.21755
USP11	-0.264486	0.283971	1.21754
CPA3	-0.207604	0.28337	1.21703
SULT1A1	-0.183458	0.282907	1.21664
TIMM10B	0.0888953	0.282741	1.2165
GIMAP5	-0.0020207	0.282732	1.2165
RNU7-181P	0.021877	0.282708	1.21648
MSS51	-0.0882911	0.282547	1.21634
AC036108.4	-0.0827879	0.282459	1.21627
NEGR1	-0.120298	0.282441	1.21625
AC008741.2	-0.0840276	0.281831	1.21574
HOMEZ	0.191469	0.281781	1.2157
TP53	-0.140805	0.281669	1.2156
GIGYF2	-0.0712334	0.28161	1.21555
DAP	-0.160777	0.281514	1.21547
CHST7	-0.344624	0.281467	1.21543
NDE1	-0.144085	0.281278	1.21527
IFT27	-0.107365	0.281244	1.21524
SMPD4	0.128928	0.281196	1.2152
IL1R2	-0.206659	0.281175	1.21518
PARD6B	0.110577	0.281065	1.21509
AC090152.1	-0.159969	0.280788	1.21486
ZNF318	-0.207934	0.280649	1.21474
AL355488.2	-0.254534	0.280453	1.21458
C19orf47	-0.0175657	0.280209	1.21437
MOB2	-0.0309548	0.27983	1.21405
SNX19	-0.00261735	0.279749	1.21398
MPST	-0.190013	0.279599	1.21386
C14orf132	-0.11986	0.279538	1.21381
LIPE-AS1	-0.213937	0.279531	1.2138
SMAGP	0.0681611	0.279414	1.2137
TUBA4A	-0.0745764	0.279386	1.21368
ARHGEF7	0.0162537	0.279007	1.21336
SUCLG1	-0.118003	0.278516	1.21295
ZNF512	-0.300679	0.278431	1.21288
S1PR3	-0.0925765	0.27838	1.21283
IFT172	-0.208526	0.278239	1.21271
Y_RNA	-0.0316106	0.277959	1.21248
R3HDM4	-0.0604069	0.277723	1.21228
TPST1	-0.0182053	0.276943	1.21163
ENO3	-0.000348	0.276904	1.21159
GMDS-AS1	-0.11607	0.276826	1.21153
GUF1	-0.0702768	0.276714	1.21143
SNX9	-0.277556	0.276363	1.21114
SEC14L1	-0.112666	0.276304	1.21109
EDEM3	-0.0609334	0.276287	1.21107
DHRS3	-0.0465334	0.275999	1.21083
GMIP	-0.0283299	0.275867	1.21072
AC097376.1	-0.341686	0.275716	1.21059
NUDT19P5	-0.152692	0.275702	1.21058
CFAP45	0.0429576	0.275695	1.21058
CECR6	0.117332	0.27553	1.21044
IGHG3	-0.0391016	0.274472	1.20955
MAP4K2	-0.0784941	0.274224	1.20934
MMP25	-0.0996872	0.27409	1.20923
EIF4G1	-0.170739	0.273947	1.20911
SRRD	-0.251317	0.273622	1.20884
SETD1A	-0.269202	0.273466	1.20871
TRMT2B	-0.299403	0.273372	1.20863
AC103691.1	-0.0201649	0.273364	1.20862
NCR3	-0.0901079	0.273321	1.20859
ZFP64	-0.0270375	0.273071	1.20838
SAMD3	-0.221599	0.273028	1.20834
LINC01637	-0.12243	0.272931	1.20826
HCAR2	-0.267715	0.272905	1.20824
SLC16A3	-0.0727072	0.272761	1.20812
WRNIP1	-0.0360616	0.2725	1.2079
TBC1D25	0.164466	0.272365	1.20779
DTX4	0.0282441	0.272298	1.20773
AP000866.5	0.11797	0.271967	1.20745
RNF20	0.0548293	0.27196	1.20745
THOP1	0.0611469	0.271926	1.20742
HTT	0.00156489	0.271375	1.20696
AC147651.3	-0.211729	0.271343	1.20693
SUMF1	-0.340998	0.271205	1.20682
SMIM5	-0.145286	0.271198	1.20681
MLST8	-0.0799666	0.270299	1.20606
NUMBL	-0.0447285	0.270224	1.206
AC109454.2	-0.0554589	0.270142	1.20593
LYNX1	-0.216129	0.27003	1.20583
DBN1	0.119601	0.27002	1.20582
AC015883.1	-0.0284182	0.269341	1.20526
PIAS4	0.0655696	0.269265	1.20519
RAB34	-0.113142	0.26902	1.20499
TSGA10	-0.126467	0.26892	1.20491
ZNF394	-0.113172	0.268685	1.20471
SETD3	-0.0422596	0.268631	1.20466
C11orf49	-0.20864	0.268623	1.20466
ZMPSTE24	-0.201561	0.268116	1.20423
SAR1B	0.150402	0.267829	1.20399
PRSS21	-0.214592	0.267829	1.20399
EXOSC5	-0.225399	0.267771	1.20395
SLC24A3	-0.1724	0.267528	1.20374
AC114495.2	-0.01768	0.267517	1.20373
HPS6	-0.0201259	0.267347	1.20359
MAP1LC3A	0.0943946	0.267184	1.20346
EXOC6B	0.0053399	0.267183	1.20346
LINC00694	-0.00311245	0.266959	1.20327
ABCG2	-0.217363	0.266669	1.20303
FRG1BP	0.0152745	0.266399	1.2028
KIFC2	-0.222687	0.265873	1.20236
ZNF211	0.0494857	0.265711	1.20223
ZNF467	-0.0639577	0.265617	1.20215
RDH11	-0.0998039	0.265461	1.20202
JDP2	-0.203104	0.265407	1.20197
SLC25A1	-0.0990668	0.265395	1.20197
SIGIRR	-0.104032	0.265364	1.20194
AP003733.4	-0.253179	0.265119	1.20174
MARK4	-0.130896	0.265062	1.20169
ASCL2	-0.403395	0.264937	1.20158
AC007382.1	-0.079032	0.264601	1.2013
BCL7A	-0.0340896	0.264401	1.20114
BAK1	-0.202741	0.264355	1.2011
GID8	-0.149968	0.26425	1.20101
SLC35A4	-0.183723	0.264175	1.20095
PCYT2	-0.232926	0.263999	1.2008
AC009061.2	0.0598586	0.263905	1.20072
SESTD1	-0.124279	0.263874	1.2007
CLDN15	-0.356609	0.26368	1.20054
QPRT	-0.251585	0.263635	1.2005
SLC12A9	0.0540651	0.263584	1.20046
NETO2	-0.141263	0.263555	1.20043
CLN3	0.0645806	0.263546	1.20043
SMIM3	-0.310394	0.263478	1.20037
PDZD11	0.0313902	0.263466	1.20036
ELP6	-0.229314	0.263441	1.20034
GSEC	-0.0148911	0.263382	1.20029
GTF2E2	0.220274	-0.322143	0.799881
NAE1	-0.0382278	-0.322206	0.799846
MRPL18	0.0454984	-0.322233	0.799831
SERTAD3	0.201616	-0.322533	0.799665
ZMAT1	0.0418982	-0.322625	0.799614
RAP2C	-0.0297137	-0.323167	0.799313
ANKRD13C	-0.130953	-0.323234	0.799276
MGAT2	-0.0503842	-0.323272	0.799255
TBC1D4	0.233611	-0.323279	0.799251
RPL23AP2	0.0971562	-0.32331	0.799234
LDLR	0.125356	-0.323391	0.799189
ARHGAP6	0.0765021	-0.323678	0.79903
ERCC6	-0.1703	-0.324002	0.798851
NFYA	0.403949	-0.324045	0.798827
UBE2E3	0.401821	-0.32422	0.79873
ZNF703	0.334472	-0.324429	0.798615
KANSL2	-0.0627506	-0.324481	0.798586
AC005261.2	0.213525	-0.324528	0.79856
KANSL1	0.194012	-0.324559	0.798543
ANKHD1-EIF4EBP3	0.274203	-0.324822	0.798397
ERO1A	0.223869	-0.324833	0.798391
BPHL	0.159087	-0.324846	0.798383
RIMKLB	0.250381	-0.324961	0.79832
CEP120	0.308389	-0.325201	0.798187
SMYD4	0.251615	-0.32524	0.798166
TTC28-AS1	0.0648839	-0.325254	0.798158
SSB	0.175692	-0.325576	0.79798
NDC1	0.105301	-0.325638	0.797946
VPS16	0.305977	-0.325698	0.797912
METTL15	0.182312	-0.325867	0.797819
GPRIN3	0.403785	-0.325973	0.79776
MRPS15	0.380198	-0.326052	0.797717
MBD2	0.202485	-0.326056	0.797714
ARF6	0.0868786	-0.326185	0.797643
GIMAP6	0.241302	-0.326242	0.797611
DYNLL1	0.115502	-0.326334	0.79756
CALU	0.0467537	-0.326345	0.797555
PBX3	0.239838	-0.326397	0.797526
DIS3	0.234787	-0.326488	0.797476
PITPNM1	0.0931341	-0.326733	0.79734
RGS9	-0.0164896	-0.326878	0.79726
AKAP7	-0.0643048	-0.326905	0.797245
MBD1	0.268354	-0.326968	0.79721
ZNF550	0.215063	-0.327025	0.797179
LCLAT1	0.101647	-0.327104	0.797135
OTUD7A	0.175164	-0.327132	0.79712
AC131212.2	0.153497	-0.327138	0.797116
DHX32	0.152817	-0.327284	0.797036
AC135983.2	0.117825	-0.327289	0.797033
DERL2	0.042639	-0.327293	0.79703
SPG21	0.309693	-0.327302	0.797026
YKT6	0.246283	-0.327387	0.796979
LYRM1	0.311768	-0.32741	0.796966
DDX1	0.217974	-0.327682	0.796816
TTC27	0.166338	-0.327796	0.796753
SUGP1	0.204741	-0.327843	0.796727
H3F3AP4	-0.0960724	-0.327892	0.796699
ATF7	0.173915	-0.327931	0.796678
CYB5A	0.491972	-0.327973	0.796655
VPREB3	0.305746	-0.328006	0.796637
ZNF540	0.269866	-0.328303	0.796473
TRNAU1AP	0.0436869	-0.328382	0.796429
ZNF141	0.34845	-0.328398	0.79642
LRBA	0.336914	-0.3284	0.796419
PDLIM5	-0.0286238	-0.328428	0.796404
RNF157	0.304636	-0.328604	0.796307
SPPL2A	0.325382	-0.328785	0.796207
PPP2R2B	0.210781	-0.328855	0.796168
AP001157.1	0.508367	-0.328871	0.796159
FAM69A	0.064773	-0.328992	0.796093
PTPRA	0.134536	-0.328995	0.796091
ZSWIM3	0.370237	-0.329394	0.795871
TGFA	-0.184221	-0.329408	0.795863
KPNA2	0.0262121	-0.329627	0.795742
TRIM62	0.0929783	-0.329856	0.795616
MAP3K1	0.30741	-0.329857	0.795615
EBPL	0.343517	-0.330403	0.795314
TP53RK	0.166058	-0.330407	0.795312
TNRC18	0.389333	-0.330556	0.79523
UAP1	0.18027	-0.330646	0.79518
TAF6	0.392755	-0.330683	0.79516
PCNT	0.299939	-0.330712	0.795144
DNAJB11	0.361025	-0.330753	0.795121
SERTAD1	0.51673	-0.330863	0.795061
WDR54	0.317191	-0.330944	0.795016
HCP5	0.0324854	-0.330978	0.794997
GMEB1	0.457725	-0.331055	0.794955
MCM6	0.422457	-0.331194	0.794878
FBXO11	-0.0226408	-0.331352	0.794791
SCAF8	0.238403	-0.33139	0.79477
SNU13	0.214005	-0.331561	0.794676
MCFD2	0.174063	-0.331651	0.794626
MYD88	0.243143	-0.331826	0.79453
VAMP8	0.177415	-0.331878	0.794502
AC008026.3	0.0707639	-0.331888	0.794496
TMPO	0.214962	-0.331975	0.794448
LARP4B	0.322255	-0.332027	0.794419
JCHAIN	0.215328	-0.332046	0.794409
ZNF514	0.336147	-0.33219	0.79433
FBXO22	0.116183	-0.332259	0.794292
ALKBH8	0.138077	-0.332262	0.79429
C1GALT1	0.000597	-0.332281	0.79428
SIPA1L2	0.382281	-0.332344	0.794245
SLAIN1	0.182215	-0.332463	0.79418
RNU6-672P	0.0747606	-0.332466	0.794178
FGFBP2	0.131981	-0.332522	0.794147
ZNF19	0.106451	-0.332576	0.794118
KCNK6	0.263006	-0.332853	0.793965
GNL2	0.163412	-0.333092	0.793833
VAMP1	0.113732	-0.333204	0.793772
HLA-DRB6	0.307906	-0.333227	0.793759
ZNF502	0.304673	-0.333246	0.793749
EXD2	0.034599	-0.333397	0.793666
SCARB2	0.232734	-0.33346	0.793631
NTPCR	0.271892	-0.33353	0.793592
KIZ	0.357794	-0.333627	0.793539
CNOT8	0.258931	-0.333659	0.793521
FADS3	0.407429	-0.333762	0.793465
AC055839.1	0.0901116	-0.333998	0.793335
SRPRB	0.169851	-0.33444	0.793092
ZNF419	0.111302	-0.334471	0.793075
AC008969.1	0.174475	-0.33449	0.793064
DENND4B	0.188202	-0.334503	0.793057
AHSA2	0.229762	-0.33472	0.792938
ZNF22	0.19216	-0.334798	0.792895
MRPL58	-0.131196	-0.334827	0.792879
TPCN1	-0.0438985	-0.334926	0.792825
NOD1	0.0472078	-0.334962	0.792805
ATP11C	0.322409	-0.335148	0.792703
UQCRB	0.112017	-0.335158	0.792697
TMEM245	0.198547	-0.335241	0.792652
SRP14	0.289223	-0.335361	0.792586
FBXL3	0.280062	-0.335384	0.792573
CNOT9	0.153503	-0.335476	0.792523
ZNF644	0.467785	-0.335481	0.79252
ANKDD1A	0.374574	-0.335815	0.792336
CTBP2	0.234861	-0.335823	0.792332
IDI1	0.0985939	-0.336025	0.792221
CUL1	0.266289	-0.336099	0.79218
RRM1	0.363213	-0.336226	0.792111
RRAS2	0.19986	-0.336228	0.79211
SPRYD3	0.326168	-0.336349	0.792043
MYBL1	-0.0732788	-0.336394	0.792018
BIRC2	0.293033	-0.336835	0.791777
LAP3	0.215442	-0.336895	0.791743
RIC8A	0.0670294	-0.337092	0.791636
RPL6	0.257226	-0.337244	0.791552
ARHGAP27P1-BPTFP1-KPNA2P3	0.190773	-0.337247	0.791551
BLOC1S6	0.136407	-0.337296	0.791524
CEP68	0.245174	-0.337322	0.791509
HGF	0.157478	-0.337683	0.791311
KLHL22	0.110745	-0.337832	0.791229
PKD2	0.190816	-0.337892	0.791196
MRPL57	0.0932217	-0.337987	0.791145
ATAD2	0.0480736	-0.338059	0.791105
ATP5J	0.333243	-0.338159	0.79105
GABPB1	0.191152	-0.338193	0.791032
ZNF330	0.32883	-0.338394	0.790921
LRRC57	-0.140054	-0.338421	0.790906
ZNF283	0.236537	-0.338434	0.790899
CNOT10	0.0713551	-0.33856	0.79083
P2RX4	0.647117	-0.338616	0.790799
AF131215.6	-0.018947	-0.338648	0.790782
RPS3A	0.161853	-0.338698	0.790754
CASC4	0.274656	-0.338791	0.790704
RALA	0.25909	-0.338849	0.790672
DCAF16	0.175806	-0.338867	0.790662
BCCIP	0.25428	-0.338973	0.790604
CACTIN	0.39395	-0.338982	0.790599
ANKRD6	0.226001	-0.339065	0.790554
MRPL3	0.0613777	-0.339079	0.790546
ATG4D	0.384338	-0.339174	0.790494
SGSM2	0.0736651	-0.339265	0.790444
IKZF2	0.281887	-0.339277	0.790437
FLJ20021	0.148233	-0.339285	0.790433
CCDC58	0.209609	-0.339762	0.790171
TMEM116	0.042966	-0.339846	0.790125
THBD	0.191784	-0.339853	0.790122
MED9	0.0500703	-0.339877	0.790109
UBL3	0.185914	-0.340068	0.790004
EMG1	0.24743	-0.340073	0.790002
C19orf25	0.120029	-0.340107	0.789983
C11orf71	0.312808	-0.34019	0.789937
NEK6	0.344303	-0.340424	0.789809
ARL16	0.0851072	-0.340466	0.789786
SEC11C	0.43759	-0.340636	0.789693
RGS6	0.0594019	-0.340659	0.78968
MBOAT2	0.12936	-0.340692	0.789662
HSDL1	0.130519	-0.340768	0.789621
ABLIM1	0.245848	-0.34117	0.789401
PRKACB	0.0451206	-0.341205	0.789382
ANKRD42	0.257704	-0.341562	0.789186
SQLE	0.166031	-0.34169	0.789116
GRAP2	0.0997859	-0.341698	0.789112
WDR12	-0.00341986	-0.341739	0.78909
ILF3-AS1	0.291463	-0.341821	0.789045
HIC2	0.311875	-0.341829	0.78904
ESF1	0.243085	-0.341887	0.789009
RCOR3	0.182812	-0.341896	0.789004
ATP5A1	0.228811	-0.341986	0.788954
U62317.5	0.135636	-0.342124	0.788879
SNORA72	0.331816	-0.342146	0.788867
DRAXIN	0.216992	-0.342186	0.788845
CCDC12	0.152559	-0.342212	0.788831
MTX3	0.201333	-0.342319	0.788773
TBC1D14	0.148225	-0.34243	0.788712
ARF4	0.214368	-0.34246	0.788696
TM2D1	0.267866	-0.342468	0.788691
ZC2HC1A	0.137395	-0.342681	0.788575
DNAJB9	0.221465	-0.342955	0.788425
ZBTB11	0.374681	-0.343039	0.788379
UHRF2	0.167484	-0.343212	0.788284
PKIA	0.270672	-0.343238	0.78827
RBP7	0.194898	-0.343286	0.788244
SLC12A7	0.28857	-0.343332	0.788219
TMEM18	-0.0250585	-0.343336	0.788217
ANAPC13	0.156212	-0.34353	0.788111
MAT2A	-0.163647	-0.343671	0.788033
UBLCP1	0.229407	-0.344004	0.787852
ABHD14A	0.105382	-0.344226	0.78773
UTP3	0.175871	-0.34435	0.787663
FAM89A	0.252688	-0.344403	0.787634
SRSF6	0.155835	-0.344428	0.78762
RBMXL1	0.224264	-0.344598	0.787527
RAN	0.126897	-0.344706	0.787468
SIGLEC1	0.298866	-0.344849	0.787391
COMMD6	0.228249	-0.344931	0.787346
MEI1	0.290698	-0.345295	0.787147
BCL9	0.162419	-0.345358	0.787112
TPCN2	0.305113	-0.345464	0.787055
CD86	0.196761	-0.345532	0.787018
AP1AR	0.0209516	-0.345599	0.786981
INPP5B	-0.0761182	-0.345712	0.786919
GBA2	0.300208	-0.345743	0.786903
MYO18A	0.192143	-0.345839	0.78685
AL683813.1	-0.0288312	-0.345855	0.786841
TMEM39B	0.561091	-0.346142	0.786685
LPIN1	0.236798	-0.34618	0.786664
PIK3C3	0.062718	-0.346259	0.786621
SMAD5	0.166554	-0.346272	0.786614
TMEM176A	0.16768	-0.346445	0.78652
ZNF346	0.29798	-0.346733	0.786363
EXOSC9	0.0994966	-0.346847	0.786301
AP5M1	-0.0214985	-0.346899	0.786272
MIR1254-1	0.0883	-0.346938	0.786251
RPS27	0.0846834	-0.346939	0.786251
ITLN1	0.196737	-0.347017	0.786208
JTB	0.322588	-0.347101	0.786162
ZBED6	0.445168	-0.347124	0.78615
ZFAT	0.168553	-0.347258	0.786077
MOSPD3	0.0122079	-0.347293	0.786057
CRTAP	0.118445	-0.347448	0.785973
ANAPC15	0.273853	-0.347547	0.785919
ITM2A	0.203047	-0.347588	0.785897
GOT1	0.0807367	-0.347603	0.785889
MRFAP1	0.207956	-0.347781	0.785792
CEP41	0.239351	-0.347832	0.785764
NUP43	0.39286	-0.348543	0.785377
INSL3	0.174365	-0.348553	0.785372
EFCAB2	0.197929	-0.34869	0.785297
WBP1L	0.216623	-0.348737	0.785271
IFITM3	0.316832	-0.348806	0.785234
LINC01772	0.0629205	-0.348909	0.785178
SETDB1	0.319924	-0.348933	0.785165
NEMP1	0.351556	-0.348966	0.785146
ANKHD1	0.225644	-0.349007	0.785125
LGALS12	-0.0786191	-0.349044	0.785104
BX284668.5	0.110966	-0.349154	0.785044
CRLF3	0.319523	-0.349402	0.78491
GANAB	0.168235	-0.349428	0.784895
C1orf43	0.154848	-0.349516	0.784848
TRAF3IP2	0.333665	-0.349544	0.784832
CLINT1	0.373837	-0.349582	0.784811
AC006033.2	0.0939308	-0.350097	0.784531
MBTD1	0.078974	-0.350103	0.784528
LRPPRC	0.0746842	-0.350403	0.784365
RNU6-890P	0.237713	-0.35053	0.784296
HIST1H2BJ	0.0660723	-0.350679	0.784215
Metazoa_SRP	0.145192	-0.350752	0.784175
WHAMMP2	0.155266	-0.350884	0.784104
FUT8	0.0705601	-0.350897	0.784096
HPS4	0.282858	-0.351063	0.784006
NCOA2	0.379325	-0.351324	0.783864
SLC40A1	0.213416	-0.351422	0.783811
SGMS2	0.0644738	-0.35149	0.783774
RPS15A	0.0842496	-0.351587	0.783721
USP33	0.204212	-0.351628	0.783699
SCO1	0.315589	-0.351807	0.783602
ZNF845	0.320945	-0.351855	0.783576
ZNF696	0.23467	-0.35189	0.783557
GOT2	0.477655	-0.352129	0.783427
STAT1	0.303465	-0.35214	0.783421
AC008622.2	0.266693	-0.352258	0.783357
HSF2	0.176119	-0.352515	0.783217
DNAJC5	0.157375	-0.352694	0.78312
SLC35B3	0.233903	-0.352753	0.783088
CCDC115	0.23643	-0.353261	0.782813
HNRNPA1	0.279129	-0.353326	0.782777
TCEAL4	0.321851	-0.353329	0.782776
TOGARAM2	0.135946	-0.353366	0.782756
B9D2	0.317264	-0.353401	0.782737
ZNF780A	0.262979	-0.35382	0.782509
MS4A2	0.28715	-0.353837	0.7825
ZNF331	0.469517	-0.353955	0.782436
BPI	-0.0452562	-0.354138	0.782337
ACAA2	0.285739	-0.354175	0.782317
AC112496.1	0.0697868	-0.354201	0.782303
SUSD3	0.19799	-0.354247	0.782278
CXorf38	0.256704	-0.354274	0.782263
UGT8	0.165994	-0.354317	0.78224
YIPF1	0.298733	-0.354379	0.782206
ZNF219	0.210323	-0.354533	0.782123
GOLGA5P1	0.0200973	-0.354666	0.782051
ASTE1	0.0483994	-0.354685	0.78204
RAD51C	0.309714	-0.354957	0.781893
NUDT19	0.190092	-0.354973	0.781884
STXBP3	0.0818923	-0.355021	0.781858
MAN2B2	0.274369	-0.355039	0.781849
LINC01184	0.146441	-0.355054	0.781841
PARN	0.144353	-0.355118	0.781806
AC105749.1	0.242334	-0.355146	0.78179
DDHD1	0.183608	-0.355197	0.781763
TCEA2	-0.071576	-0.355216	0.781753
CHAMP1	0.0766694	-0.355249	0.781735
B2M	0.242835	-0.355321	0.781696
CEP85L	0.340682	-0.355931	0.781365
DUSP12	0.0844397	-0.355978	0.78134
TNFRSF4	0.026515	-0.356056	0.781297
ALG11	0.347084	-0.356058	0.781297
AC127024.4	0.268993	-0.356339	0.781144
IGFLR1	0.353643	-0.356429	0.781095
TTC14	0.129258	-0.356476	0.78107
AL118508.4	0.211708	-0.3565	0.781057
ZNF518B	0.260632	-0.356603	0.781002
RPS24	0.280474	-0.35679	0.7809
AKAP8	0.0796707	-0.356827	0.78088
KIFC3	0.2506	-0.357003	0.780785
TMEM94	0.173382	-0.357081	0.780743
ZNF3	0.176256	-0.35726	0.780646
AMMECR1	0.190854	-0.357282	0.780634
MRPL20	0.0962777	-0.357282	0.780634
TMEM128	0.197105	-0.357314	0.780616
CDK5R1	0.164063	-0.357381	0.78058
GSTO1	0.236538	-0.3574	0.78057
EPG5	0.28203	-0.357458	0.780539
IPCEF1	0.372211	-0.357645	0.780437
Y_RNA	0.48286	-0.357668	0.780425
RPS27A	0.203962	-0.357727	0.780393
ANO6	0.252544	-0.357884	0.780308
COA4	0.15193	-0.357919	0.780289
TASP1	0.332019	-0.358092	0.780196
RPL26	0.184856	-0.358158	0.78016
TRIM69	0.170753	-0.358363	0.780049
RANGRF	0.227819	-0.35837	0.780045
C1RL-AS1	0.397224	-0.358733	0.779849
C11orf24	0.20726	-0.358836	0.779793
SENP5	0.293672	-0.358844	0.779789
IMPA1	0.256803	-0.358949	0.779732
CCR2	0.178669	-0.359026	0.779691
CTPS1	0.197114	-0.359047	0.77968
SUMO2	0.335075	-0.359374	0.779503
TRAF4	0.123771	-0.359435	0.77947
SEC61B	0.278798	-0.359506	0.779431
MRPS35	0.335292	-0.359548	0.779409
UQCRFS1	0.0383261	-0.359681	0.779337
AC016394.1	0.226168	-0.359704	0.779324
TIGD3	0.18744	-0.359737	0.779306
PEA15	0.274625	-0.359835	0.779254
TMEM177	0.21093	-0.359906	0.779216
AGFG2	0.115477	-0.359945	0.779194
MATK	0.370579	-0.359962	0.779185
SNHG14	0.338046	-0.360301	0.779002
ALDH3A2	0.244799	-0.360312	0.778996
BTN3A1	0.253269	-0.360439	0.778928
ALAS1	-0.040511	-0.360546	0.77887
PMM1	0.249723	-0.360753	0.778758
ICOS	0.0620909	-0.360849	0.778706
PLAG1	0.173966	-0.361023	0.778612
LMTK2	0.131753	-0.361105	0.778568
PRKAG2-AS1	0.14213	-0.361235	0.778498
KNTC1	0.340885	-0.361245	0.778492
TMEM147	0.0937117	-0.361347	0.778437
SNRNP35	0.00385525	-0.361624	0.778288
MADD	0.0304098	-0.361677	0.77826
GNGT2	0.23367	-0.361767	0.778211
RAB18	0.371329	-0.361834	0.778175
NDUFA4	0.00655677	-0.361994	0.778088
NSUN2	0.259365	-0.362087	0.778038
TC2N	0.193082	-0.362209	0.777972
PEX2	0.105647	-0.362281	0.777934
SGPL1	0.25475	-0.362381	0.77788
ZBTB37	0.280838	-0.362442	0.777847
C14orf93	0.15849	-0.362609	0.777757
TTYH3	0.292843	-0.362617	0.777753
ZNF101	0.20007	-0.362645	0.777738
WDSUB1	0.186469	-0.362872	0.777615
CSGALNACT2	0.276696	-0.362935	0.777581
FKBP2	0.214902	-0.363117	0.777483
METTL2B	0.314265	-0.363311	0.777379
FMC1	0.0188129	-0.363396	0.777333
NBEAL1	0.362815	-0.363422	0.777319
U2AF2	0.289732	-0.363445	0.777306
PWWP2B	0.327784	-0.36356	0.777244
RGL4	0.121384	-0.363711	0.777163
SDHAF2	0.142572	-0.363715	0.777161
HAUS2	0.196002	-0.363824	0.777102
CISD2	0.573104	-0.363899	0.777062
CWC27	0.050993	-0.36396	0.777029
MTCO1P40	0.23101	-0.364649	0.776658
EPB41L4A-AS1	0.0303915	-0.364802	0.776575
SRBD1	0.191429	-0.364951	0.776495
SUZ12	0.192898	-0.365196	0.776364
RBM3	0.255266	-0.36561	0.77614
TNFRSF10D	0.23181	-0.365618	0.776136
AC108673.3	0.359317	-0.365637	0.776126
AC018445.4	0.225749	-0.365648	0.77612
ZNF268	0.187	-0.365652	0.776118
HSP90B1	0.155588	-0.365659	0.776114
NUP88	0.411435	-0.366004	0.775929
TMEM230	0.0455797	-0.366036	0.775912
AC116618.1	0.0771066	-0.366096	0.775879
TMEM251	0.254073	-0.366323	0.775757
IER5L	0.21248	-0.366391	0.77572
PRPF4B	0.159208	-0.366571	0.775624
SUGP2	0.354191	-0.366719	0.775544
RAB27B	-0.124125	-0.367084	0.775348
STXBP5	0.236113	-0.367176	0.775299
VAMP4	0.103567	-0.367221	0.775274
MTG2	0.130364	-0.367312	0.775225
KCNG1	0.158355	-0.367334	0.775214
CD72	0.37735	-0.367373	0.775193
KLHL3	0.0525751	-0.367412	0.775172
IFIT2	0.419647	-0.367543	0.775101
ATP6V1H	0.557221	-0.367547	0.7751
TMX3	0.0495704	-0.367705	0.775014
NPTN	0.067476	-0.36798	0.774866
TP53I11	0.31174	-0.368457	0.774611
UBL4A	0.0365762	-0.368559	0.774556
FBXO34	0.298622	-0.368572	0.774549
MRPL40	0.300979	-0.368606	0.774531
SLC25A20	0.334598	-0.368623	0.774521
NAGPA	0.26471	-0.368869	0.774389
SLC11A2	0.319151	-0.369146	0.77424
FHIT	0.209267	-0.369342	0.774136
UHRF1BP1L	0.241936	-0.369356	0.774128
PRR14L	0.283452	-0.369387	0.774111
C14orf166	0.310718	-0.369562	0.774018
YWHAG	0.256893	-0.369577	0.774009
CD302	0.154611	-0.369588	0.774003
TIMM23	-0.139027	-0.369672	0.773959
UBASH3B	0.16873	-0.369715	0.773935
F2RL1	0.331528	-0.369981	0.773792
SECISBP2L	0.216359	-0.370223	0.773663
IPMK	0.502385	-0.370275	0.773635
ALDH1A1	0.25895	-0.370456	0.773538
SLC39A9	0.146996	-0.370582	0.77347
AC245060.5	0.270599	-0.370616	0.773452
SEL1L3	0.18644	-0.370682	0.773417
UFSP2	0.327401	-0.370735	0.773388
ZNF687	0.184798	-0.371476	0.772991
RAP1GDS1	0.252305	-0.371484	0.772987
MMACHC	0.226266	-0.371575	0.772938
SUMO3	0.167337	-0.371733	0.772854
SPAG7	0.186433	-0.371838	0.772798
THAP3	0.426309	-0.371848	0.772792
AC009831.4	0.148013	-0.371922	0.772752
TM9SF3	0.357267	-0.372031	0.772694
TXN2	0.382725	-0.372141	0.772635
ATAD5	0.432007	-0.372307	0.772546
BISPR	0.408979	-0.372488	0.772449
RIN2	0.262453	-0.372541	0.772421
ZBTB18	0.249432	-0.372643	0.772366
CEP97	0.168406	-0.372706	0.772333
MYDGF	0.335351	-0.372786	0.77229
RRP15	0.362321	-0.372915	0.77222
ZMYND8	0.292153	-0.372991	0.77218
LANCL1	-0.0132804	-0.372998	0.772176
PSEN2	0.191862	-0.373039	0.772154
XRN1	0.226071	-0.373224	0.772055
R3HDM1	0.318465	-0.373486	0.771915
RDX	0.155041	-0.373487	0.771914
KYNU	0.230676	-0.373542	0.771885
ZNF542P	-0.00266606	-0.373606	0.771851
CBX3	0.275133	-0.373706	0.771797
AC027449.1	-0.0122331	-0.373719	0.77179
ADK	0.162126	-0.374012	0.771634
TNFSF13B	0.163951	-0.374388	0.771433
CKAP5	0.189067	-0.374599	0.77132
RBFA	0.198353	-0.374703	0.771264
ZNF75D	0.0781899	-0.37475	0.771239
TUBA1C	0.255095	-0.374771	0.771228
BORCS6	0.492027	-0.374781	0.771222
ZNF439	0.406905	-0.374862	0.771179
PIGH	0.427224	-0.374869	0.771175
ICE2	0.16804	-0.374924	0.771146
ADAT2	0.262179	-0.375015	0.771097
PLAGL2	0.130106	-0.375215	0.770991
TRAPPC2	0.338542	-0.375297	0.770947
SLC35A3	0.300911	-0.375407	0.770888
TTC1	0.205828	-0.37542	0.770881
ZNF710	0.112491	-0.375462	0.770859
CNTNAP2	0.380677	-0.375803	0.770676
CSTB	0.212465	-0.375864	0.770644
ECD	0.231139	-0.375969	0.770588
MIOS	0.347063	-0.37597	0.770587
GMPS	0.435064	-0.37605	0.770544
TCF12	0.0615686	-0.37624	0.770443
NAXD	0.0759703	-0.376278	0.770423
AC055822.1	0.096779	-0.376326	0.770397
C16orf74	0.218527	-0.376491	0.770309
MRPS33	0.335922	-0.376499	0.770305
DIMT1	0.0816707	-0.376837	0.770124
NRIP1	-0.00155053	-0.376907	0.770087
BACH1	0.148147	-0.376952	0.770063
EXOC5	0.190843	-0.377068	0.770001
GALNT3	0.285796	-0.377194	0.769934
FAM175B	0.191065	-0.377266	0.769895
CSTA	0.217551	-0.377339	0.769856
CYTH3	0.392127	-0.377509	0.769766
ZNF808	0.421746	-0.377854	0.769582
RBM45	-0.00438665	-0.377886	0.769564
SSFA2	0.478215	-0.378018	0.769494
STT3B	0.41664	-0.378033	0.769486
SARAF	0.329422	-0.378155	0.769421
CPEB2	0.148457	-0.378231	0.769381
NHLRC2	0.178102	-0.37846	0.769258
CAPZA1	0.208977	-0.378461	0.769258
NUDT14	0.0416423	-0.378832	0.76906
TCF7L2	0.311561	-0.378975	0.768984
ARPIN	0.129188	-0.379226	0.76885
NAA35	0.0856897	-0.379229	0.768848
KCNJ2	0.229996	-0.379365	0.768776
FAM118B	0.335762	-0.379446	0.768733
TBC1D32	0.343863	-0.379521	0.768693
ASF1B	0.0522984	-0.379569	0.768667
SLC25A40	0.26302	-0.379575	0.768664
ZNF764	0.162503	-0.379644	0.768627
FBRSL1	0.309208	-0.379786	0.768551
GOLGA8B	0.295089	-0.37987	0.768507
CMTR1	0.274021	-0.380136	0.768365
SLC22A18	0.180626	-0.38038	0.768235
KLHL42	0.200183	-0.380674	0.768079
PPP2R5E	0.187449	-0.381055	0.767876
EIF4A2	0.163731	-0.381057	0.767875
FARSB	0.338389	-0.381149	0.767826
MRPL36	0.560195	-0.381222	0.767787
DDB2	0.15461	-0.381269	0.767762
SSR3	0.163579	-0.381443	0.767669
C4orf32	0.107892	-0.381453	0.767664
ATXN7L1	0.184522	-0.381587	0.767593
ECHDC2	-0.018716	-0.381648	0.76756
NDOR1	0.153386	-0.381727	0.767518
ARRB1	0.171399	-0.381835	0.767461
FAM114A2	0.142842	-0.382432	0.767144
SLFN11	0.441915	-0.382651	0.767027
NDUFC1	0.0597214	-0.382718	0.766991
CCDC186	0.120235	-0.382788	0.766954
GIMAP7	0.150104	-0.382856	0.766918
SMIM14	0.170316	-0.382895	0.766897
MAGED1	0.279478	-0.382957	0.766864
ZNF45	0.14529	-0.383107	0.766785
RPS6KB1	0.249185	-0.38319	0.76674
RFX3-AS1	0.199577	-0.383435	0.76661
IFFO1	0.151077	-0.383637	0.766503
CCR5	-0.0432772	-0.383895	0.766366
PHKA2	0.214487	-0.384035	0.766292
C8orf33	0.3157	-0.384296	0.766153
DR1	0.238599	-0.384446	0.766073
MOAP1	0.272652	-0.384513	0.766037
AC007406.5	0.119779	-0.384571	0.766007
MTMR12	0.156551	-0.38466	0.76596
SLC46A3	0.194869	-0.385011	0.765773
SLC43A1	0.267007	-0.385113	0.765719
ENTPD4	0.383185	-0.385218	0.765663
MR1	0.216356	-0.38522	0.765662
DIAPH2	0.287484	-0.385301	0.765619
GALC	0.33104	-0.385348	0.765594
FAM208A	0.369321	-0.385829	0.765339
CHCHD3	0.224439	-0.385884	0.76531
SNPH	0.17256	-0.386142	0.765173
EEF1B2	0.287952	-0.386294	0.765092
PRR7-AS1	0.0981789	-0.386507	0.764979
GZMA	0.260154	-0.38676	0.764845
PARP15	0.0574963	-0.386809	0.76482
RNMT	0.212277	-0.386942	0.764749
SENP1	0.337777	-0.38697	0.764734
NEK1	-0.124573	-0.38731	0.764554
ASPM	0.191186	-0.387496	0.764456
TMEM192	-0.00189518	-0.387506	0.76445
TMEM135	0.195096	-0.387625	0.764387
SLU7	0.259204	-0.387713	0.76434
LTBP4	0.336343	-0.387769	0.76431
DNAJB14	0.208106	-0.387826	0.76428
WARS	0.241373	-0.387844	0.764271
EMSY	0.219128	-0.388024	0.764175
FOXN2	0.151052	-0.388101	0.764135
RSBN1L	0.397527	-0.388759	0.763786
SUGT1	0.0982105	-0.38886	0.763733
AL080317.3	0.297787	-0.388937	0.763692
ZNRD1ASP	0.190723	-0.389275	0.763513
SS18L2	0.167413	-0.389585	0.763349
CREG1	0.0207864	-0.389825	0.763222
CARHSP1	0.298996	-0.390169	0.76304
SFT2D1	0.477505	-0.390318	0.762961
ZBTB40	0.116754	-0.390586	0.76282
DCK	0.21678	-0.39064	0.762791
ZNF326	0.239721	-0.390813	0.7627
DPM1	0.00229164	-0.390846	0.762682
SLF2	0.322258	-0.391022	0.762589
FXYD6	0.35515	-0.391205	0.762492
FOCAD	0.19543	-0.391208	0.762491
TCN1	0.125351	-0.391303	0.76244
CD244	-0.048677	-0.391337	0.762423
TMX2	0.420332	-0.391598	0.762285
OTUD1	0.278713	-0.391751	0.762204
ACOT7	0.314599	-0.391803	0.762176
CD47	0.253372	-0.392038	0.762052
SCAMP1-AS1	0.256801	-0.392147	0.761995
STRAP	0.114779	-0.392296	0.761916
NBPF15	0.141492	-0.392412	0.761855
LEO1	-0.0273387	-0.392691	0.761707
FCER1A	0.41615	-0.392775	0.761663
SAMD9	0.316846	-0.392891	0.761602
SLC24A1	0.162851	-0.392898	0.761598
CDK17	0.175675	-0.393172	0.761454
PIK3R6	-0.073684	-0.393298	0.761387
AC023157.3	0.0533058	-0.393507	0.761277
GPBP1	0.336796	-0.393548	0.761255
MCTP1	0.364285	-0.394056	0.760987
CRYZL1	0.132749	-0.394618	0.760691
EBAG9	0.254071	-0.395043	0.760467
AMN1	0.234689	-0.3953	0.760331
ZFAND6	0.297597	-0.395572	0.760188
RIN1	0.0529297	-0.39575	0.760094
CAPN7	0.232677	-0.396298	0.759806
TTC12	0.190674	-0.396375	0.759765
C6orf136	0.260503	-0.396402	0.759751
EDRF1	0.281593	-0.396446	0.759728
CNPY4	0.0287206	-0.3965	0.759699
POLI	-0.0617254	-0.396569	0.759663
FXN	0.169943	-0.396682	0.759603
DUSP5	-0.0661783	-0.396726	0.75958
LRRFIP2	0.349666	-0.39683	0.759526
ZSWIM8	0.153428	-0.397045	0.759412
MAP4K5	0.11549	-0.397067	0.759401
ZNF84	0.490444	-0.39721	0.759325
ANGPT1	0.236134	-0.397258	0.7593
NDUFAF4	0.0593129	-0.397587	0.759127
PRPF38A	0.139555	-0.397825	0.759002
SGF29	0.261315	-0.397975	0.758923
TTC39C	0.456186	-0.398032	0.758893
PCCB	-0.140133	-0.398043	0.758887
TIMM8B	0.357519	-0.398364	0.758718
ENSG00000188206	0.290101	-0.398608	0.75859
ARL10	0.229421	-0.398615	0.758586
RN7SL589P	0.327608	-0.398672	0.758556
GRWD1	-0.244965	-0.398757	0.758511
SLC41A1	0.121436	-0.398811	0.758483
ENSG00000283013	0.276103	-0.398811	0.758483
CYCS	0.0608967	-0.398938	0.758416
ALG5	0.113475	-0.398938	0.758416
GNS	0.229901	-0.398957	0.758407
PRPF39	0.318479	-0.399247	0.758254
ZNF275	0.124985	-0.399364	0.758193
FPGS	0.333465	-0.399462	0.758141
MAPK8IP3	0.304608	-0.399668	0.758033
OSTM1	0.316585	-0.400145	0.757782
TMEM216	0.394824	-0.400226	0.75774
COPS6	0.39593	-0.400398	0.757649
RAB3GAP2	0.227099	-0.400637	0.757524
TRMT61B	0.325326	-0.400646	0.757519
CD164	0.281637	-0.400714	0.757483
NCBP2-AS2	0.134196	-0.400896	0.757388
ZNF675	-0.0151319	-0.401024	0.75732
CFAP97	0.125718	-0.401476	0.757083
SNX16	0.242819	-0.401813	0.756907
MGST2	0.0957791	-0.402083	0.756765
ZNF280D	0.361637	-0.402576	0.756506
ZC3H8	0.246153	-0.402586	0.756501
CEP290	0.424271	-0.40291	0.756331
ITPR3	0.325605	-0.403104	0.756229
ERCC3	0.256914	-0.403218	0.75617
KBTBD11	0.218869	-0.403298	0.756128
ZNF566	0.371505	-0.403715	0.755909
ZKSCAN4	0.074294	-0.403763	0.755884
SLC17A5	0.303291	-0.404061	0.755728
CXCR3	0.278448	-0.404384	0.755559
PTAR1	0.370514	-0.404652	0.755419
PPARGC1B	0.353309	-0.405058	0.755206
RTN1	0.316091	-0.405159	0.755153
SNX4	0.203401	-0.405273	0.755093
LINC02019	0.404054	-0.405375	0.75504
RECQL	0.21628	-0.40546	0.754995
MICB	0.163335	-0.405558	0.754944
BCAS3	0.573412	-0.405684	0.754878
MAP9	0.299196	-0.405713	0.754863
RRP9	0.195772	-0.405721	0.754859
MAP3K13	0.133909	-0.405779	0.754829
TMIGD2	0.251644	-0.406143	0.754638
SLC25A19	0.214347	-0.40632	0.754546
AC006141.1	0.444873	-0.406344	0.754533
VBP1	0.134755	-0.406351	0.754529
CD3G	0.286626	-0.406616	0.754391
NUP155	0.407162	-0.406622	0.754388
LILRA5	-0.0130547	-0.406683	0.754356
CCDC43	0.431846	-0.407107	0.754134
TIA1	0.320109	-0.40732	0.754023
PSME2	0.229028	-0.407402	0.75398
FAM105A	0.262244	-0.407618	0.753867
GIN1	0.181016	-0.407757	0.753794
ZBTB21	0.16075	-0.407824	0.75376
HAT1	0.313189	-0.407905	0.753717
TCEANC2	0.305679	-0.407912	0.753713
CHORDC1	0.101353	-0.408098	0.753616
SLC20A2	0.182028	-0.408602	0.753353
AKAP11	0.0577078	-0.408743	0.75328
TRAF6	-0.116881	-0.408919	0.753187
TMEM87B	0.132095	-0.40902	0.753135
PAM	0.37196	-0.409078	0.753105
SLC25A30	0.186505	-0.40916	0.753062
UGDH	0.0870543	-0.409496	0.752886
Z93930.2	0.149554	-0.409545	0.752861
RPL31	0.178427	-0.409657	0.752802
KDM1B	0.269897	-0.409835	0.752709
NFE2L3	0.180502	-0.409943	0.752653
CISD3	0.167941	-0.410151	0.752545
ADO	0.323997	-0.410155	0.752542
SLC33A1	0.173029	-0.410421	0.752404
MIER3	0.230988	-0.41059	0.752316
AC083798.2	0.279744	-0.410624	0.752298
PPIL3	0.057226	-0.410633	0.752293
RAB29	0.347458	-0.410663	0.752277
NELFA	0.232887	-0.410769	0.752222
TPD52	0.000937	-0.410911	0.752148
COQ2	0.134747	-0.411599	0.75179
LGALS9	0.181581	-0.411764	0.751704
CPD	0.27378	-0.41184	0.751664
SNORD89	0.163097	-0.412059	0.75155
CROCC	0.181173	-0.412136	0.75151
AC004865.2	0.130761	-0.412172	0.751491
PARP9	0.286731	-0.412394	0.751375
PYROXD1	0.226886	-0.412581	0.751278
AC012467.2	0.0799176	-0.412732	0.751199
FBXO4	0.41621	-0.412874	0.751126
RB1CC1	0.31679	-0.412924	0.7511
MRPS18C	0.337463	-0.412944	0.751089
STARD4	0.0857041	-0.412973	0.751074
PTCD2	0.432609	-0.413122	0.750997
HEG1	0.274529	-0.413272	0.750918
MRPL51	0.108791	-0.413691	0.7507
RXRB	0.251962	-0.413783	0.750653
YIPF3	0.382153	-0.413867	0.750609
ECT2	0.261838	-0.413897	0.750593
BRCA1	0.215936	-0.413945	0.750568
MCRS1	0.228886	-0.414236	0.750417
SNRPG	0.0133763	-0.414422	0.75032
ZNF420	0.254666	-0.414766	0.750141
44621	0.313916	-0.414769	0.75014
CLDND1	0.227781	-0.415022	0.750008
C1orf27	0.253995	-0.415043	0.749997
NHS	0.290627	-0.41507	0.749983
METTL26	0.590759	-0.415177	0.749927
AC006504.1	0.164208	-0.415334	0.749846
AC009120.1	0.519427	-0.415336	0.749845
TSEN2	0.0367792	-0.415412	0.749806
XPO4	0.401071	-0.415559	0.749729
TOR1B	0.070077	-0.415609	0.749703
CNOT7	0.127974	-0.415845	0.74958
GBP3	0.265073	-0.416219	0.749386
KDM6A	-0.163365	-0.416311	0.749338
ARHGAP5	0.202607	-0.416584	0.749197
PRSS23	0.222211	-0.416595	0.749191
RAB10	0.282037	-0.416665	0.749155
NUP85	0.276302	-0.41686	0.749053
VMA21	0.215878	-0.417013	0.748974
HLA-DRA	0.254929	-0.417029	0.748965
TMEM9B	0.133181	-0.417342	0.748803
ARID1B	0.151608	-0.417608	0.748665
ADAM28	0.123895	-0.417967	0.748479
EPSTI1	0.240348	-0.418033	0.748445
CGGBP1	0.178283	-0.418142	0.748388
MRI1	0.201801	-0.418163	0.748377
ESCO1	-0.0420416	-0.418261	0.748326
MRPL9	0.358864	-0.418365	0.748272
AP1G1	0.439079	-0.418386	0.748261
SNRPB2	0.205464	-0.418572	0.748165
PRICKLE1	0.375291	-0.418955	0.747966
PLEKHG2	0.432096	-0.419227	0.747825
VPS50	0.00393719	-0.419258	0.747809
FAM96A	0.221859	-0.419291	0.747792
AC007191.1	0.169913	-0.419437	0.747716
SASS6	0.166347	-0.420672	0.747076
UBOX5	0.191268	-0.420759	0.747031
METTL2A	0.35795	-0.420864	0.746977
GMPR2	0.306522	-0.42127	0.746767
LTN1	0.305016	-0.421325	0.746738
ADH5	0.19788	-0.4214	0.7467
COMMD4	0.187958	-0.421921	0.74643
CSNK1E	0.519929	-0.42223	0.74627
IPO8	0.231097	-0.422322	0.746222
TRGC1	0.377822	-0.422393	0.746186
AHCY	0.369932	-0.42283	0.74596
GPR27	0.551335	-0.422873	0.745938
SPATS2L	0.182289	-0.422898	0.745925
AL021368.3	0.18835	-0.423272	0.745732
SRD5A3	0.271791	-0.423316	0.745709
PDCL	0.0972937	-0.423355	0.745688
TRIM68	0.110565	-0.423578	0.745573
Y_RNA	0.500362	-0.423659	0.745532
XRCC4	0.24544	-0.423815	0.745451
SNRPD1	-0.0479431	-0.42423	0.745236
KCTD12	0.242379	-0.424984	0.744847
CSAD	0.216945	-0.425037	0.744819
NLRX1	0.346997	-0.425122	0.744776
PRPF19	0.193434	-0.425126	0.744773
CHP1	0.318229	-0.425139	0.744767
CCDC112	0.447951	-0.425246	0.744712
ELMO2	0.332818	-0.425422	0.744621
FXR1	0.31181	-0.425466	0.744598
ZNF526	0.347764	-0.425728	0.744463
ZBTB41	0.1935	-0.42593	0.744359
ZNF480	0.102108	-0.425942	0.744352
SERPING1	0.319236	-0.425945	0.744351
TRIM4	0.0265374	-0.426712	0.743955
RBM4B	0.452861	-0.426787	0.743917
ACSM3	0.177528	-0.426903	0.743857
ZCCHC4	0.245028	-0.427373	0.743614
GRB10	0.210397	-0.427439	0.74358
ZNF831	0.45961	-0.427637	0.743478
LNPK	0.345719	-0.428074	0.743253
HMGXB3	-0.0711334	-0.428225	0.743176
TUBG1	-0.0063638	-0.428391	0.74309
E2F6	0.226824	-0.428527	0.74302
NOP9	0.185992	-0.42868	0.742941
DTD1	0.205259	-0.429035	0.742759
NEK9	0.415839	-0.429211	0.742668
HIBADH	0.15496	-0.429352	0.742595
NOLC1	0.380702	-0.42969	0.742421
NINJ2	0.246889	-0.429802	0.742364
AP4E1	0.00856148	-0.429823	0.742353
CCAR2	0.465217	-0.42994	0.742293
AC004893.2	0.587331	-0.430235	0.742141
HKR1	0.620431	-0.430372	0.74207
RALGPS1	0.204836	-0.430437	0.742037
MALSU1	0.188717	-0.430869	0.741815
ZNF600	0.415889	-0.43122	0.741634
C5orf22	0.30159	-0.431667	0.741405
PPP4R3B	0.0434527	-0.43179	0.741342
XPA	0.0139972	-0.431896	0.741287
OARD1	0.493633	-0.431911	0.741279
MT-TV	-0.109302	-0.432104	0.74118
NAA15	0.326826	-0.432592	0.740929
UGGT2	0.2325	-0.432923	0.74076
IFT88	0.0945475	-0.43304	0.7407
TOMM20	0.271313	-0.433101	0.740668
DDX59	0.151708	-0.433186	0.740625
C11orf1	0.129094	-0.433301	0.740566
AP003168.2	0.272818	-0.433421	0.740504
NUP50-AS1	0.243552	-0.433443	0.740492
UTP6	0.272729	-0.433931	0.740242
RN7SL32P	0.421067	-0.433981	0.740216
ATG101	0.203065	-0.434357	0.740023
CNEP1R1	0.25517	-0.434388	0.740008
NFKBIB	-0.016409	-0.434434	0.739984
NUPL2	0.309744	-0.435004	0.739692
ANXA1	0.277489	-0.435042	0.739672
PAAF1	0.447844	-0.435139	0.739622
WDFY1	0.433371	-0.435211	0.739585
LRRC42	0.181917	-0.435293	0.739544
GRAP	0.182902	-0.435575	0.739399
SNX2	0.226268	-0.435601	0.739386
SLC41A3	0.492049	-0.435839	0.739264
ZNF140	0.181288	-0.435929	0.739218
DUS4L	0.297136	-0.436303	0.739026
CENPBD1	0.367108	-0.436449	0.738951
MYL5	0.113258	-0.436845	0.738749
AL390728.4	0.387338	-0.437406	0.738461
UBA3	0.294517	-0.437599	0.738362
EIF2D	0.160764	-0.437694	0.738314
NABP2	-0.134369	-0.43773	0.738296
ITPR1	0.367863	-0.437743	0.738289
SLC39A3	-0.146541	-0.437863	0.738227
SSX2IP	0.105798	-0.438457	0.737923
EMC4	0.357832	-0.438723	0.737788
HMGB2	0.190851	-0.439315	0.737485
SRP9	0.278418	-0.439352	0.737466
CRELD1	0.174733	-0.439357	0.737463
APOL6	0.314557	-0.439486	0.737397
SLC25A17	0.193872	-0.439512	0.737384
DCPS	0.303333	-0.439654	0.737311
UTP23	0.0600036	-0.4399	0.737186
MIR320D1	0.237523	-0.439934	0.737168
LMO7	0.18836	-0.439937	0.737167
AL035071.1	0.201157	-0.439991	0.737139
ZNF638	0.412407	-0.439996	0.737137
SAMSN1	0.25981	-0.44003	0.737119
FAM109A	0.18409	-0.44018	0.737043
CCL4	0.308329	-0.440275	0.736994
STXBP4	0.0226017	-0.440477	0.736891
SP4	0.215496	-0.440745	0.736754
METAP1	0.319342	-0.440816	0.736718
ZNF623	0.543482	-0.441016	0.736616
NAXE	0.535347	-0.441044	0.736601
CKB	0.19881	-0.441517	0.73636
ZNF519	0.0995412	-0.441984	0.736122
STAG3L5P-PVRIG2P-PILRB	0.272103	-0.441993	0.736117
NDUFB1	0.276762	-0.442323	0.735948
KRIT1	0.558977	-0.442664	0.735775
OSTC	0.232006	-0.442873	0.735668
C5orf56	0.237614	-0.442975	0.735616
C1orf109	0.195739	-0.442985	0.735611
AC073869.1	0.306051	-0.443016	0.735595
BEX3	0.380461	-0.443169	0.735517
RPL41	0.176974	-0.443313	0.735444
DEGS1	0.0902696	-0.443388	0.735405
TMEM150A	-0.178208	-0.443552	0.735322
C18orf32	0.108102	-0.443709	0.735242
ISCA2	-0.0213302	-0.443763	0.735214
CWF19L1	0.507392	-0.443863	0.735164
ARFGAP3	0.264892	-0.444092	0.735047
AC018628.1	0.129813	-0.444797	0.734688
SGK494	0.14489	-0.444856	0.734658
UNKL	0.123169	-0.445056	0.734556
SMARCD3	0.0350349	-0.445616	0.734271
[truncated: 854 more rows]
