# Supplementary material for: High‐Intensity interval training reduces transcriptomic age: A randomized controlled trial
Source: Aging Cell. 2023 Apr 20;22(6):e13841. doi: 10.1111/acel.13841 (PMC10265161; doi:10.1111/acel.13841)
Supplement: Supplementary file 3 — Appendix S3:Raw Transcript Count per Genome Feature [file ACEL-22-e13841-s003.xls]

## Sheet: Supplementary File 3
Gene	10_post	10_pre_	11_post	11_pre_	12_post	12_pre_	13_post	13_pre_	14_post	14_pre_	15_post	15_pre_	16_post	16_pre_	17_post	17_pre_	18_post	18_pre_	19_post	19_pre_	1_post	1_pre_	20_post	20_pre_	21_post	21_pre_	22_post	22_pre_	23_post	23_pre_	24_post	24_pre_	25_post	25_pre_	28_post	28_pre_	2_post	2_pre_	30_post	30_pre_	31_post	31_pre_	32_post	32_pre_	33_post	33_pre_	35_post	35_pre_	3_post
ENSG00000000003	1	0	0	0	0	0	3	0	0	0	0	0	0	0	0	0	0	0	0	0	0	0	0	0	1	0	1	0	0	0	0	0	0	0	0	0	0	0	0	0	1	0	0	0	0	6	3	0	0
ENSG00000000005	0	0	0	0	0	0	0	0	0	0	0	0	0	0	0	0	0	0	0	0	0	0	0	0	0	0	0	0	0	0	0	0	0	0	0	0	0	0	0	0	0	0	0	0	0	0	0	0	0
ENSG00000000419	13	37	19	31	10	26	47	18	3	16	7	14	9	5	6	7	28	7	12	20	25	12	16	22	6	21	18	22	9	27	14	6	3	13	3	8	4	8	4	27	12	10	1	4	4	6	4	1	14
ENSG00000000457	46	37	26	45	32	23	57	45	30	35	28	6	39	20	21	37	57	21	34	23	18	24	34	61	28	33	38	60	26	15	27	36	63	28	32	25	9	12	26	51	21	20	16	39	24	49	11	6	27
ENSG00000000460	5	2	1	3	9	2	4	6	0	5	0	9	0	0	5	2	1	1	5	4	1	5	1	6	0	11	3	12	0	3	1	3	1	6	1	2	2	3	0	6	2	3	0	1	0	5	1	0	3
ENSG00000000938	576	456	428	443	433	627	566	591	353	287	523	232	445	393	534	401	721	380	248	384	504	573	532	534	361	385	685	972	366	319	388	517	571	436	366	530	270	173	132	540	98	85	248	197	212	388	81	104	312
ENSG00000000971	3	0	0	0	1	5	5	0	2	0	1	1	1	7	3	8	9	9	3	22	5	1	3	3	4	0	1	10	1	0	0	0	1	0	0	0	1	6	0	0	0	0	0	1	3	0	1	0	2
ENSG00000001036	16	17	15	18	17	24	11	23	5	7	17	3	21	6	23	9	23	16	6	10	28	10	17	18	19	16	6	42	7	6	8	24	11	10	1	11	22	3	8	28	5	2	17	11	6	13	1	8	6
ENSG00000001084	18	18	55	74	16	20	16	8	5	1	9	9	3	6	11	6	18	5	51	31	5	10	6	12	13	9	13	19	10	10	7	6	8	1	1	10	31	23	8	2	19	51	3	1	7	14	22	14	26
ENSG00000001167	48	38	13	25	15	20	43	55	19	14	26	16	11	5	38	17	26	9	15	7	33	31	42	25	20	24	19	43	14	17	11	19	17	11	15	18	5	10	10	25	8	9	10	10	13	11	8	2	18
ENSG00000001460	10	3	2	8	1	2	0	0	0	3	0	6	4	0	4	0	8	0	0	1	0	0	2	11	1	8	5	2	0	0	7	0	6	2	3	0	3	1	0	0	0	0	0	1	1	4	1	4	0
ENSG00000001461	62	69	57	55	59	60	80	83	79	65	52	38	55	27	106	52	84	38	66	52	48	92	79	94	47	68	43	118	21	62	59	36	104	55	64	73	28	12	63	187	38	17	28	22	33	50	38	30	55
ENSG00000001497	27	28	8	8	14	9	16	12	25	12	13	20	18	13	19	17	23	5	10	24	16	20	23	25	4	13	21	38	10	11	19	23	31	25	35	10	9	3	2	18	15	17	17	10	18	16	7	6	4
ENSG00000001561	20	6	7	21	13	7	22	28	9	3	1	8	3	1	5	0	7	4	5	12	12	3	12	2	1	4	7	3	2	4	4	2	8	1	0	2	8	0	5	6	4	0	1	0	0	0	0	0	19
ENSG00000001617	0	0	0	0	0	0	0	0	0	0	0	0	0	0	0	0	0	0	0	0	0	0	0	0	0	0	0	0	0	0	0	0	0	0	0	0	0	0	0	0	0	0	0	0	0	0	0	0	0
ENSG00000001626	0	0	0	0	0	0	0	0	0	0	0	0	0	0	0	0	0	0	0	0	0	0	0	0	0	0	0	0	0	0	0	0	0	0	0	0	0	0	0	0	0	0	0	0	0	0	0	0	0
ENSG00000001629	53	49	74	44	45	51	71	90	41	60	33	40	24	42	42	23	60	38	54	50	36	48	95	41	50	30	52	73	13	30	38	54	105	41	43	34	21	10	42	57	25	19	29	23	25	41	24	10	24
ENSG00000001630	0	0	0	0	0	0	0	0	0	0	0	0	0	0	0	0	1	0	0	0	0	0	0	0	0	0	0	0	0	0	0	0	0	0	0	0	0	0	0	3	0	0	0	0	0	0	0	0	0
ENSG00000001631	27	33	43	37	27	33	67	61	37	17	26	46	32	10	75	26	54	46	28	52	44	22	67	68	45	31	41	65	20	28	22	39	72	36	45	33	29	18	22	47	28	29	17	5	18	37	17	11	26
ENSG00000002016	10	5	1	5	0	3	9	1	1	4	0	1	2	4	4	0	13	5	3	4	10	2	3	1	3	9	3	11	9	2	0	9	5	6	3	6	1	0	6	2	0	6	4	0	1	5	0	0	3
ENSG00000002079	0	1	0	0	0	0	0	0	0	0	0	0	0	0	0	0	0	0	0	0	0	0	0	0	0	0	0	0	0	0	0	0	0	0	0	0	0	0	0	0	0	0	0	0	0	0	0	0	0
ENSG00000002330	22	20	22	17	12	22	15	1	19	18	7	11	9	15	10	8	24	24	17	11	10	30	18	36	13	20	16	35	9	24	8	9	15	7	15	30	5	0	20	45	1	14	16	7	19	4	10	12	11
ENSG00000002549	31	25	20	27	21	33	24	35	18	11	25	6	23	13	10	19	22	15	21	6	32	40	18	36	13	26	24	44	6	27	22	19	20	6	16	18	7	16	10	17	15	11	19	14	3	12	6	4	15
ENSG00000002586	249	261	154	172	205	189	318	266	212	184	187	253	244	214	267	153	413	224	309	242	305	235	304	305	173	248	236	434	109	122	148	214	236	191	304	306	107	89	167	395	142	104	100	90	150	238	61	78	177
ENSG00000002587	0	11	0	3	2	4	9	3	0	4	7	2	2	0	8	0	5	6	1	1	9	7	0	2	8	0	1	0	2	1	2	8	1	1	0	4	0	0	0	1	0	1	2	2	5	2	0	0	1
ENSG00000002726	0	0	5	2	0	1	3	0	1	0	8	0	0	0	0	0	0	0	0	0	0	0	2	3	0	0	9	5	0	0	0	0	2	0	0	2	0	0	0	0	0	0	0	0	1	0	0	0	0
ENSG00000002745	1	0	0	7	0	3	3	0	0	0	0	0	0	0	0	0	0	0	0	0	0	7	0	1	0	0	1	1	0	0	0	4	3	0	0	0	0	0	4	0	0	0	0	7	0	0	0	0	0
ENSG00000002746	0	0	0	0	0	0	0	0	0	0	0	0	0	0	0	0	0	0	0	0	0	0	0	0	0	0	0	0	0	0	0	0	3	1	0	0	0	0	0	0	0	1	0	0	0	0	0	0	0
ENSG00000002822	32	24	17	19	10	21	17	17	12	15	18	10	35	6	21	17	44	39	15	14	14	15	26	33	8	13	29	62	4	10	21	8	38	26	47	22	16	6	25	35	22	3	12	14	17	16	14	8	13
ENSG00000002834	768	740	537	373	556	606	616	554	371	456	399	309	615	419	564	500	721	308	344	329	643	718	495	594	528	537	756	935	381	392	308	506	875	534	548	592	261	175	200	484	160	95	187	178	186	387	128	136	487
ENSG00000002919	79	48	56	23	36	59	58	46	27	19	60	17	38	29	17	35	64	17	35	19	45	49	54	45	33	55	61	62	31	35	27	67	70	52	19	62	13	15	27	31	11	5	22	21	35	33	11	13	57
ENSG00000002933	44	57	40	19	44	42	25	58	33	33	13	0	42	32	5	2	4	2	0	0	16	11	38	27	0	3	109	187	5	3	1	13	43	33	10	14	3	0	12	77	12	0	3	6	13	18	1	1	20
ENSG00000003056	62	72	54	60	72	58	77	92	27	50	53	34	67	38	110	52	87	38	55	66	70	65	60	66	42	68	68	119	31	36	44	59	74	40	51	58	17	23	32	75	39	13	34	32	27	46	9	20	37
ENSG00000003096	0	6	0	0	5	0	3	0	0	6	0	0	0	0	5	0	0	0	0	0	0	3	0	1	2	0	0	2	0	0	3	0	2	0	0	0	0	0	0	0	0	3	4	0	0	0	0	0	0
ENSG00000003137	0	0	0	0	0	0	0	0	0	0	0	0	0	0	0	0	0	0	0	0	0	2	2	1	0	0	0	0	0	0	0	0	0	0	0	0	0	0	0	0	0	0	0	0	0	1	0	0	0
ENSG00000003147	4	5	1	16	8	10	11	3	2	4	6	6	9	5	6	4	21	17	7	8	6	13	6	4	11	4	11	17	4	7	7	3	13	5	7	8	5	0	4	8	9	3	5	1	3	9	4	2	4
ENSG00000003249	9	13	2	4	3	10	6	21	4	8	0	10	0	0	7	11	0	0	0	4	8	2	3	2	8	1	1	4	1	6	2	7	4	0	8	1	4	0	0	1	1	3	0	2	0	4	0	1	2
ENSG00000003393	12	4	11	6	4	4	15	9	4	9	13	1	8	7	7	2	7	0	4	13	3	10	17	3	4	2	9	10	7	5	4	3	9	0	3	8	0	1	5	8	4	2	0	0	2	0	0	3	7
ENSG00000003400	69	46	29	41	50	32	46	38	31	29	30	19	66	11	102	46	53	38	43	31	23	57	50	43	30	52	46	81	20	28	35	14	74	35	45	53	19	16	29	66	16	19	31	29	28	42	21	16	25
ENSG00000003402	945	926	987	784	798	988	873	917	749	677	1284	711	1167	672	1019	703	1086	578	655	749	975	965	989	904	869	1045	1264	1650	877	803	668	844	1646	990	1030	1395	614	322	389	1365	283	339	451	546	610	1144	319	354	802
ENSG00000003436	12	2	14	6	5	3	13	11	0	2	0	2	7	4	1	2	7	2	2	0	6	2	2	0	26	3	2	4	2	5	5	9	2	4	2	0	0	6	5	7	1	2	1	0	2	3	6	1	8
ENSG00000003509	9	8	11	11	14	5	15	19	4	2	1	12	4	5	14	4	3	5	18	23	20	13	1	22	9	15	12	13	3	15	7	2	2	6	0	7	0	0	1	9	4	2	5	7	3	10	0	3	6
ENSG00000003756	351	249	297	255	227	277	336	281	166	201	155	145	161	141	294	191	323	162	211	255	262	235	349	342	200	201	238	398	200	212	181	313	355	321	189	162	121	55	133	238	115	96	107	112	121	287	77	84	185
ENSG00000003987	0	0	0	0	0	0	0	0	0	0	0	0	0	0	0	0	0	5	0	1	0	0	0	0	0	0	0	0	0	0	0	0	0	0	0	0	0	0	0	0	0	1	0	0	0	0	0	0	0
ENSG00000003989	0	0	0	0	0	0	0	0	0	0	0	0	0	0	0	0	0	0	0	0	0	0	0	0	0	0	0	0	0	0	0	0	0	0	0	0	0	0	0	11	0	0	0	0	0	0	4	0	0
ENSG00000004059	4	0	0	0	2	1	0	0	0	3	3	0	0	0	0	4	4	0	0	2	0	8	2	3	0	9	4	1	0	0	1	1	6	9	0	0	0	3	0	0	0	0	0	0	1	1	0	2	0
ENSG00000004139	18	9	18	12	4	18	27	12	10	28	27	17	4	10	30	20	35	5	24	14	25	34	29	15	16	24	14	43	7	15	25	27	43	9	29	16	6	0	20	30	11	1	5	3	14	22	7	8	11
ENSG00000004142	35	67	59	31	33	34	39	51	10	33	23	31	30	12	65	44	68	33	45	32	35	21	40	36	43	54	32	60	25	39	24	51	25	13	22	46	32	18	18	28	22	13	16	12	13	27	9	18	46
ENSG00000004399	26	32	22	28	36	35	26	38	5	7	13	12	40	10	28	23	19	18	24	23	28	45	37	50	23	23	44	41	18	14	15	16	31	30	77	41	7	4	22	28	7	1	22	22	9	10	2	5	35
ENSG00000004455	61	25	40	33	44	36	48	35	13	43	32	18	49	27	50	33	54	34	27	44	40	45	48	59	31	51	55	48	23	20	37	39	40	20	51	31	17	15	14	55	29	24	37	27	23	58	11	20	34
ENSG00000004468	22	15	18	25	28	28	8	14	7	6	7	18	22	26	28	12	18	4	9	15	8	16	14	5	4	6	14	14	13	10	20	16	37	16	14	14	7	0	2	33	3	4	8	19	2	7	11	8	13
ENSG00000004478	18	16	20	20	12	24	15	21	25	10	6	12	12	8	6	20	16	3	14	18	19	18	24	20	17	21	13	32	10	2	6	22	24	9	34	30	49	14	4	16	23	14	16	1	7	14	2	4	13
ENSG00000004487	25	12	13	18	12	29	31	27	14	11	7	15	12	5	6	10	5	7	17	19	13	19	30	35	12	18	30	43	12	12	10	11	9	13	10	22	24	1	20	19	5	6	7	4	5	11	0	2	16
ENSG00000004534	178	174	132	95	93	104	122	144	96	111	134	127	120	103	190	135	166	93	149	184	146	118	259	245	110	111	170	288	88	148	180	173	343	192	125	161	66	38	131	352	56	81	81	89	94	149	64	56	121
ENSG00000004660	20	17	18	18	14	30	17	27	7	10	17	12	9	4	22	7	22	15	3	15	11	22	11	13	13	35	13	49	15	9	13	25	18	14	10	8	9	4	23	23	14	6	1	13	12	16	3	1	6
ENSG00000004700	18	19	28	50	22	30	64	63	30	16	25	27	9	12	18	3	46	10	17	37	14	23	28	21	38	27	13	45	7	27	10	17	8	18	22	13	25	9	6	9	9	4	9	8	4	13	5	3	29
ENSG00000004766	8	17	6	27	12	4	29	23	12	17	9	5	5	3	5	10	25	6	19	15	14	12	3	5	5	13	5	18	2	14	6	13	3	25	12	7	12	16	2	14	4	5	2	0	4	15	2	0	17
ENSG00000004776	0	0	0	0	0	1	0	5	0	0	0	0	0	0	0	0	0	0	0	0	0	0	0	0	0	0	0	0	0	0	0	0	0	0	0	0	0	0	0	0	0	0	0	0	0	0	0	0	0
ENSG00000004777	0	2	1	9	0	3	1	0	3	7	0	3	3	3	2	4	7	0	1	2	1	6	11	5	1	7	5	10	0	4	0	0	3	0	2	4	1	0	0	3	0	0	1	1	1	2	0	0	0
ENSG00000004779	30	68	44	32	43	25	60	62	35	23	25	22	37	30	44	22	52	19	28	46	65	54	56	71	54	45	20	57	20	32	17	39	40	12	30	28	32	23	31	42	29	19	22	32	26	54	8	17	48
ENSG00000004799	29	51	34	29	47	56	53	32	18	12	22	12	8	8	15	16	24	15	3	26	39	36	34	6	14	19	29	47	3	5	6	23	18	8	23	8	26	0	7	17	14	3	9	10	18	16	5	1	13
ENSG00000004809	0	0	0	3	2	1	4	0	0	4	0	0	0	0	0	4	3	0	4	0	1	0	0	2	4	2	2	1	0	0	0	3	5	1	0	0	0	0	0	0	0	0	1	1	0	0	0	0	0
ENSG00000004838	1	1	0	0	5	0	0	0	5	0	0	4	1	2	0	1	5	0	0	0	0	0	5	10	3	9	0	3	10	2	3	2	4	8	1	8	0	0	6	15	0	0	0	0	0	2	0	0	3
ENSG00000004846	0	0	0	0	0	0	0	0	0	0	1	0	0	0	0	0	0	1	0	0	0	0	0	0	0	0	0	1	0	0	0	0	0	3	0	0	0	0	0	0	0	0	0	0	0	0	0	0	0
ENSG00000004848	5	0	0	1	0	0	0	0	0	0	2	0	0	0	0	2	0	0	0	0	0	6	0	0	0	0	0	0	0	1	0	0	1	1	0	2	0	0	0	8	0	0	0	0	0	0	4	0	0
ENSG00000004864	6	8	4	8	7	23	43	30	9	7	5	14	9	13	20	20	21	8	19	19	11	15	5	26	4	11	12	38	14	17	18	13	17	12	10	12	5	7	3	33	9	12	6	3	6	11	12	3	14
ENSG00000004866	6	8	13	10	5	0	16	0	15	4	5	0	8	0	1	5	13	4	2	9	6	3	7	4	3	13	2	12	1	3	0	1	9	7	9	7	4	4	4	22	2	5	1	4	7	5	0	6	3
ENSG00000004897	80	56	136	95	48	56	83	77	39	71	59	46	33	42	58	41	64	38	41	48	56	49	57	62	62	55	50	78	12	43	30	31	76	54	57	21	48	112	19	66	84	60	36	29	39	48	28	41	74
ENSG00000004939	581	676	4508	2314	1066	1112	791	944	347	652	1018	1710	649	676	761	1162	389	297	879	502	633	414	265	303	1156	520	952	1052	1063	1610	422	632	336	379	286	185	4092	3658	200	799	1409	1483	796	470	685	479	779	949	1908
ENSG00000004948	2	0	0	0	0	0	0	0	0	0	1	0	0	0	0	6	0	0	0	0	0	0	0	0	0	0	0	6	0	0	0	0	6	0	0	3	0	0	0	0	0	0	0	1	0	0	2	0	0
ENSG00000004961	55	19	21	27	35	14	39	27	8	6	15	16	10	24	9	9	33	14	8	20	16	26	28	26	21	14	16	33	3	14	28	23	15	24	14	7	23	3	8	30	21	9	17	9	12	26	2	3	12
ENSG00000004975	16	26	10	12	13	7	18	14	7	11	11	16	6	16	34	5	14	5	21	23	21	24	33	18	16	14	24	46	5	9	6	15	24	18	18	25	2	3	9	21	6	3	17	10	14	18	13	3	5
ENSG00000005001	1	0	0	0	0	0	4	0	0	0	0	0	0	0	0	0	0	0	0	0	0	0	3	2	0	5	0	1	1	0	0	0	0	0	0	3	0	0	0	0	0	0	0	0	0	1	2	0	0
ENSG00000005007	209	149	116	109	118	118	196	182	85	87	111	80	141	69	101	92	142	111	88	110	171	146	132	125	93	139	224	239	89	74	90	83	205	109	149	137	48	29	65	160	38	30	66	80	58	110	25	35	104
ENSG00000005020	304	334	229	191	210	217	284	311	163	103	250	135	219	113	222	116	320	164	135	198	307	269	200	198	127	136	258	353	115	168	126	168	252	214	167	181	105	105	93	184	38	41	128	96	102	219	30	41	195
ENSG00000005022	90	145	115	73	141	173	183	153	117	118	105	128	113	51	184	91	209	77	123	168	189	106	160	122	95	124	107	217	50	78	61	123	126	115	101	143	67	46	55	206	46	39	75	61	51	82	26	23	131
ENSG00000005059	32	68	36	82	65	59	102	88	44	62	57	9	23	20	91	43	103	25	71	85	59	29	56	75	45	37	55	118	19	36	30	60	46	35	46	44	33	19	33	66	46	48	25	17	32	45	24	18	45
ENSG00000005073	0	0	0	0	0	0	0	0	0	0	0	0	0	0	0	0	0	0	0	0	1	0	0	0	0	0	0	0	0	0	0	0	0	0	0	0	0	0	0	0	0	0	0	0	0	0	0	0	0
ENSG00000005075	72	46	116	117	73	72	130	84	51	34	76	41	73	62	91	83	71	45	81	62	82	81	82	86	46	43	86	120	72	65	84	80	91	82	118	159	34	10	70	156	21	15	49	65	56	118	51	47	43
ENSG00000005100	22	22	20	16	11	18	24	22	17	21	14	12	33	2	18	17	17	12	33	33	9	32	35	29	8	17	13	35	18	8	23	16	17	18	18	6	6	3	20	21	9	10	25	9	16	14	12	8	22
ENSG00000005102	0	1	0	4	2	5	2	4	0	3	0	0	0	0	0	0	0	0	0	6	3	6	0	5	2	0	1	2	1	2	0	1	3	2	0	0	1	1	2	0	0	0	5	3	1	1	0	1	0
ENSG00000005108	4	2	1	3	0	1	8	0	0	0	8	0	0	2	0	3	9	9	0	6	0	3	2	10	0	0	4	11	0	0	0	1	8	0	2	13	0	0	5	2	0	5	4	0	0	0	0	3	3
ENSG00000005156	35	36	29	25	22	45	31	60	20	28	21	23	23	9	33	26	16	11	18	39	25	23	38	67	22	38	29	77	8	18	34	48	29	47	17	10	20	16	20	59	10	9	18	14	12	37	13	4	12
ENSG00000005175	107	83	65	97	68	60	71	94	45	34	56	64	39	29	72	50	59	30	42	67	75	73	70	61	55	57	50	101	42	61	41	60	123	77	44	69	36	32	33	119	54	33	41	40	42	76	18	45	44
ENSG00000005187	10	26	25	29	13	28	24	17	0	10	5	7	6	7	18	4	4	6	8	9	8	2	19	40	9	12	15	17	2	22	36	49	11	3	13	10	5	6	3	11	8	1	8	5	13	18	9	6	12
ENSG00000005189	2	3	1	2	0	0	3	0	0	0	0	0	1	2	0	3	0	0	0	0	0	0	1	0	0	0	0	4	0	0	0	0	1	0	0	0	0	1	0	0	1	0	1	4	4	3	4	3	0
ENSG00000005194	8	18	17	12	8	5	32	24	2	6	8	18	22	5	18	12	35	9	13	6	16	14	28	17	17	16	28	23	4	13	8	14	12	15	8	24	4	5	0	7	24	1	10	22	5	14	9	0	16
ENSG00000005206	50	36	47	24	26	17	42	35	25	27	29	29	18	17	17	42	48	16	15	48	30	56	87	71	14	34	56	62	33	43	57	46	59	62	42	36	10	6	20	60	34	10	34	25	29	46	11	20	12
ENSG00000005238	69	81	89	98	73	87	71	46	70	49	89	57	94	61	122	107	79	57	62	56	95	94	97	72	101	79	109	154	74	73	85	85	107	56	119	113	115	54	23	111	59	62	101	39	76	46	38	71	100
ENSG00000005243	6	2	2	0	0	3	0	2	0	0	3	0	1	1	2	0	15	1	1	0	1	2	6	2	0	0	1	3	0	5	1	0	0	0	12	0	1	0	0	2	0	0	1	0	0	0	0	2	1
ENSG00000005249	181	151	216	93	125	163	245	174	127	85	56	66	113	66	55	66	101	51	63	73	200	122	33	72	185	89	123	154	82	112	117	145	85	52	43	26	84	108	85	71	100	108	37	39	51	76	43	34	123
ENSG00000005302	139	110	120	81	67	97	113	132	105	58	141	64	122	80	134	108	107	51	91	132	80	92	168	108	92	130	107	151	72	72	103	84	215	96	108	156	35	29	62	108	38	51	60	64	50	86	28	26	73
ENSG00000005339	327	235	183	153	220	252	253	283	162	206	215	123	243	132	229	216	258	158	99	205	226	360	240	171	196	198	287	441	220	125	201	155	497	247	341	214	123	103	127	286	68	106	155	134	153	286	87	89	215
ENSG00000005379	11	12	14	3	14	29	12	20	24	18	10	20	43	17	38	10	38	14	26	27	11	12	53	24	16	14	23	59	13	32	29	53	34	46	8	39	0	12	35	68	14	8	22	18	6	27	15	8	16
ENSG00000005381	4	3	0	31	2	6	9	17	0	5	3	0	11	2	14	12	0	0	5	0	3	1	8	2	0	0	10	15	2	3	4	6	0	2	0	2	2	1	5	4	0	1	2	2	3	5	2	0	6
ENSG00000005421	0	0	0	0	0	0	0	2	0	0	0	0	0	0	0	0	0	1	0	0	0	0	0	0	0	0	0	0	0	0	0	0	0	1	0	4	0	0	0	0	0	0	0	0	0	0	0	0	0
ENSG00000005436	17	15	3	8	5	16	10	16	2	3	1	15	4	5	5	6	6	26	10	10	11	15	15	22	12	5	8	1	1	0	4	10	11	13	5	9	1	3	2	3	4	15	0	1	0	10	12	2	11
ENSG00000005448	22	25	0	6	5	19	33	5	28	9	8	15	28	7	17	14	21	16	20	14	17	13	22	24	29	16	21	40	0	16	20	19	23	12	22	28	10	7	16	48	8	4	8	17	17	30	9	10	22
ENSG00000005469	11	5	4	0	1	2	11	14	4	2	3	2	3	0	11	1	16	4	7	25	11	4	14	12	10	8	8	11	13	6	7	9	12	6	0	1	2	8	8	5	3	1	4	8	5	3	2	6	10
ENSG00000005471	13	13	16	21	4	8	5	2	10	14	13	14	16	6	7	1	0	1	6	10	9	3	15	13	7	3	1	5	9	9	17	18	22	8	3	11	2	0	18	17	5	1	6	4	4	7	5	8	4
ENSG00000005483	724	705	574	411	504	573	573	706	434	564	611	529	646	338	703	484	729	429	434	500	613	804	813	792	566	689	606	1258	449	514	449	604	1006	613	722	726	298	246	357	1156	299	261	335	374	357	704	272	227	447
ENSG00000005486	38	57	33	29	35	26	37	8	12	34	24	17	42	25	34	48	48	25	30	36	40	51	56	84	17	38	56	43	30	20	30	18	66	37	43	44	19	14	40	39	4	9	21	31	28	32	26	21	14
ENSG00000005513	0	3	0	0	0	3	1	2	7	0	0	0	4	0	0	10	4	0	0	0	0	0	9	2	0	4	6	0	1	0	3	0	4	0	0	0	0	3	1	1	4	0	0	2	0	0	0	0	0
ENSG00000005700	67	39	52	45	35	52	65	46	43	38	24	34	44	13	64	30	62	26	34	46	29	43	57	45	33	41	25	63	30	20	23	36	29	29	13	23	46	8	18	95	6	19	16	13	15	32	10	16	47
ENSG00000005801	10	19	15	12	20	20	20	17	4	15	5	11	6	1	29	15	11	9	16	18	28	9	8	17	7	21	15	0	4	9	20	21	11	7	5	6	6	2	3	24	13	5	4	7	13	4	4	1	3
ENSG00000005810	319	234	273	194	210	339	284	306	186	213	175	228	260	121	355	265	318	151	234	305	240	252	448	400	263	261	350	534	185	240	260	267	394	260	325	220	92	52	175	402	141	139	172	154	174	278	114	86	183
ENSG00000005812	60	84	47	78	53	63	133	108	34	39	20	46	48	15	86	27	30	16	22	34	83	55	37	30	54	38	32	70	13	31	17	27	34	15	29	9	17	16	12	21	14	12	10	8	9	25	17	13	69
ENSG00000005844	196	199	126	76	146	194	173	171	119	173	178	130	185	132	213	162	330	243	186	275	199	260	234	230	154	188	284	438	112	217	145	241	301	232	252	266	84	57	110	300	59	58	123	118	106	260	83	56	138
ENSG00000005882	28	14	25	25	10	21	13	10	20	20	16	10	20	3	59	29	148	132	12	23	31	7	21	12	45	10	16	43	23	31	4	30	67	119	25	22	15	8	24	47	9	14	7	24	19	18	0	5	13
ENSG00000005884	1	3	4	1	0	2	7	0	0	0	3	0	9	0	0	5	0	3	0	4	1	4	0	0	0	0	5	3	0	9	0	0	17	3	0	1	0	0	3	12	0	4	1	5	5	3	0	2	4
ENSG00000005889	61	76	48	42	43	24	53	48	31	35	29	15	18	27	67	13	47	19	60	41	70	40	48	49	34	56	43	58	37	36	40	32	24	31	36	26	53	14	20	67	12	14	22	19	27	23	11	15	49
ENSG00000005893	300	287	205	218	207	318	328	270	109	128	138	164	209	122	216	174	266	54	108	114	264	235	155	193	182	240	190	270	160	130	132	236	251	195	114	116	155	90	53	127	42	59	93	41	61	127	40	24	206
ENSG00000005961	47	23	44	18	14	42	59	57	19	10	41	10	45	41	15	7	37	24	21	53	36	60	15	29	28	19	47	77	42	42	39	31	41	12	12	11	14	55	15	56	57	45	13	29	22	24	19	35	35
ENSG00000005981	0	0	0	0	0	0	0	0	0	0	0	0	0	0	0	0	0	0	0	0	0	0	0	0	0	0	0	0	0	0	0	0	0	0	0	0	0	0	0	0	0	0	0	0	0	0	0	0	0
ENSG00000006007	113	121	216	180	124	160	91	139	83	130	81	53	124	100	139	132	144	66	111	80	130	119	82	125	118	96	108	152	87	129	119	102	127	108	86	84	158	133	44	104	164	165	101	57	69	105	46	89	154
ENSG00000006015	92	44	39	55	45	64	74	82	55	75	48	47	66	39	93	94	82	54	75	70	81	44	151	127	65	107	95	119	36	48	69	80	74	93	72	96	34	12	60	198	54	16	31	45	63	84	37	35	63
ENSG00000006016	0	0	0	0	0	0	0	0	0	0	0	0	0	0	0	0	0	0	0	0	0	0	0	0	0	0	0	0	0	0	0	0	0	0	0	0	0	0	0	0	0	0	0	0	0	0	0	0	0
ENSG00000006025	12	8	14	6	10	20	11	9	10	4	1	18	22	12	16	2	19	9	16	29	10	7	24	32	20	8	12	34	13	19	4	14	27	9	16	13	9	4	12	43	6	8	5	10	12	8	1	2	13
ENSG00000006042	0	0	4	0	0	0	0	1	0	0	0	0	2	0	0	0	1	0	0	0	2	0	0	0	0	0	2	3	6	8	0	0	0	4	0	0	0	0	0	0	0	1	2	0	0	0	0	0	0
ENSG00000006047	0	0	0	0	0	0	0	0	0	0	0	0	0	0	0	0	0	0	0	0	0	0	0	0	0	0	0	0	0	0	0	0	0	0	0	0	0	0	0	0	0	0	0	0	0	0	0	0	0
ENSG00000006059	0	0	0	0	0	0	0	0	0	0	0	0	0	0	0	0	0	0	0	0	0	0	0	0	0	0	0	0	0	0	0	0	0	0	0	0	0	0	0	0	0	0	0	0	0	0	0	0	0
ENSG00000006062	44	44	22	14	27	33	25	31	44	18	11	42	25	22	47	38	40	14	16	39	24	30	50	27	40	28	36	42	14	19	49	41	31	24	38	46	15	17	25	80	4	19	20	15	20	43	20	4	26
ENSG00000006071	0	0	0	0	0	0	0	0	0	0	0	0	0	0	0	0	0	0	0	0	0	1	0	0	0	0	0	0	0	0	0	0	13	1	4	0	0	0	0	0	0	1	0	0	0	0	0	0	0
ENSG00000006116	0	0	0	0	0	0	0	0	0	0	0	0	0	0	0	0	0	0	0	0	0	0	0	0	0	0	0	0	0	0	0	0	0	0	0	0	0	0	0	0	0	0	0	0	0	0	0	0	0
ENSG00000006118	1	0	0	0	0	0	0	0	0	0	0	0	0	0	3	0	0	0	0	0	0	0	0	0	0	0	0	0	0	0	0	0	0	0	0	0	0	0	0	0	0	0	0	0	0	0	0	0	0
ENSG00000006125	195	198	296	243	172	142	226	182	132	146	216	205	207	89	172	268	234	159	200	198	149	252	236	210	136	172	250	363	141	149	205	188	352	206	325	330	243	230	106	291	157	168	170	181	148	259	148	194	151
ENSG00000006128	0	0	0	0	0	0	0	0	0	0	0	0	0	0	0	0	0	0	0	0	0	1	0	0	0	0	0	0	0	0	0	0	0	0	0	0	0	0	0	0	0	0	0	0	0	0	0	0	0
ENSG00000006194	22	12	3	3	6	5	8	24	3	5	13	11	2	20	9	8	22	5	6	9	10	11	15	24	11	1	13	24	3	1	10	7	29	13	17	9	2	8	7	8	3	3	9	5	9	5	2	4	11
ENSG00000006210	1	0	0	0	0	0	0	0	0	0	4	0	0	0	0	0	0	0	0	0	0	1	0	0	0	0	0	0	0	0	0	0	1	0	0	0	0	0	0	0	0	0	0	0	0	0	0	0	0
ENSG00000006282	5	5	4	0	7	3	5	10	10	6	7	12	2	2	17	7	4	9	0	1	15	4	10	10	16	24	4	5	9	10	5	2	12	14	4	7	5	3	6	3	1	1	3	5	12	9	10	4	12
ENSG00000006283	0	0	0	0	0	0	0	0	0	0	0	0	0	0	0	0	0	1	0	0	0	0	0	0	0	0	0	0	0	0	0	0	0	9	0	5	0	0	1	2	1	1	0	0	0	0	0	0	0
ENSG00000006327	1	5	1	13	5	3	5	3	0	1	2	7	0	0	1	2	3	3	3	3	2	1	2	18	6	1	2	10	2	0	1	14	4	0	3	0	0	0	0	8	0	0	5	0	2	0	0	2	3
ENSG00000006377	0	0	0	0	0	0	0	0	0	0	4	0	0	0	0	0	0	0	0	0	0	0	0	0	0	0	0	0	0	0	1	0	0	0	0	0	0	0	2	0	0	0	0	0	0	0	0	0	0
ENSG00000006432	2	1	5	2	7	2	3	12	1	0	1	5	4	0	8	19	1	0	0	2	1	0	4	0	1	1	0	4	5	0	3	6	8	4	0	2	0	0	0	9	0	0	4	5	2	6	2	1	0
ENSG00000006451	48	72	61	54	56	49	97	77	56	52	35	31	34	13	45	44	59	36	36	65	80	51	54	54	58	40	55	56	19	43	34	41	69	32	25	28	27	16	23	70	40	20	15	8	28	85	10	12	55
ENSG00000006453	0	0	0	2	0	0	0	3	0	0	0	0	0	1	3	5	0	0	5	0	0	0	0	6	1	6	0	2	0	0	0	0	0	0	0	0	0	0	0	0	0	0	0	9	0	0	0	0	0
ENSG00000006459	103	96	112	97	103	105	119	101	88	55	77	66	77	65	126	64	124	28	100	88	81	143	82	121	70	77	81	160	70	75	53	88	89	79	92	72	89	64	41	98	91	73	75	27	40	87	27	41	86
ENSG00000006468	0	0	0	0	0	0	1	0	0	0	3	0	0	0	0	0	0	1	0	0	0	3	0	0	0	0	0	0	0	0	5	0	9	0	0	0	0	1	0	0	0	0	0	0	0	0	1	0	0
ENSG00000006530	5	19	7	9	17	6	12	6	1	8	7	2	6	3	15	5	23	17	1	9	10	1	9	17	3	1	8	1	1	4	3	5	5	0	0	2	5	2	2	21	0	0	1	1	1	1	1	4	5
ENSG00000006534	67	71	42	60	58	95	112	61	28	41	35	24	52	57	74	45	82	63	16	32	74	50	59	44	50	51	105	117	31	33	57	60	69	29	54	87	24	14	11	31	11	6	30	24	52	43	14	11	41
ENSG00000006555	7	10	3	2	5	6	15	6	2	1	12	4	12	9	6	14	7	7	5	5	15	3	4	4	4	16	10	18	10	2	8	1	5	12	11	15	6	4	3	8	7	0	8	1	2	4	1	3	4
ENSG00000006576	48	39	20	27	9	22	59	43	15	14	18	12	13	15	17	1	36	14	29	38	36	21	16	17	27	28	14	17	8	16	9	32	8	17	14	4	32	6	5	12	19	9	9	4	11	11	5	6	26
ENSG00000006606	0	0	0	0	0	0	0	0	0	0	0	0	0	0	0	0	0	0	0	0	0	0	0	0	0	0	0	0	0	0	0	0	0	0	0	0	0	0	0	0	0	0	0	0	0	0	0	0	0
ENSG00000006607	23	9	13	7	11	21	10	8	1	12	4	10	3	9	20	15	5	3	24	8	13	5	29	11	29	9	7	22	2	7	14	4	17	9	3	18	2	4	7	12	9	4	6	7	4	17	9	3	6
ENSG00000006611	0	0	0	0	0	0	0	0	0	0	0	0	0	0	0	0	0	0	0	0	0	0	0	0	0	0	0	0	0	0	0	0	0	0	0	0	0	0	0	0	0	0	0	0	0	0	0	0	0
ENSG00000006625	10	6	6	5	4	9	25	15	4	1	1	16	5	5	0	7	9	5	3	17	8	14	4	8	5	7	3	5	2	2	6	5	4	6	2	15	8	3	3	6	4	7	3	9	3	16	2	0	7
ENSG00000006634	23	23	18	18	12	17	39	25	21	19	4	15	29	13	24	23	14	22	13	27	21	23	20	20	21	18	14	48	2	18	17	7	22	15	5	7	11	5	11	23	13	13	6	2	15	13	5	4	14
ENSG00000006638	10	15	19	2	4	3	9	0	5	0	14	0	17	8	2	13	3	4	11	10	11	17	8	1	17	4	17	8	5	7	12	10	21	0	10	5	3	3	5	6	15	1	6	12	2	2	4	6	12
ENSG00000006652	125	141	94	59	94	72	83	81	37	47	72	36	48	70	52	25	81	26	40	49	121	77	35	107	75	47	70	85	56	36	31	58	83	93	58	54	44	36	26	60	9	10	20	14	19	49	13	19	72
ENSG00000006659	0	0	0	0	0	0	0	0	0	0	0	0	0	0	0	0	0	0	0	0	0	0	0	0	0	0	0	0	0	0	0	0	0	0	0	0	0	0	0	0	0	0	0	0	0	0	0	0	0
ENSG00000006695	17	5	2	12	8	17	22	19	11	5	5	9	16	8	11	22	6	1	7	17	15	12	6	15	12	10	12	26	18	4	8	11	8	15	9	10	4	5	5	10	1	2	1	0	2	7	4	2	6
ENSG00000006704	0	0	0	0	0	0	3	5	0	0	0	0	0	0	0	8	0	7	0	0	0	4	4	0	0	1	0	0	0	0	3	0	0	0	8	3	0	2	2	3	0	0	0	1	2	0	1	4	0
ENSG00000006712	79	52	45	35	50	41	57	66	24	22	24	33	42	34	47	26	62	29	15	11	61	46	43	41	58	51	58	71	16	25	29	31	70	57	47	46	13	6	17	44	13	8	21	17	45	30	12	17	30
ENSG00000006715	132	79	66	55	99	58	105	74	45	14	34	31	39	19	66	70	64	33	24	41	37	81	53	71	44	51	61	89	21	37	60	78	71	41	50	48	50	16	18	65	24	30	32	25	21	41	13	25	29
ENSG00000006740	4	0	0	2	0	0	0	0	0	0	0	0	0	0	1	0	0	0	0	0	0	0	0	3	0	0	0	0	0	0	0	0	2	0	0	0	0	0	1	0	0	0	0	0	2	0	1	0	0
ENSG00000006744	30	38	35	14	7	7	23	22	17	15	17	20	18	12	11	17	24	11	19	22	15	17	40	34	10	25	30	47	4	13	17	23	35	25	40	28	8	5	6	23	2	6	13	9	10	36	7	2	29
ENSG00000006747	2	1	0	0	1	0	0	0	0	0	1	0	0	0	0	0	0	0	0	0	0	1	2	0	0	3	0	0	3	0	1	0	0	0	5	2	1	0	1	0	0	0	0	1	0	0	0	2	1
ENSG00000006756	64	64	16	21	40	34	15	21	25	31	62	24	47	11	30	45	56	12	31	32	33	64	21	22	30	24	33	84	19	19	43	69	49	42	39	56	46	16	1	33	16	6	16	37	13	19	9	14	35
ENSG00000006757	6	4	3	11	0	0	5	5	7	8	1	5	1	12	6	14	8	5	2	4	12	7	5	0	1	3	7	5	0	3	5	3	6	3	4	3	1	3	0	1	3	4	2	2	1	5	0	1	3
ENSG00000006788	0	0	0	0	0	0	0	0	0	0	0	0	0	0	0	0	0	0	0	0	0	0	0	0	0	0	0	0	0	0	0	0	0	0	0	0	0	0	0	0	0	0	0	0	0	0	0	0	0
ENSG00000006831	76	47	47	32	51	55	54	41	12	35	28	22	30	48	45	19	57	35	21	33	104	60	64	38	25	55	87	104	39	28	36	18	49	57	70	43	32	24	17	80	21	23	3	23	30	54	12	10	31
ENSG00000006837	0	0	0	0	0	0	0	0	0	0	0	0	0	0	0	0	0	0	0	3	1	0	0	0	0	0	0	0	0	0	0	0	3	0	0	0	0	0	2	0	0	0	0	0	0	0	0	0	0
ENSG00000007001	0	0	0	0	0	0	0	0	0	0	0	0	0	0	0	0	0	0	0	0	0	2	0	0	0	0	0	0	0	0	0	0	0	0	0	0	0	0	0	0	0	0	0	0	0	0	0	0	0
ENSG00000007038	1	0	1	1	0	0	5	2	3	2	5	0	14	2	3	0	7	2	6	12	6	4	3	23	0	1	3	6	7	0	19	10	0	0	0	2	4	0	4	0	0	4	0	0	1	10	4	0	6
ENSG00000007047	46	9	22	11	15	15	16	21	9	11	25	15	23	16	25	19	26	21	10	16	25	21	25	19	23	17	21	42	26	11	14	15	49	38	13	49	3	15	15	71	5	1	10	12	12	7	5	14	14
ENSG00000007062	0	0	0	0	0	0	2	0	0	0	0	0	0	0	0	0	0	0	0	0	0	0	0	0	0	0	0	1	0	0	0	0	1	0	1	0	0	0	0	0	0	0	0	0	0	0	0	0	0
ENSG00000007080	28	23	42	20	15	8	23	8	7	15	10	23	25	9	31	26	23	18	18	20	18	11	33	32	6	20	4	33	12	6	27	16	22	21	25	18	14	5	11	49	37	10	24	16	16	6	10	20	12
ENSG00000007129	12	14	17	17	12	15	8	12	19	13	4	4	10	11	14	13	1	5	2	8	30	19	1	0	8	5	3	13	1	9	6	6	9	0	14	5	0	0	11	61	2	0	10	3	8	20	4	0	8
ENSG00000007168	118	98	109	95	107	108	133	142	75	96	65	82	75	49	141	89	103	48	51	108	116	125	71	111	63	69	130	155	43	75	44	73	96	78	88	66	62	14	30	97	41	26	43	31	34	83	21	24	97
ENSG00000007171	0	0	0	0	0	0	0	0	0	3	0	0	0	0	0	0	0	0	0	0	0	0	0	0	0	0	0	0	0	0	0	0	0	1	0	0	0	0	0	0	0	0	0	0	0	0	0	0	0
ENSG00000007174	0	0	0	0	0	0	0	0	0	0	0	0	0	0	0	0	0	0	0	0	0	0	0	1	0	0	0	0	0	0	0	0	0	0	0	0	0	0	0	0	0	0	0	0	0	0	0	0	0
ENSG00000007202	45	38	19	53	23	34	66	40	21	16	28	58	35	47	58	46	48	52	50	55	51	62	59	56	26	40	56	105	16	41	45	46	63	36	30	26	11	11	14	71	25	6	30	24	20	53	18	14	41
ENSG00000007216	0	0	0	0	0	0	0	0	0	0	0	0	0	0	0	0	0	0	0	0	0	0	0	0	0	0	0	0	0	0	0	0	0	0	0	0	0	0	0	0	0	0	0	0	0	0	0	0	0
ENSG00000007237	113	129	55	92	105	106	88	87	80	90	141	47	166	78	79	51	232	72	47	107	115	141	112	65	124	106	179	228	112	61	103	113	201	130	128	111	41	63	28	148	40	63	50	58	62	84	26	35	106
ENSG00000007255	43	23	26	53	24	9	39	30	35	28	59	13	47	28	51	40	38	32	40	27	29	52	66	62	30	38	25	64	18	9	28	44	73	45	43	74	4	4	28	94	15	13	33	36	38	36	7	9	14
ENSG00000007264	17	18	11	6	10	10	37	13	24	12	19	10	43	12	24	17	16	21	22	18	25	14	46	29	18	10	20	37	15	32	31	36	23	9	20	25	18	3	22	68	7	7	18	18	12	18	21	6	12
ENSG00000007306	0	0	0	0	0	0	0	0	0	0	0	0	0	0	0	0	0	0	0	0	0	0	0	0	0	0	0	2	0	0	0	0	0	0	0	0	0	0	0	0	0	0	0	0	0	0	0	0	0
ENSG00000007312	100	62	53	52	65	34	63	26	23	25	60	52	29	22	119	58	16	19	39	73	46	59	101	72	47	43	31	72	16	24	86	45	89	66	53	38	20	21	29	156	25	19	32	52	29	40	27	22	14
ENSG00000007314	0	4	0	0	6	0	0	1	0	6	0	4	0	2	2	0	0	0	0	0	0	0	0	0	0	0	0	0	0	0	0	0	0	0	0	0	0	1	0	0	0	0	0	0	0	0	0	0	0
ENSG00000007341	4	8	5	1	1	3	18	2	4	2	0	6	1	6	11	3	15	0	3	2	15	1	0	9	4	6	1	24	6	3	3	2	7	4	2	2	0	1	5	9	4	5	4	4	0	3	0	6	3
ENSG00000007350	12	1	5	4	6	3	3	0	3	2	10	3	10	0	0	0	2	5	5	1	6	3	8	6	1	4	8	0	0	2	7	4	6	2	13	0	1	1	1	4	3	0	2	0	2	11	3	0	2
ENSG00000007372	0	0	0	0	0	0	0	0	0	0	2	0	0	0	0	0	0	0	0	0	0	0	0	0	0	0	0	0	0	0	0	0	0	0	0	0	0	0	0	0	0	0	0	0	0	0	0	0	0
ENSG00000007376	33	15	9	9	17	4	24	22	22	11	17	5	18	10	10	16	27	28	12	26	27	11	23	40	33	8	25	53	8	21	21	16	25	16	22	12	8	0	12	23	7	7	16	5	9	14	7	5	8
ENSG00000007384	0	0	0	1	0	0	0	0	0	0	0	0	0	0	0	0	0	0	0	0	0	0	0	0	0	2	0	0	0	0	0	0	0	0	0	0	0	0	0	0	0	0	0	0	0	0	0	0	0
ENSG00000007392	54	41	29	34	40	35	42	59	20	29	32	23	52	27	67	38	51	40	33	72	21	19	62	51	28	41	48	86	21	35	32	44	108	49	53	63	19	9	33	51	19	26	19	19	24	65	22	8	34
ENSG00000007402	6	4	0	3	3	0	10	8	3	5	4	6	0	0	1	5	12	2	1	5	5	3	15	4	6	3	1	16	7	3	1	2	14	2	2	10	1	4	0	12	0	0	0	5	9	13	5	1	0
ENSG00000007516	5	11	5	3	13	2	12	5	21	2	5	7	7	3	12	4	5	3	14	1	16	41	14	20	8	16	10	20	2	6	11	15	15	19	5	2	9	0	11	26	0	2	1	3	12	25	1	0	12
ENSG00000007520	70	73	63	62	49	46	72	59	44	48	78	80	42	39	76	50	65	52	52	98	68	79	90	98	67	69	48	116	33	37	27	40	116	50	81	112	36	6	39	85	39	40	40	33	61	51	19	30	44
ENSG00000007541	20	19	11	13	23	18	23	13	27	7	4	17	8	14	33	19	24	18	7	5	20	13	12	16	9	25	15	16	20	33	18	11	31	24	31	7	8	8	13	18	12	9	16	15	23	11	8	9	14
ENSG00000007545	28	23	10	18	2	4	13	10	10	7	1	6	2	10	26	2	25	7	11	9	11	12	8	7	13	11	10	36	3	7	11	15	18	6	9	8	3	2	5	22	2	10	8	6	15	18	3	0	12
ENSG00000007866	0	0	0	0	0	0	0	0	3	0	0	0	0	0	0	6	0	3	0	0	0	0	0	0	0	0	0	0	0	3	0	1	1	0	17	8	0	0	5	8	0	0	0	3	0	0	0	0	0
ENSG00000007908	0	0	0	0	0	0	0	0	0	0	0	0	0	0	0	0	0	0	0	0	0	0	0	0	0	0	0	0	0	0	0	0	0	0	0	0	0	0	0	2	0	0	0	0	3	0	0	0	0
ENSG00000007923	19	12	23	13	12	7	12	23	5	10	12	8	18	9	3	14	18	15	16	12	13	31	35	43	15	18	20	31	10	6	7	15	17	14	29	22	8	3	15	28	3	5	5	12	15	8	3	2	12
ENSG00000007933	0	0	0	0	0	0	0	0	0	0	0	0	0	0	0	0	0	0	0	0	0	0	0	0	0	0	0	0	0	0	0	0	0	0	0	4	0	0	0	0	0	0	0	0	0	0	0	0	0
ENSG00000007944	219	190	67	57	118	150	162	129	97	113	71	77	141	87	117	86	115	81	78	87	98	95	126	139	89	109	146	173	55	49	87	119	133	128	96	75	67	42	49	89	56	59	55	37	43	50	38	40	141
ENSG00000007952	0	0	0	0	0	0	0	0	0	0	0	0	0	0	0	0	0	0	0	0	0	0	0	0	0	0	0	0	0	0	0	0	0	0	0	0	0	0	0	0	0	0	0	0	0	0	0	0	0
ENSG00000007968	36	34	135	148	78	98	130	85	34	94	107	59	23	49	60	66	83	45	62	28	89	75	19	21	111	75	67	70	103	85	20	24	88	44	34	30	211	271	10	82	48	98	77	39	60	40	26	54	112
ENSG00000008018	93	102	102	145	84	81	124	161	64	127	161	63	85	48	110	78	141	75	68	149	119	139	161	176	92	135	114	102	56	100	112	162	130	78	202	287	60	48	123	223	68	56	93	42	65	157	54	65	82
ENSG00000008056	0	0	0	0	0	0	0	0	0	0	0	0	0	0	0	0	1	0	0	0	0	0	0	0	0	0	0	0	0	0	0	0	0	0	0	1	0	0	0	0	0	0	0	0	0	0	0	0	0
ENSG00000008083	576	410	337	212	268	351	343	440	259	269	284	175	355	226	318	278	375	219	134	209	271	550	392	348	250	297	431	614	272	188	320	333	661	286	335	296	222	96	152	332	98	114	156	130	159	317	92	61	249
ENSG00000008086	17	21	7	16	6	14	19	16	26	25	12	18	19	14	25	25	26	12	3	15	16	15	6	14	13	9	30	16	10	11	10	12	14	13	24	9	4	3	5	10	0	3	10	0	3	13	5	6	24
ENSG00000008118	0	0	0	0	0	0	0	0	0	0	0	0	0	0	0	0	0	0	0	0	0	0	0	0	0	0	0	0	0	0	0	0	0	0	0	0	0	0	0	0	0	0	0	0	0	0	0	0	0
ENSG00000008128	2	3	4	2	2	1	0	2	14	0	1	2	4	0	7	5	2	1	9	2	1	4	5	2	0	1	2	10	0	0	5	0	4	0	0	0	4	0	5	11	1	2	3	3	0	1	0	0	0
ENSG00000008130	145	124	79	51	58	130	124	87	79	65	192	88	100	77	106	75	140	96	60	80	106	133	142	84	67	113	183	238	92	62	84	127	118	86	138	77	45	62	86	132	18	23	34	57	40	82	18	35	97
ENSG00000008196	0	0	0	0	0	0	0	0	0	0	1	0	0	0	0	1	0	0	0	0	0	0	0	0	0	0	0	0	0	0	0	0	9	1	0	2	0	0	0	0	0	0	0	0	0	0	4	0	0
ENSG00000008197	2	0	0	0	0	0	0	0	0	0	1	0	0	0	0	0	0	4	0	0	0	1	1	0	0	0	0	0	0	0	2	0	6	4	0	0	0	0	3	5	0	0	0	0	6	0	0	0	0
ENSG00000008226	0	0	8	1	1	2	0	0	3	1	5	5	3	0	13	1	1	4	3	5	1	2	0	1	1	4	4	3	1	2	2	0	12	3	4	13	1	0	2	8	0	4	0	0	0	2	0	2	0
ENSG00000008256	21	16	2	11	3	2	2	7	3	10	12	0	9	3	17	3	8	8	8	3	24	14	6	1	1	7	20	19	0	6	15	3	18	26	11	12	16	6	4	9	1	2	4	3	14	10	2	2	0
ENSG00000008277	0	6	0	0	0	1	0	0	0	3	0	0	0	0	0	1	0	0	0	0	2	0	0	3	3	0	1	0	0	0	0	0	0	0	0	0	0	0	0	1	1	0	0	0	0	0	0	0	0
ENSG00000008282	65	63	34	34	23	46	85	80	30	15	13	25	43	24	62	25	22	26	46	40	82	35	30	32	41	41	16	31	13	22	21	29	38	11	4	13	16	11	13	12	35	19	5	6	13	13	4	7	55
ENSG00000008283	23	63	28	18	47	32	19	29	28	34	53	22	32	28	57	22	20	35	41	56	63	42	34	42	21	36	38	65	16	31	22	31	35	27	46	34	25	15	28	85	25	0	12	23	34	66	12	16	8
ENSG00000008294	222	182	108	106	88	134	151	162	118	82	143	74	104	112	192	93	144	100	93	111	186	170	132	113	113	124	140	279	98	119	128	108	261	187	172	167	88	45	61	223	18	31	47	70	77	166	44	61	75
ENSG00000008300	0	3	0	0	0	3	2	5	0	0	1	0	1	0	0	0	1	0	1	1	2	1	0	3	0	0	0	2	3	3	0	0	0	0	0	1	0	0	0	7	0	0	0	1	0	0	1	0	0
ENSG00000008311	5	0	0	1	1	0	1	0	2	0	0	0	0	0	1	3	2	1	0	1	0	2	0	4	0	0	0	0	0	0	0	0	2	4	2	1	0	0	2	3	1	0	2	3	0	2	0	0	0
ENSG00000008323	0	0	0	0	0	0	0	0	0	0	0	0	0	0	0	0	0	0	0	0	0	0	0	0	0	0	0	0	0	0	0	0	0	0	0	0	0	0	0	0	0	0	0	0	0	0	0	0	0
ENSG00000008324	23	39	29	46	13	24	30	31	13	27	20	19	26	12	40	22	27	27	38	31	31	7	25	42	41	37	21	67	13	24	17	34	29	9	15	22	34	0	7	60	21	24	19	19	13	26	24	5	37
ENSG00000008382	6	26	3	17	15	8	7	19	9	11	15	4	14	1	9	20	21	22	16	15	30	14	25	24	11	15	20	37	5	3	10	10	20	7	23	20	2	6	5	19	4	5	15	9	15	7	13	10	9
ENSG00000008394	9	27	13	12	16	17	14	28	6	3	15	3	26	5	14	10	16	13	2	19	14	15	3	12	6	7	16	35	3	3	11	5	29	16	23	12	3	0	3	14	7	3	11	9	2	19	4	6	15
ENSG00000008405	2	13	8	12	28	13	26	16	12	5	5	2	4	0	4	1	14	1	3	22	24	11	11	9	7	0	10	12	2	9	1	0	6	1	2	3	7	1	0	5	6	5	4	1	0	3	3	0	7
ENSG00000008438	15	31	18	38	15	13	15	29	19	28	44	13	66	25	22	41	21	17	3	12	8	23	44	45	26	19	58	46	37	18	26	49	34	13	39	58	9	4	3	55	0	4	14	14	20	36	16	14	13
ENSG00000008441	127	151	593	389	147	164	179	146	98	153	163	141	91	142	162	226	116	97	241	122	102	168	96	81	173	85	153	139	285	265	113	111	107	107	191	81	162	115	59	172	180	183	167	91	116	61	191	271	213
ENSG00000008513	238	225	204	212	172	211	231	185	128	163	137	171	115	112	172	158	218	142	111	151	191	223	120	109	169	138	208	353	141	131	128	150	208	175	204	190	193	133	87	213	62	71	85	128	126	202	72	70	132
ENSG00000008516	629	406	362	335	316	471	374	409	416	340	696	166	514	265	434	559	507	330	104	181	400	628	337	319	349	510	900	1222	317	135	285	362	857	527	580	578	141	106	189	462	48	95	181	214	304	559	199	235	307
ENSG00000008517	79	53	59	73	41	35	77	111	74	58	92	82	51	29	119	106	84	93	83	105	100	106	138	112	78	124	69	119	91	127	65	42	123	41	86	83	47	29	36	78	51	25	41	74	105	94	42	27	39
ENSG00000008710	28	10	11	15	11	11	16	3	22	6	23	10	10	5	14	25	23	14	31	34	24	19	36	29	16	9	8	31	3	24	10	26	56	18	35	33	4	9	5	76	6	14	12	15	8	12	6	10	9
ENSG00000008735	0	0	0	0	0	0	0	0	2	0	0	0	0	0	0	1	0	0	3	0	0	0	0	0	0	0	1	0	0	0	0	0	0	0	0	0	0	0	0	0	0	0	0	0	0	0	0	0	0
ENSG00000008838	28	27	30	28	28	32	37	17	23	40	2	24	29	24	73	13	21	19	24	11	41	27	22	30	21	23	26	62	5	18	34	34	41	13	43	28	5	4	15	47	6	5	14	14	9	16	9	10	20
ENSG00000008853	4	4	2	2	5	12	4	10	0	7	1	5	6	0	4	2	3	1	10	3	11	14	3	3	6	3	8	15	0	1	1	5	11	4	0	3	7	0	9	6	6	2	5	3	4	10	3	0	3
ENSG00000008869	50	28	39	17	15	38	33	39	6	6	10	27	10	13	37	8	36	7	29	21	26	21	26	29	9	25	18	22	20	34	20	1	34	20	23	26	15	11	14	24	3	5	16	13	3	32	14	5	21
ENSG00000008952	250	269	614	875	231	264	315	307	174	189	235	216	177	74	258	221	192	95	436	456	208	243	194	284	190	113	185	300	137	183	241	367	256	213	194	214	713	664	131	311	769	847	166	180	143	250	244	271	254
ENSG00000008988	550	815	592	1341	498	404	1056	976	772	896	774	868	643	432	1063	747	802	401	801	1325	800	529	1072	1305	933	996	582	1250	312	607	547	597	910	608	1136	1200	679	279	543	1729	1376	751	757	666	621	1206	570	440	618
ENSG00000009307	586	585	807	686	457	505	773	807	336	402	393	465	318	229	613	454	495	251	475	537	562	606	525	466	342	322	435	679	276	365	319	395	472	432	280	336	474	333	152	527	493	465	209	187	228	361	166	217	456
ENSG00000009335	108	93	81	76	77	62	137	85	59	56	34	33	62	28	87	59	116	37	46	92	82	62	108	125	48	52	67	133	21	60	65	73	83	68	63	59	26	21	43	158	17	30	53	34	54	98	33	33	47
ENSG00000009413	72	64	54	65	103	68	55	60	52	47	22	36	60	27	102	47	81	22	49	85	51	59	54	55	41	65	60	110	22	51	47	58	80	66	38	46	38	32	28	69	28	33	25	19	36	39	29	30	54
ENSG00000009694	6	18	11	2	4	7	17	6	12	10	1	11	0	4	4	0	5	13	24	14	9	16	15	17	0	4	8	9	0	3	4	10	9	15	14	11	3	1	0	17	10	2	0	2	4	0	0	8	18
ENSG00000009709	0	0	0	0	0	0	0	0	0	0	0	0	0	0	0	0	0	0	0	0	0	0	0	0	0	0	0	0	0	0	0	0	0	0	0	0	0	0	0	0	0	0	0	0	0	0	0	0	0
ENSG00000009724	0	0	0	0	0	0	0	0	0	0	0	0	0	0	0	0	0	0	0	0	0	1	0	0	0	0	0	0	0	0	0	0	0	0	0	0	0	0	1	0	0	0	0	0	0	0	0	0	0
ENSG00000009765	1	0	0	0	0	0	1	0	0	0	1	0	0	0	0	6	0	3	0	0	0	1	0	0	0	0	0	0	0	0	0	0	2	2	5	1	0	0	1	4	0	0	0	0	0	0	3	4	0
ENSG00000009780	21	16	9	14	22	22	23	27	19	16	7	17	16	10	25	16	23	16	19	12	24	14	22	9	19	32	25	14	6	6	9	33	13	15	14	31	5	9	14	22	10	7	11	18	15	19	12	7	21
ENSG00000009790	372	384	431	317	347	350	419	527	283	213	261	316	319	175	569	345	530	203	375	472	382	335	567	527	401	374	403	545	197	308	353	368	509	480	329	297	249	167	257	529	290	234	225	181	191	463	179	114	287
ENSG00000009830	5	20	0	4	2	2	4	1	2	4	2	2	7	0	4	2	8	7	7	0	4	3	7	3	7	4	6	19	3	5	7	5	11	9	7	11	0	0	0	4	2	0	0	3	3	4	5	1	0
ENSG00000009844	30	32	31	24	35	24	54	46	21	27	19	23	12	9	31	23	33	12	8	21	25	23	30	54	19	15	11	34	14	8	11	29	16	17	25	13	15	10	7	41	22	2	8	7	11	23	10	11	24
ENSG00000009950	0	0	0	0	0	0	0	0	0	0	0	5	0	0	3	0	0	0	0	0	0	0	0	0	0	0	0	0	0	0	0	0	0	0	0	0	0	0	0	0	0	0	0	0	0	0	1	0	0
ENSG00000009954	125	120	68	83	53	81	144	155	69	83	96	73	105	58	117	101	92	72	75	105	108	132	95	81	96	102	109	215	42	92	61	54	151	72	125	76	43	30	52	161	52	53	74	54	64	92	42	40	72
ENSG00000010017	33	32	25	32	45	27	37	44	27	9	17	17	14	7	52	20	22	6	18	16	24	27	25	44	8	17	38	19	5	31	13	17	18	3	8	11	17	15	4	38	8	10	11	11	2	27	6	8	56
ENSG00000010030	9	6	7	3	4	2	0	2	0	3	3	0	0	0	3	2	1	0	4	2	0	4	0	0	0	7	0	1	1	2	2	2	2	0	1	5	0	1	0	2	0	0	0	0	1	4	1	2	0
ENSG00000010072	41	26	19	23	22	30	26	40	15	13	24	7	19	19	36	10	35	19	23	23	25	14	39	57	27	14	31	43	6	12	25	26	20	28	8	30	10	9	10	46	11	17	16	9	16	31	12	6	12
ENSG00000010165	7	16	19	4	15	14	36	20	16	13	8	20	11	19	24	18	38	9	4	21	12	14	13	23	13	20	15	29	8	13	4	23	17	10	16	11	17	3	8	11	6	5	6	4	7	21	3	5	15
ENSG00000010219	15	11	13	8	18	14	7	12	3	3	5	2	14	9	34	12	19	7	9	4	16	9	14	18	8	14	9	14	9	14	2	10	5	1	11	7	2	4	5	12	10	6	7	1	5	16	1	7	7
ENSG00000010244	272	219	226	217	213	212	229	243	167	138	181	168	197	80	262	110	313	110	211	237	232	187	250	308	167	188	224	340	113	170	171	200	202	177	194	122	136	75	124	225	122	100	81	93	110	223	66	93	157
ENSG00000010256	65	49	39	44	68	44	77	65	26	35	82	54	57	21	71	58	92	47	41	23	42	51	84	87	41	67	100	107	34	44	27	46	78	47	94	62	37	16	49	63	11	10	28	48	37	37	8	7	35
ENSG00000010270	17	17	18	13	21	18	13	20	4	7	16	12	9	14	5	1	10	6	2	15	26	24	9	9	13	5	7	7	8	10	9	25	7	1	1	11	14	3	1	8	1	13	3	4	5	10	3	1	2
ENSG00000010278	51	68	75	76	9	54	52	40	10	29	31	10	29	14	81	55	12	7	4	9	54	53	7	41	31	48	16	17	6	26	31	60	21	40	24	30	15	6	5	32	10	16	25	9	37	25	13	8	32
ENSG00000010282	0	0	0	0	0	0	0	0	0	0	0	0	0	0	0	0	0	0	0	0	0	0	0	0	0	0	0	0	0	0	0	0	0	0	0	0	0	0	0	0	0	0	0	0	0	0	0	0	0
ENSG00000010292	37	18	26	26	24	31	58	30	28	30	21	15	31	2	65	30	29	14	22	21	23	44	26	35	28	43	21	43	9	10	13	12	37	31	30	13	29	2	14	20	12	4	14	6	17	12	3	2	36
ENSG00000010295	61	61	35	38	25	31	55	65	35	36	50	35	44	39	53	56	71	30	70	68	61	60	61	53	64	57	53	97	33	31	60	53	94	85	35	136	11	11	16	64	17	20	41	35	34	66	31	9	31
ENSG00000010310	14	0	0	0	0	9	7	1	3	1	0	0	1	0	0	0	11	0	0	7	1	2	16	8	8	10	3	9	0	2	2	0	17	8	0	4	0	0	6	12	1	0	2	2	0	1	0	0	2
ENSG00000010318	9	4	3	5	4	9	7	21	0	1	7	11	7	0	11	14	9	10	12	1	4	10	6	17	5	7	3	11	6	0	8	4	8	10	17	2	11	4	8	24	13	3	8	2	1	11	2	2	6
ENSG00000010319	1	1	4	0	2	0	4	0	0	0	0	0	0	0	0	0	0	0	0	0	0	1	0	0	0	0	0	0	2	0	0	0	2	0	0	0	2	0	0	0	0	0	0	0	0	1	0	0	0
ENSG00000010322	62	44	65	47	41	46	86	90	64	90	50	44	88	29	66	54	62	29	38	54	75	61	93	106	24	56	70	103	23	58	41	55	76	52	72	38	26	16	26	138	31	23	34	40	30	58	20	24	46
ENSG00000010327	8	15	18	23	10	13	13	11	11	8	18	17	8	16	17	16	28	5	7	7	13	21	12	13	1	16	18	62	2	5	12	16	26	13	22	23	4	0	13	14	6	1	11	3	5	18	0	9	3
ENSG00000010361	20	34	7	9	6	9	5	4	11	15	12	16	14	19	20	25	15	32	4	4	12	34	4	11	10	14	10	23	16	10	9	15	12	9	32	37	12	3	4	20	19	11	8	15	3	16	4	3	11
ENSG00000010379	3	0	0	0	0	1	0	0	0	0	0	0	0	0	0	0	0	0	0	0	0	0	0	0	0	0	0	0	0	0	0	0	0	0	0	0	0	0	0	1	0	0	0	0	0	0	0	0	0
ENSG00000010404	506	538	458	378	400	486	434	456	369	304	367	359	503	363	517	290	597	270	364	380	497	471	400	458	448	505	528	624	344	260	306	481	561	570	490	509	385	161	317	476	182	174	183	203	313	575	150	126	349
ENSG00000010438	0	0	1	1	0	0	0	0	0	0	0	0	0	0	0	0	0	1	0	0	0	0	0	0	0	2	0	0	0	0	0	0	0	0	0	0	0	0	0	0	1	0	0	0	0	0	0	0	0
ENSG00000010539	55	49	46	61	39	38	44	16	37	24	51	45	37	14	73	33	22	22	31	49	42	59	32	20	32	32	34	62	25	39	30	66	54	52	27	52	37	19	4	47	8	29	13	11	8	44	27	13	27
ENSG00000010610	74	63	81	43	80	103	90	120	57	74	18	34	76	33	95	39	78	50	48	43	70	87	97	83	70	79	113	144	27	35	26	88	69	49	63	91	24	18	29	113	26	15	47	23	34	41	15	14	29
ENSG00000010626	2	0	1	4	0	3	8	0	3	4	5	0	5	0	4	3	4	0	2	4	3	2	0	6	0	1	3	6	0	0	3	2	10	15	0	5	0	0	5	1	3	2	2	4	4	3	0	3	4
ENSG00000010671	54	48	25	43	54	36	56	43	29	20	27	21	24	14	29	31	68	26	12	34	32	33	36	53	36	22	38	67	42	18	21	38	34	31	9	35	18	10	7	43	29	13	17	12	19	28	20	7	24
ENSG00000010704	0	5	2	6	6	5	3	6	3	3	0	5	0	8	4	1	5	0	6	3	9	1	3	9	4	5	12	7	0	1	1	0	7	0	9	3	5	0	0	4	1	1	3	0	0	0	0	0	5
ENSG00000010803	18	4	3	6	6	1	3	6	3	2	22	5	4	5	1	1	3	1	6	8	13	8	7	18	11	5	16	16	1	7	4	7	4	12	18	20	1	1	1	42	1	5	7	2	2	3	3	11	1
ENSG00000010810	537	470	341	276	308	336	394	386	433	334	222	356	404	247	475	270	541	218	408	503	454	358	617	620	377	515	479	851	209	279	309	447	561	378	529	456	243	128	298	767	212	213	246	191	271	543	170	177	309
ENSG00000010818	61	44	29	43	39	77	72	71	39	9	32	13	29	11	54	50	31	19	40	48	43	71	57	20	26	33	48	76	28	24	35	29	57	37	21	28	32	19	19	68	16	17	18	14	11	32	8	13	35
ENSG00000010932	0	0	0	0	0	1	0	0	0	0	0	0	2	0	0	0	0	0	0	0	0	0	0	0	1	0	0	2	0	0	0	0	1	0	0	0	0	0	0	0	0	0	0	0	0	0	0	0	0
ENSG00000011007	70	37	41	31	21	29	53	60	29	16	6	14	26	3	34	18	24	16	21	23	40	44	25	52	21	11	29	55	21	20	17	34	26	31	35	29	7	9	17	40	7	15	15	15	11	29	3	0	12
ENSG00000011009	87	76	73	51	57	56	56	91	43	75	60	23	103	42	57	66	76	45	55	47	79	64	54	72	31	74	66	98	44	61	43	52	102	72	65	105	23	16	42	99	36	10	39	25	37	48	12	21	34
ENSG00000011021	17	4	9	2	3	11	0	11	4	0	3	10	8	3	6	4	27	2	8	5	10	1	11	10	5	1	3	12	6	8	5	11	1	19	1	3	8	0	13	0	8	4	1	2	8	10	5	0	4
ENSG00000011028	54	64	53	21	46	102	119	67	30	43	93	94	30	40	46	99	73	26	21	7	42	60	25	11	60	17	46	43	128	153	32	20	32	40	63	33	31	15	21	79	6	12	101	44	39	26	46	29	87
ENSG00000011052	0	0	0	0	0	0	0	0	0	0	0	0	0	0	0	0	0	0	0	0	0	0	0	0	0	0	0	0	0	0	0	0	0	0	0	0	0	0	0	0	0	0	0	0	0	0	0	0	0
ENSG00000011083	0	0	0	0	0	0	0	0	0	0	0	0	0	0	0	0	0	0	0	0	0	0	0	0	0	0	0	0	0	0	0	0	0	0	0	0	0	0	0	0	0	0	0	0	0	0	0	0	0
ENSG00000011105	2	4	7	0	2	5	10	3	3	4	1	0	3	2	4	0	1	0	5	3	7	6	2	0	0	9	12	6	4	5	1	1	10	1	1	3	0	3	1	11	7	6	0	0	2	4	1	6	7
ENSG00000011114	141	110	67	68	82	99	125	79	64	71	97	78	95	60	134	105	115	63	69	80	96	114	127	137	110	127	126	178	81	93	99	98	207	106	123	123	30	16	89	206	72	31	38	47	62	119	49	30	95
ENSG00000011132	32	22	23	27	17	34	37	38	16	18	18	32	24	22	21	36	30	9	10	30	9	8	17	33	33	22	31	35	5	27	11	24	32	48	37	32	4	12	17	68	5	16	20	3	15	39	7	9	25
ENSG00000011143	5	7	7	1	5	1	7	6	4	6	0	4	0	3	10	6	20	14	5	13	5	6	8	3	1	5	2	8	4	6	4	11	6	14	0	2	0	2	3	11	0	0	0	3	4	5	0	2	2
ENSG00000011198	104	106	100	79	72	118	101	112	90	103	55	62	79	74	101	80	107	69	55	80	75	89	93	106	98	129	139	211	85	58	73	126	217	124	159	166	47	35	54	86	24	32	39	38	48	92	18	21	99
ENSG00000011201	2	0	0	1	0	0	0	0	0	0	4	0	0	0	0	0	0	0	0	0	0	2	0	0	2	0	0	0	0	0	0	0	4	0	5	6	0	0	0	0	0	0	0	0	0	0	6	4	0
ENSG00000011243	25	20	9	37	21	15	42	26	28	14	22	12	28	17	18	34	32	39	25	27	26	24	57	31	19	23	44	47	38	28	26	54	57	51	35	25	10	3	25	55	2	18	19	13	29	22	21	9	16
ENSG00000011258	15	3	17	13	12	16	21	14	11	18	20	1	11	29	21	8	8	3	16	16	12	14	19	21	11	23	11	25	9	15	7	11	13	7	10	15	9	6	4	14	7	13	2	6	3	16	2	1	16
ENSG00000011260	39	33	17	43	8	15	53	27	16	13	28	12	21	13	29	34	41	9	13	32	35	22	47	35	17	25	16	47	18	33	19	18	39	22	11	13	13	14	16	21	21	14	10	6	9	25	16	4	24
ENSG00000011275	162	153	92	121	119	87	174	177	105	105	91	77	150	73	164	100	175	76	89	105	96	79	194	270	94	137	144	280	75	100	118	105	185	113	144	117	66	45	85	165	57	38	69	85	101	101	59	51	67
ENSG00000011295	48	50	38	34	32	60	63	41	28	43	28	38	40	8	75	33	58	34	47	68	36	60	68	48	32	48	66	69	7	35	41	37	76	42	46	43	30	19	31	84	34	16	15	21	20	63	37	17	23
ENSG00000011304	211	172	170	152	139	165	229	151	86	93	146	98	136	83	162	147	210	135	95	96	161	219	200	227	108	127	193	253	77	97	151	144	195	153	137	124	71	52	77	247	66	56	88	64	93	113	42	38	106
ENSG00000011332	0	0	0	0	0	0	0	0	0	1	1	0	0	0	0	0	0	0	0	0	0	0	0	0	0	0	0	0	0	0	0	0	0	0	0	0	0	0	0	1	0	0	0	4	0	0	0	0	0
ENSG00000011347	0	0	0	0	0	0	0	0	0	0	0	0	0	0	0	0	0	0	0	0	0	0	0	0	0	0	0	0	0	0	0	0	0	0	0	0	0	0	0	0	0	0	0	0	0	0	0	0	0
ENSG00000011376	11	10	2	8	3	4	7	12	11	2	6	15	4	2	9	0	2	2	5	10	8	7	5	9	1	6	3	11	2	9	6	8	1	2	0	8	0	1	4	12	1	4	2	1	1	6	1	0	5
ENSG00000011405	101	61	72	59	51	54	80	58	47	48	69	60	70	50	97	79	70	57	41	74	60	67	103	66	46	40	77	105	54	58	72	64	157	80	76	101	17	27	54	141	46	20	61	43	53	82	32	63	35
ENSG00000011422	163	174	110	97	122	122	190	139	85	69	91	29	103	60	108	115	97	49	37	72	166	154	97	122	118	89	131	149	123	54	95	152	121	89	136	204	36	62	28	120	11	36	56	48	55	77	36	35	132
ENSG00000011426	0	1	0	2	2	0	0	0	0	0	0	0	0	0	0	0	0	0	0	0	0	0	0	0	0	0	0	0	0	0	0	0	0	0	0	0	0	4	0	0	0	0	0	0	0	1	0	0	0
ENSG00000011451	56	19	30	22	44	41	23	35	23	19	8	13	24	13	37	44	27	37	17	46	29	29	43	21	17	20	25	59	17	11	19	45	20	41	14	41	14	4	16	16	15	7	13	12	20	22	6	9	27
ENSG00000011454	59	71	57	67	49	64	93	79	30	51	65	31	64	45	68	77	89	57	40	54	60	57	95	92	100	71	98	152	46	70	56	64	116	61	76	83	19	13	32	85	31	24	33	35	43	41	16	19	29
ENSG00000011465	0	0	2	0	0	0	1	1	0	0	0	0	0	0	0	0	0	0	0	0	0	0	2	0	5	0	0	0	0	0	0	0	0	0	0	0	0	0	0	2	0	0	0	0	0	0	0	0	0
ENSG00000011478	0	5	0	0	2	3	2	5	1	5	0	0	0	1	0	6	8	2	5	1	6	0	2	0	3	5	4	13	0	0	0	0	8	3	5	4	1	0	0	0	0	0	0	3	2	5	0	0	1
ENSG00000011485	12	8	14	4	7	9	9	11	5	5	9	2	21	0	6	13	22	2	14	12	6	17	10	21	0	8	8	10	2	3	1	4	20	14	9	14	7	0	3	14	1	1	1	4	0	4	1	1	6
ENSG00000011523	36	42	26	40	39	30	45	27	48	18	19	23	21	20	71	23	28	39	21	42	42	41	62	53	30	25	40	74	19	12	39	23	42	54	29	32	18	16	26	56	18	19	26	29	13	46	14	7	39
ENSG00000011566	8	1	4	14	0	3	7	25	0	5	3	10	0	0	21	0	1	4	7	7	3	9	2	5	1	11	0	10	4	1	2	2	9	7	0	5	11	0	2	14	8	5	5	1	3	5	5	0	1
ENSG00000011590	5	5	5	0	1	6	4	0	0	0	1	2	5	3	8	5	3	6	1	1	0	0	1	2	0	1	2	2	5	0	6	0	2	1	1	3	2	0	0	1	0	2	3	0	3	1	6	1	1
ENSG00000011600	1672	1874	1164	1038	1201	1349	1169	1367	1533	1679	2020	959	2124	1499	1790	1574	1819	1219	725	936	1285	1506	1404	1462	1493	1724	1758	2534	1075	897	1457	1968	2463	1409	2375	3118	446	475	940	2847	493	468	1127	941	1161	2191	643	572	1096
ENSG00000011638	15	21	13	2	15	18	17	17	4	12	12	10	6	1	10	13	13	14	2	18	13	21	23	17	5	7	26	24	8	2	7	12	2	6	7	9	4	0	6	25	4	11	8	2	4	5	4	4	3
ENSG00000011677	0	0	0	0	0	0	0	0	0	0	0	0	0	0	0	0	0	0	0	0	0	0	0	0	0	0	0	0	0	0	0	0	0	0	0	0	0	0	0	0	0	0	0	0	0	0	0	0	0
ENSG00000012048	11	25	15	10	11	13	8	6	22	3	24	10	6	6	28	20	14	12	16	3	13	18	15	21	18	8	12	25	4	12	5	16	25	14	21	16	8	9	9	13	0	8	9	12	7	14	4	7	15
ENSG00000012061	64	49	9	20	30	44	32	19	32	17	44	17	29	13	44	30	47	30	31	61	47	44	60	55	20	47	26	86	20	30	31	35	36	35	56	21	15	10	19	47	19	29	25	9	24	35	13	11	29
ENSG00000012124	103	98	77	81	119	89	59	43	53	23	49	70	53	10	111	49	6	6	36	74	45	63	86	63	27	53	17	67	35	43	75	95	123	109	51	54	10	7	31	93	32	35	58	72	26	63	23	26	23
ENSG00000012171	0	0	0	0	0	0	0	0	0	1	8	7	0	0	0	0	1	0	0	7	3	0	1	0	0	0	0	0	0	0	0	0	0	1	0	3	0	0	0	0	0	0	0	3	0	0	0	0	0
ENSG00000012174	1	8	0	7	5	4	4	7	10	8	4	0	1	11	1	1	1	7	2	14	7	8	3	0	0	0	2	2	8	2	0	6	9	4	8	7	14	5	5	3	1	2	0	7	5	6	2	3	2
ENSG00000012211	4	1	0	5	1	3	0	3	0	0	5	1	0	4	0	4	0	1	5	0	5	1	0	1	0	0	1	2	3	1	4	0	0	2	2	0	5	0	0	0	1	0	0	0	2	0	0	0	1
ENSG00000012223	23	19	26	86	9	20	35	46	8	6	14	15	23	8	55	58	3	1	5	0	16	21	3	24	3	0	19	24	28	19	10	10	13	27	16	2	14	2	1	20	1	4	4	6	14	15	2	3	53
ENSG00000012232	48	37	26	22	12	50	80	46	34	15	31	23	65	18	31	43	46	23	29	18	38	85	32	57	32	17	43	77	48	22	25	29	106	63	66	58	22	5	18	81	7	8	17	18	37	48	15	7	25
ENSG00000012504	0	0	0	0	0	0	0	0	0	0	0	0	0	0	0	0	0	0	0	0	0	0	0	0	0	0	0	0	0	0	0	0	0	0	0	0	0	0	0	0	0	0	0	0	0	0	0	0	0
ENSG00000012660	223	215	162	164	176	181	168	205	98	75	137	106	66	56	125	92	93	57	72	105	161	159	45	112	88	126	116	123	73	72	85	116	82	87	45	57	103	68	24	109	31	42	33	27	40	47	24	18	176
ENSG00000012779	243	197	187	130	166	202	210	267	144	146	249	98	256	98	156	214	212	110	58	110	170	200	167	162	132	194	257	332	193	99	138	199	199	200	155	128	93	41	63	149	15	37	88	49	104	163	35	46	169
ENSG00000012817	0	0	0	0	29	15	31	34	0	0	31	10	0	0	0	0	32	31	0	0	0	0	46	35	0	0	28	66	0	0	0	0	54	16	31	33	0	0	0	0	0	0	0	0	19	27	0	0	0
ENSG00000012822	31	32	37	28	36	19	18	39	20	36	41	30	48	28	50	21	49	22	38	33	39	36	40	33	37	30	42	77	21	13	30	39	77	51	73	28	9	7	35	66	11	6	24	47	26	42	15	10	19
ENSG00000012963	20	47	11	18	17	21	15	22	16	7	13	25	18	0	19	24	36	21	10	32	15	19	48	19	10	22	29	22	9	19	10	20	11	18	22	10	6	5	6	29	3	18	2	5	18	18	3	1	11
ENSG00000012983	41	55	77	52	53	45	82	66	20	32	18	33	28	19	50	24	43	22	76	51	40	55	34	35	38	39	52	59	18	51	47	52	43	39	12	19	49	42	12	75	51	55	27	15	11	29	11	12	30
ENSG00000013016	13	10	17	4	23	12	22	18	10	3	13	9	5	11	3	6	2	12	2	8	21	9	11	4	12	3	10	24	5	5	0	9	7	5	26	23	10	1	4	21	3	7	8	10	5	5	3	4	5
ENSG00000013275	98	58	57	53	79	64	68	82	54	40	83	50	51	45	79	50	131	61	66	49	91	65	102	72	89	79	78	136	40	36	45	36	111	37	90	83	16	8	31	81	18	15	27	32	17	42	30	17	43
ENSG00000013288	35	78	31	32	25	75	38	60	38	21	43	38	54	36	47	13	45	27	14	28	34	37	30	47	47	23	43	73	31	35	41	14	59	30	81	50	19	8	22	62	18	7	17	25	17	49	17	12	18
ENSG00000013293	0	0	0	0	0	0	0	0	0	0	0	0	0	0	0	1	0	0	0	0	0	0	0	0	0	0	0	0	0	0	0	0	0	1	1	0	0	0	0	0	0	0	0	0	0	0	2	0	0
ENSG00000013297	0	0	0	0	0	0	0	0	0	0	0	0	0	0	0	0	0	0	0	0	0	0	0	0	0	0	0	0	0	0	0	0	4	0	0	0	0	0	0	0	1	0	0	0	0	0	0	0	0
ENSG00000013306	4274	4850	8359	4290	4446	4817	5400	4128	3724	4693	3351	5027	3428	4284	4346	5286	4548	4299	4330	2430	4289	3270	2868	2626	5156	3120	3510	3828	5678	6500	3398	4703	2516	3498	4371	3071	7911	6842	2003	5139	4647	5269	3611	2614	3071	2050	3033	3503	5104
ENSG00000013364	126	106	80	78	78	117	73	106	68	50	118	61	110	105	96	90	189	69	70	82	93	88	137	107	66	104	110	164	74	83	54	78	117	84	118	93	49	17	48	157	17	33	58	39	39	82	42	35	63
ENSG00000013374	237	193	116	156	130	123	161	208	147	104	106	105	124	85	151	116	192	89	93	108	159	219	163	141	144	130	134	288	132	150	165	133	242	161	133	125	111	55	52	265	65	68	100	94	77	132	36	56	89
ENSG00000013375	21	7	11	16	8	13	23	25	18	4	0	20	12	4	17	10	17	5	18	10	28	20	34	18	23	6	8	25	12	8	17	6	19	3	10	10	11	3	4	11	20	7	9	5	3	8	11	3	7
ENSG00000013392	0	2	1	1	3	0	4	9	0	5	0	0	0	0	4	0	0	0	0	8	3	0	4	0	2	1	3	1	0	3	3	6	13	0	0	0	0	0	0	2	1	1	3	0	0	3	7	0	2
ENSG00000013441	66	87	74	93	43	73	107	101	39	49	44	45	42	40	56	58	53	18	58	124	160	47	61	65	29	60	50	63	59	78	42	52	82	53	20	31	81	11	11	59	52	29	19	15	18	53	15	11	58
ENSG00000013503	9	17	2	10	16	4	12	12	13	9	23	11	2	11	5	8	9	2	10	8	9	4	0	9	7	9	19	20	3	3	3	13	20	9	9	9	5	2	2	6	7	12	2	2	6	9	6	0	1
ENSG00000013523	1	7	3	3	2	11	10	7	18	3	3	9	0	0	17	4	8	0	14	4	16	4	10	19	12	19	7	6	1	10	6	8	8	3	0	0	1	1	0	1	1	0	3	0	11	0	0	2	1
ENSG00000013561	30	18	88	83	26	40	62	59	25	9	22	17	5	10	24	12	19	13	38	40	34	39	18	7	18	21	9	24	28	9	15	9	15	14	10	20	81	87	2	12	37	41	8	5	16	4	17	23	29
ENSG00000013563	29	14	10	14	25	22	28	17	20	16	18	8	18	14	32	18	23	13	14	19	13	10	26	60	22	13	11	40	10	16	24	26	10	13	38	32	8	0	4	19	11	5	13	5	2	23	6	7	8
ENSG00000013573	14	15	3	1	17	2	0	0	16	14	1	0	1	6	22	21	22	13	5	8	1	4	5	8	6	12	7	3	8	6	13	7	13	7	0	0	5	0	7	17	0	0	3	0	11	10	6	4	3
ENSG00000013583	47	50	240	94	38	23	27	52	22	19	24	32	24	8	18	21	34	30	28	24	39	50	31	17	22	7	20	46	29	53	16	20	27	36	32	27	12	2	4	13	9	19	35	15	18	24	13	19	35
ENSG00000013588	0	0	0	0	0	0	0	0	0	0	6	0	0	0	0	0	0	0	0	0	0	1	0	0	0	0	0	0	0	0	0	0	0	5	11	0	0	0	0	0	0	0	0	0	0	0	0	0	0
ENSG00000013619	0	4	2	7	0	0	0	1	1	8	0	0	0	1	4	0	0	0	4	7	0	0	1	0	2	2	3	0	0	0	0	0	0	1	0	0	0	0	0	0	2	0	0	3	0	0	0	0	2
ENSG00000013725	177	160	109	89	77	85	115	130	88	85	76	78	67	64	129	111	176	92	166	159	127	128	173	223	132	185	78	162	58	93	45	54	155	88	135	135	35	32	99	245	103	64	65	63	90	134	54	54	80
ENSG00000013810	268	267	156	136	175	209	174	136	127	141	224	119	181	132	210	173	212	148	81	98	198	198	187	171	170	212	299	307	146	109	176	227	418	220	251	188	86	34	74	229	54	54	75	58	67	92	43	23	136
ENSG00000014123	74	63	43	51	53	27	79	73	24	35	45	39	51	12	50	14	51	18	14	65	57	70	70	64	27	47	36	71	21	39	28	51	48	59	44	45	10	8	29	48	27	23	15	8	24	64	7	9	14
ENSG00000014138	11	4	5	0	5	10	10	7	5	22	9	3	8	6	11	2	8	3	17	17	13	12	17	6	13	8	23	12	5	7	10	16	17	8	3	29	1	3	10	18	9	6	4	1	6	9	3	2	7
ENSG00000014164	15	13	12	15	7	5	22	30	8	8	7	4	11	3	33	21	1	10	7	8	9	17	5	6	5	12	20	26	9	4	5	15	13	3	20	19	1	2	5	14	5	14	12	1	10	4	6	7	1
ENSG00000014216	96	76	66	55	67	52	64	59	27	61	53	31	74	76	63	44	83	77	47	32	99	101	60	73	30	53	107	136	59	48	56	49	122	70	89	70	13	21	34	55	25	26	52	23	52	56	37	39	46
ENSG00000014257	19	27	35	30	19	37	29	24	6	15	15	13	40	17	31	22	55	11	31	21	17	16	37	38	6	6	37	57	14	2	24	27	20	20	48	13	10	8	13	24	8	6	19	10	13	33	0	7	13
ENSG00000014641	40	35	30	33	13	18	43	87	46	21	26	32	34	17	50	35	33	14	35	38	47	21	31	47	33	58	27	46	25	26	22	18	24	14	36	33	19	21	29	59	24	13	22	17	25	59	15	2	26
ENSG00000014824	9	19	8	30	19	18	12	29	4	5	13	18	14	11	11	9	11	3	11	13	20	18	9	4	16	8	16	23	11	17	6	0	15	6	3	1	19	10	5	19	18	4	3	4	7	2	1	2	11
ENSG00000014914	23	19	18	2	21	18	18	35	20	13	6	11	34	6	25	8	30	8	3	16	16	7	20	25	10	19	45	57	6	14	18	36	9	14	12	21	18	0	6	9	3	1	6	3	11	19	0	8	11
ENSG00000014919	47	42	48	12	28	37	44	54	11	25	20	16	30	18	56	33	58	11	24	30	41	32	59	28	20	34	36	32	21	11	44	24	39	13	43	13	14	19	15	33	12	8	12	9	14	30	11	21	34
ENSG00000015133	200	153	114	117	95	74	158	176	109	133	165	100	145	56	222	184	248	151	175	193	148	212	303	213	133	175	143	320	63	96	207	157	306	229	241	239	58	40	146	424	108	74	144	142	135	264	114	86	78
ENSG00000015153	73	57	59	70	49	31	67	91	39	30	21	4	37	19	47	48	62	54	58	61	51	48	49	80	43	43	52	64	24	32	30	33	34	36	33	66	9	15	39	64	32	22	33	19	19	64	11	17	27
ENSG00000015171	83	73	60	62	45	32	54	82	34	31	21	48	27	9	32	17	37	24	36	60	55	46	61	44	52	50	42	92	23	55	38	25	42	48	24	33	31	22	13	73	40	24	10	23	15	37	23	11	54
ENSG00000015285	569	442	358	227	328	470	400	433	306	275	452	206	474	278	491	303	443	351	139	225	348	541	476	310	428	445	637	794	337	212	337	403	730	421	520	550	80	111	209	370	60	55	189	191	186	413	85	69	262
ENSG00000015413	0	0	0	0	0	0	0	0	0	0	0	0	0	0	0	0	0	0	0	0	0	0	0	0	0	0	0	0	0	0	0	0	0	0	0	0	0	0	0	0	0	0	0	0	0	0	0	0	0
ENSG00000015475	177	145	143	173	136	196	203	219	100	84	131	104	145	82	97	129	170	124	59	128	181	175	125	123	133	129	185	282	118	87	108	148	164	126	127	124	53	55	63	194	49	42	90	60	81	144	45	34	113
ENSG00000015479	11	0	7	0	3	7	6	1	0	10	1	0	0	0	4	1	2	1	0	10	0	0	0	2	0	3	3	15	0	1	0	2	0	0	4	9	0	2	0	2	1	0	0	0	0	1	1	0	3
ENSG00000015520	0	0	0	0	0	0	0	0	0	0	0	0	0	0	0	0	0	0	0	0	0	0	0	0	0	0	0	0	0	3	0	0	0	0	0	0	0	0	0	0	0	0	0	0	0	0	0	0	0
ENSG00000015532	22	16	7	7	3	5	13	29	13	12	16	6	10	11	22	25	26	2	9	10	24	12	10	23	7	9	24	24	12	10	16	10	21	11	12	22	8	1	20	35	14	11	25	17	10	23	12	2	13
ENSG00000015568	0	0	0	0	0	0	0	0	0	0	0	0	0	0	0	0	0	0	0	0	0	0	0	0	0	0	0	0	0	0	0	0	0	0	0	0	0	0	0	0	0	0	0	0	0	0	0	0	0
ENSG00000015592	0	0	0	0	0	0	0	0	0	0	0	0	0	0	0	0	0	0	0	0	1	0	0	0	0	0	0	0	0	0	0	0	0	0	0	0	0	0	0	0	0	1	0	3	0	0	0	0	0
ENSG00000015676	115	75	59	78	34	46	95	53	41	53	46	75	74	51	77	65	102	62	58	67	64	46	120	111	37	90	87	156	29	42	52	42	110	91	86	82	29	15	59	160	29	43	39	41	53	77	56	28	47
ENSG00000016082	0	0	0	0	0	0	0	0	0	0	0	0	0	0	0	0	0	0	0	0	0	0	0	0	0	0	0	0	0	0	0	0	6	0	0	0	0	0	0	0	0	0	0	0	0	0	0	0	0
ENSG00000016391	6	2	0	1	0	0	4	4	0	2	17	0	0	0	0	1	0	0	0	6	5	1	0	4	2	0	0	0	0	0	1	0	7	5	3	3	0	1	5	3	0	2	0	2	0	0	9	8	1
ENSG00000016402	0	0	0	0	0	0	0	0	0	0	0	0	0	0	0	0	0	1	0	0	0	0	0	0	0	0	0	0	0	0	0	0	2	0	0	7	0	0	0	1	0	0	1	0	0	0	0	0	0
ENSG00000016490	0	0	0	0	0	0	0	0	0	0	0	0	0	0	0	0	0	0	0	0	0	0	0	0	0	0	0	0	0	0	0	0	0	0	0	0	0	0	0	2	0	0	0	0	0	0	0	0	0
ENSG00000016602	0	0	0	0	0	0	0	0	0	0	0	0	0	0	0	0	0	0	0	0	0	0	0	0	0	0	0	0	0	0	0	0	0	0	0	0	0	0	0	0	0	0	0	0	0	0	0	0	0
ENSG00000016864	47	28	22	16	41	27	22	42	24	14	5	23	14	5	42	36	38	23	13	44	24	26	24	28	22	31	15	46	14	4	13	21	28	16	12	7	24	8	18	42	15	7	25	4	8	6	15	8	23
ENSG00000017260	41	31	29	29	36	12	35	40	27	19	11	7	14	3	30	15	31	14	27	40	22	7	17	35	12	27	7	37	3	11	13	12	10	27	0	12	17	6	7	39	8	17	5	5	9	9	2	0	22
ENSG00000017427	6	0	0	4	0	0	0	0	4	0	0	0	0	0	0	10	1	6	0	3	0	4	0	0	0	0	0	1	0	1	5	0	5	4	8	2	0	0	3	2	0	0	0	1	0	0	0	0	2
ENSG00000017483	119	107	219	108	54	45	98	99	78	77	70	84	54	66	50	80	96	86	65	63	67	83	58	46	63	44	44	45	213	256	82	92	95	89	90	22	132	148	43	70	28	41	73	49	48	18	43	61	151
ENSG00000017797	295	312	382	356	192	243	293	291	187	236	201	177	241	165	273	240	318	169	168	189	176	286	180	137	181	220	308	390	201	125	183	224	432	210	263	260	178	245	98	269	116	134	144	135	147	184	146	122	161
ENSG00000018189	100	38	59	32	52	32	50	67	41	69	21	39	55	18	62	42	74	33	43	64	65	30	82	75	50	36	78	112	16	76	35	59	50	44	57	37	23	10	36	84	29	26	29	17	28	46	43	14	39
ENSG00000018236	0	0	0	0	0	0	0	0	0	0	0	0	0	0	0	0	0	0	0	0	0	0	0	0	0	0	0	0	0	0	0	0	0	0	0	0	0	0	0	0	0	0	0	0	0	0	0	0	0
ENSG00000018280	256	236	105	125	184	254	232	208	235	200	503	99	377	176	228	210	288	240	132	163	180	269	305	313	204	288	374	498	239	141	227	287	673	290	435	442	50	72	121	417	17	58	96	112	171	228	50	102	120
ENSG00000018408	0	0	0	3	0	3	0	0	0	0	0	0	9	0	0	4	4	0	0	0	0	0	0	0	0	0	0	0	0	0	0	0	0	1	0	0	0	0	0	0	0	0	2	0	1	1	0	0	1
ENSG00000018510	29	6	7	14	24	15	26	30	10	25	20	28	11	7	7	10	15	13	19	15	33	32	20	22	10	10	27	26	2	13	12	23	9	25	0	8	11	5	1	13	7	0	8	3	7	6	3	0	17
ENSG00000018607	0	0	0	0	0	0	0	0	0	0	0	0	0	0	0	0	0	0	0	0	0	0	0	0	0	0	0	0	0	0	0	0	0	0	0	0	0	0	0	0	0	0	0	0	0	0	0	0	0
ENSG00000018610	11	12	3	14	16	11	31	12	6	3	3	4	8	3	9	0	7	12	4	9	13	6	17	21	7	11	4	15	19	2	9	9	18	12	8	3	12	3	5	0	3	1	7	6	13	11	3	8	17
ENSG00000018625	0	0	0	0	0	0	0	0	0	0	0	0	0	0	0	0	0	0	0	6	0	0	0	0	0	0	0	0	0	0	0	0	0	1	0	0	0	0	0	0	0	0	0	0	0	0	0	0	0
ENSG00000018699	4	18	11	4	7	5	5	3	6	18	5	5	9	0	4	11	11	5	10	4	16	2	6	13	8	4	11	7	1	0	2	0	4	3	1	3	1	0	2	10	3	3	6	0	3	8	1	0	2
ENSG00000018869	7	11	0	0	1	1	0	1	3	17	0	0	0	6	0	0	1	0	0	1	3	0	2	0	4	2	1	12	0	2	1	0	4	4	0	0	3	4	0	7	1	0	4	0	0	1	1	0	3
ENSG00000019102	0	0	0	0	0	0	0	0	0	1	0	0	0	0	0	0	0	0	0	0	0	0	0	1	0	0	0	0	0	0	0	0	0	0	0	0	0	0	0	0	0	0	0	2	0	0	0	0	0
ENSG00000019144	0	2	2	0	0	0	0	0	0	1	0	1	0	0	0	0	0	0	0	0	0	2	2	0	0	0	3	2	0	0	0	0	9	2	4	3	0	1	3	2	0	0	0	4	0	0	7	3	0
ENSG00000019169	0	6	3	18	7	17	12	17	1	12	0	0	43	14	16	17	8	10	1	0	4	6	5	14	6	12	12	6	1	2	5	14	3	13	5	6	12	0	6	38	0	1	14	4	4	2	0	6	14
ENSG00000019186	0	0	0	0	0	0	0	0	0	0	0	0	0	0	0	5	0	0	0	0	0	0	0	0	0	0	0	0	0	0	0	0	0	0	0	0	0	0	0	0	0	0	0	0	0	0	0	0	0
ENSG00000019485	12	20	0	5	10	12	1	6	10	5	2	2	4	2	7	13	2	3	2	0	11	8	6	13	1	1	0	9	3	7	7	5	10	4	14	5	3	3	0	1	2	6	4	5	0	12	1	0	4
ENSG00000019505	0	0	0	0	0	0	0	0	0	0	0	0	0	0	0	0	0	0	0	0	0	0	0	0	0	0	0	0	0	0	0	0	0	0	0	0	0	0	0	0	0	0	0	0	0	0	0	0	0
ENSG00000019549	0	0	0	0	0	0	0	0	0	0	0	0	0	0	0	0	0	0	0	0	0	0	0	0	0	0	0	1	0	0	0	0	0	0	0	0	0	0	0	0	0	0	0	0	0	0	0	0	0
ENSG00000019582	2773	2493	1702	1585	2277	2560	2057	1994	1302	1299	1325	1450	1884	1018	2487	1726	2093	1113	1159	1398	2277	1985	2449	2471	1253	1463	2090	3492	785	1115	1708	1971	1931	1249	1894	1632	527	381	822	2235	537	335	1228	837	723	1221	448	480	1077
ENSG00000019991	4	6	12	10	4	9	11	8	0	5	0	0	7	5	3	9	3	2	4	0	16	10	0	4	6	6	13	6	4	10	2	4	7	1	0	0	5	0	4	5	2	0	4	0	1	1	0	0	1
ENSG00000019995	92	113	174	119	74	85	106	74	47	55	40	73	55	29	67	40	53	35	113	71	84	50	86	86	93	50	57	94	89	44	58	102	91	55	47	45	146	89	49	102	88	131	47	32	39	45	20	62	82
ENSG00000020129	4	15	20	8	7	13	17	18	9	15	12	5	13	8	18	8	7	16	12	19	7	4	18	13	14	16	14	23	0	1	5	7	15	11	8	6	5	5	4	32	11	1	14	7	3	9	1	0	12
ENSG00000020181	0	0	3	3	0	1	5	4	1	0	1	0	0	0	0	2	1	2	0	3	7	4	3	1	0	1	1	18	0	4	0	1	0	2	0	5	0	0	0	0	0	0	5	0	0	0	6	0	1
ENSG00000020219	0	0	0	0	0	0	0	0	0	0	0	0	0	0	0	0	0	0	0	0	0	0	0	0	0	0	0	0	0	0	0	0	0	0	0	0	0	0	0	0	0	0	0	0	0	0	0	0	0
ENSG00000020256	7	1	2	10	10	4	3	3	9	6	9	6	1	2	6	6	6	9	2	12	2	6	12	9	9	10	12	13	0	8	8	9	36	7	13	3	3	2	8	8	2	0	2	9	0	3	5	8	0
ENSG00000020426	8	0	20	8	3	6	4	7	1	5	5	11	4	4	3	9	12	5	12	19	3	5	10	7	13	24	3	6	5	20	6	1	13	5	10	6	0	4	7	6	6	1	0	4	9	9	6	3	9
ENSG00000020577	14	2	11	1	0	7	7	4	0	12	9	9	0	0	1	6	7	0	9	4	5	5	2	7	1	2	1	3	0	3	3	4	3	2	7	3	5	1	0	1	0	1	3	1	1	0	2	0	1
ENSG00000020633	416	383	192	217	254	284	436	332	248	220	264	269	342	208	318	202	500	188	364	350	370	352	409	382	224	287	352	661	186	341	231	276	375	319	399	380	160	84	254	688	120	106	198	137	248	361	121	93	248
ENSG00000020922	62	65	101	64	46	60	68	96	54	57	59	33	45	37	60	72	52	42	88	72	72	51	73	67	54	36	93	121	37	100	47	51	106	40	31	70	45	16	22	114	32	34	44	23	44	70	36	15	36
ENSG00000021300	10	8	7	22	15	3	19	15	12	7	4	7	15	9	23	11	10	3	4	11	28	11	12	15	9	8	9	16	2	6	12	2	3	12	9	5	10	1	3	8	11	2	3	4	1	6	6	12	15
ENSG00000021355	282	260	212	301	207	218	330	325	219	133	432	162	330	205	249	239	337	154	103	135	239	229	218	183	178	168	275	320	184	171	148	233	217	219	207	287	132	99	80	312	67	77	112	114	117	200	53	64	164
ENSG00000021461	0	0	0	0	0	0	0	0	0	0	0	0	0	0	1	0	0	0	0	0	0	0	0	0	0	0	0	0	0	0	0	0	0	0	0	0	0	0	0	0	0	0	0	0	0	0	0	0	0
ENSG00000021488	0	0	0	0	0	1	0	0	0	0	0	0	0	0	0	0	4	0	1	2	0	0	0	0	0	0	0	0	0	0	0	0	0	0	0	0	0	0	0	2	0	0	0	0	0	0	0	0	0
ENSG00000021574	50	35	20	20	28	15	38	21	23	8	8	3	6	6	14	12	25	17	17	18	26	24	20	30	12	27	19	32	12	13	9	24	14	16	6	10	15	4	1	19	2	7	3	6	6	10	7	6	34
ENSG00000021645	0	1	0	2	2	0	0	0	0	1	0	0	0	0	0	0	0	0	0	2	0	7	0	0	0	0	0	2	0	0	0	0	1	0	0	1	0	0	0	0	0	0	0	0	0	0	0	0	0
ENSG00000021762	54	52	36	17	66	76	41	53	66	41	34	45	80	38	42	37	81	46	69	76	43	23	98	92	46	28	45	74	28	23	36	52	66	39	26	56	27	9	48	83	10	12	18	16	27	37	11	16	34
ENSG00000021776	107	79	66	38	58	80	99	68	43	23	73	44	59	42	88	36	92	36	71	84	98	122	95	111	61	80	75	174	55	73	42	31	84	51	65	69	35	10	28	73	54	26	41	25	21	82	14	31	58
ENSG00000021826	0	2	0	0	0	0	0	0	0	0	1	0	0	0	0	0	0	0	0	0	0	2	3	0	0	0	0	0	0	1	0	1	0	0	0	0	0	0	0	0	0	0	0	0	0	0	0	0	0
ENSG00000021852	0	0	0	0	0	0	0	0	0	0	0	0	0	0	0	0	0	0	0	0	0	0	0	0	0	0	0	0	0	0	0	0	0	0	0	0	0	0	0	0	0	0	0	0	0	0	0	0	0
ENSG00000022267	14	16	18	2	10	7	17	15	13	3	4	6	5	3	3	1	3	1	0	1	11	11	1	19	3	10	4	14	3	3	6	1	18	11	1	1	6	7	5	8	4	7	6	4	2	0	1	2	10
ENSG00000022277	309	225	156	160	140	166	160	215	111	154	153	106	257	118	171	130	178	131	62	134	200	210	187	153	149	169	218	333	127	88	187	151	244	167	273	151	100	51	79	174	76	47	103	85	137	124	46	59	125
ENSG00000022355	0	0	0	0	0	0	0	0	0	0	0	0	0	0	0	0	0	2	0	0	0	0	0	0	0	0	0	0	0	0	0	0	0	0	0	0	0	0	0	0	1	0	0	0	0	0	0	0	0
ENSG00000022556	1	2	2	0	5	2	9	8	4	0	0	1	1	0	17	0	5	4	5	9	1	4	8	5	1	17	5	8	0	10	3	3	3	1	1	3	3	0	9	9	0	0	2	11	0	4	0	1	0
ENSG00000022567	145	129	32	46	100	143	129	77	83	81	68	42	95	76	96	70	113	61	37	60	124	124	67	83	78	74	123	119	72	34	58	106	142	110	59	85	36	36	35	122	9	20	43	19	72	91	18	14	72
ENSG00000022840	890	812	3446	2324	867	952	1361	1161	456	718	1165	1269	641	517	769	1084	855	714	856	626	867	935	540	493	893	542	874	1211	1594	1514	936	1081	798	846	754	473	3412	3010	347	1035	1266	1487	675	355	625	481	631	864	1390
ENSG00000022976	70	37	27	35	20	23	18	38	27	29	18	40	57	10	25	26	28	10	16	42	23	38	44	58	54	12	28	26	25	23	30	28	52	25	19	36	9	15	17	20	7	12	27	21	8	46	15	3	17
ENSG00000023041	46	28	57	31	24	24	39	36	20	10	15	13	47	8	61	15	35	4	21	26	27	37	41	24	23	21	21	61	22	19	30	21	32	36	24	29	14	12	7	31	19	11	10	6	12	28	19	7	30
ENSG00000023171	8	13	5	3	3	14	1	9	0	9	6	1	16	5	19	2	6	0	13	9	4	5	4	10	0	7	6	23	0	10	8	0	0	0	3	4	4	5	10	25	1	6	9	3	4	13	1	1	1
ENSG00000023191	151	156	66	95	85	125	130	137	81	58	96	64	95	54	77	73	150	80	50	70	120	133	126	117	72	94	148	204	48	51	73	85	136	96	150	106	23	42	41	156	35	28	50	66	30	67	37	34	56
ENSG00000023228	58	68	52	31	71	56	81	55	38	44	14	27	78	17	94	52	67	24	44	43	56	44	80	69	57	42	62	91	35	35	38	52	67	52	44	40	31	4	38	74	37	20	41	22	35	52	6	11	40
ENSG00000023287	222	230	143	171	156	188	226	260	150	79	118	109	98	78	106	104	173	49	75	153	207	114	93	75	71	68	105	135	66	111	90	87	129	117	50	52	83	70	27	81	85	79	37	15	25	87	23	15	140
ENSG00000023318	132	107	71	89	88	120	99	101	91	58	61	76	55	48	116	49	87	61	67	99	94	89	76	126	70	97	88	132	28	68	80	88	97	54	83	75	30	39	24	81	44	28	34	29	31	75	15	17	126
ENSG00000023330	33	52	26	52	18	20	38	45	37	24	32	21	28	17	45	13	15	41	13	30	38	59	38	28	44	35	48	61	29	22	15	28	27	10	46	21	5	20	5	37	2	4	17	23	17	43	4	8	50
ENSG00000023445	253	208	238	298	212	213	300	247	116	152	134	234	159	89	236	141	172	48	198	379	211	185	177	195	191	186	133	262	74	210	102	156	123	132	86	76	152	73	94	244	155	72	98	92	94	145	71	60	186
ENSG00000023516	70	77	39	49	65	61	69	127	42	28	23	38	33	23	81	34	33	40	37	70	75	62	79	86	49	40	44	87	20	54	27	55	42	57	38	15	14	11	26	70	26	19	21	18	22	46	15	13	30
ENSG00000023572	8	13	12	7	10	5	24	8	3	6	16	8	0	0	29	3	8	4	9	6	8	6	5	19	11	13	15	30	1	5	10	2	9	5	11	10	2	7	1	20	2	6	8	4	11	10	1	5	12
ENSG00000023608	27	3	15	2	11	2	10	26	1	6	4	19	5	0	13	4	7	10	5	11	0	3	6	17	4	7	12	15	4	7	7	7	4	6	6	8	15	12	1	14	10	6	6	3	2	14	3	1	13
ENSG00000023697	21	17	13	25	17	17	35	35	34	7	19	11	19	1	13	6	2	17	10	25	16	14	26	15	11	7	29	23	3	13	10	20	13	13	20	16	11	6	7	14	14	9	5	3	11	5	8	5	25
ENSG00000023734	45	71	45	53	36	38	55	44	12	18	29	29	14	15	40	35	28	24	35	65	70	60	22	35	38	27	24	39	14	31	21	48	22	20	37	51	57	18	12	34	29	21	13	12	14	39	8	3	35
ENSG00000023839	2	2	3	0	1	0	0	2	7	7	1	2	3	0	3	1	2	7	3	3	5	0	2	0	1	1	0	0	0	1	1	5	8	4	1	1	2	0	8	0	0	0	0	2	0	0	0	0	1
ENSG00000023892	117	119	117	71	98	110	162	124	78	106	101	85	127	71	116	132	94	82	89	126	115	134	173	152	85	115	154	168	84	97	99	98	156	134	155	121	37	27	94	165	52	21	48	64	76	116	33	52	100
ENSG00000023902	463	424	279	204	202	300	335	369	218	211	314	179	316	235	333	320	309	254	129	242	321	444	307	276	265	311	290	521	240	168	307	429	500	223	419	490	147	107	217	527	150	143	230	212	206	344	154	152	254
ENSG00000023909	22	15	8	43	20	22	43	29	17	12	20	4	10	4	28	19	16	28	30	22	41	24	6	30	31	25	29	30	14	22	31	23	15	29	18	15	23	15	15	54	27	23	19	26	3	17	17	12	26
ENSG00000024048	318	249	215	214	169	267	234	230	165	174	161	112	205	170	192	192	331	123	148	178	177	297	239	176	213	290	239	417	171	156	125	261	331	283	220	159	117	93	101	348	54	104	128	91	156	234	60	82	224
ENSG00000024422	0	0	0	0	0	0	0	1	0	0	0	0	0	0	0	0	0	0	0	0	0	0	0	0	0	0	0	0	0	0	0	0	0	0	0	1	0	1	0	0	0	0	0	0	0	0	0	0	0
ENSG00000024526	0	0	0	1	0	0	0	0	0	0	0	0	0	5	0	0	0	0	0	0	0	0	0	0	0	0	0	0	0	0	0	0	0	0	0	0	3	0	0	0	0	0	0	0	0	0	0	0	0
ENSG00000024862	101	121	108	108	58	79	106	59	54	68	106	51	83	43	66	92	132	58	53	95	83	95	91	72	51	86	82	98	24	49	66	112	138	105	65	98	63	28	44	144	59	45	53	50	80	106	29	31	60
ENSG00000025039	34	62	36	16	24	26	54	54	27	40	17	14	9	30	43	30	59	33	9	16	42	35	18	30	30	24	25	51	23	17	30	19	54	31	22	22	20	22	27	39	5	3	17	5	21	19	2	7	34
ENSG00000025156	21	23	10	20	10	7	20	16	7	2	7	3	8	0	5	17	8	3	3	5	15	12	11	16	19	6	2	11	3	4	3	3	31	15	10	0	6	10	4	20	12	3	2	5	8	8	2	2	12
ENSG00000025293	179	152	138	120	84	117	148	132	66	79	100	141	119	77	156	109	135	86	103	98	137	153	141	109	112	155	167	269	92	96	92	135	221	191	190	123	77	63	71	176	40	48	65	74	100	196	53	55	135
ENSG00000025423	0	0	0	1	0	0	0	0	3	0	0	0	0	1	0	0	2	0	0	4	0	0	0	0	1	0	0	0	0	0	0	0	0	0	0	0	0	0	0	0	0	0	0	0	0	0	0	0	1
ENSG00000025434	0	4	1	11	2	9	1	2	2	0	2	0	4	0	2	8	5	3	0	6	4	5	6	1	0	4	2	7	0	1	3	2	8	0	0	9	0	3	5	3	4	0	3	10	4	8	0	2	1
ENSG00000025708	267	345	344	203	305	249	250	304	362	327	708	174	474	252	273	272	417	306	145	260	270	308	322	408	323	311	480	541	334	275	348	413	656	457	567	708	226	112	166	513	129	131	209	198	254	414	152	138	241
ENSG00000025770	32	19	20	11	14	19	14	11	8	8	13	27	28	9	33	20	31	7	14	14	26	20	25	22	8	5	49	31	12	9	18	15	32	16	41	31	3	8	26	46	5	1	8	17	28	14	6	13	10
ENSG00000025772	30	21	11	10	13	7	30	5	3	21	6	5	16	16	22	12	19	7	18	14	18	10	7	17	15	7	4	23	14	6	6	7	6	14	19	12	26	8	5	5	6	0	3	1	5	8	4	4	10
ENSG00000025796	81	40	46	83	61	87	138	114	60	50	73	85	59	40	68	64	73	51	35	54	59	98	59	85	60	80	49	103	26	46	51	54	104	114	52	81	40	13	14	96	37	24	45	24	49	61	24	24	56
ENSG00000025800	140	117	140	113	114	147	138	201	81	108	123	114	129	92	164	109	158	116	89	95	79	179	143	164	107	99	146	251	70	104	108	96	185	88	132	114	116	96	63	210	74	79	115	87	94	165	68	87	130
ENSG00000026025	1765	1731	1097	1106	1279	1344	1601	1392	802	1110	1050	893	1509	969	1148	968	2531	1239	833	981	1845	1812	1375	1433	1319	1508	1531	2516	961	914	751	1053	1375	1009	1400	1193	730	359	554	1268	378	343	753	369	572	1057	299	291	1263
ENSG00000026036	0	0	0	0	0	0	0	0	0	0	0	0	0	0	0	0	0	0	0	0	0	0	0	0	0	0	0	0	0	0	0	0	0	0	0	0	0	0	0	0	0	0	0	0	0	0	0	0	0
ENSG00000026103	30	24	30	29	20	24	18	38	33	9	34	12	3	21	12	14	10	4	17	22	40	34	14	14	14	19	17	19	16	6	5	10	11	8	10	3	21	7	2	3	2	2	11	0	5	10	8	5	23
ENSG00000026297	1225	1053	736	668	443	594	418	362	373	389	609	417	729	510	762	592	828	576	432	609	734	776	539	596	757	920	835	1200	405	243	617	731	1284	829	942	813	401	259	494	1242	85	121	376	339	402	778	230	287	425
ENSG00000026508	619	587	457	392	402	457	456	517	314	411	309	295	407	231	436	358	559	272	406	512	579	474	505	526	439	439	460	688	226	338	270	387	460	339	302	332	253	130	171	534	240	186	216	189	173	380	154	135	396
ENSG00000026559	4	3	1	10	1	5	4	2	0	2	1	1	0	2	11	0	0	0	0	10	0	0	8	1	5	1	1	0	6	2	2	9	0	0	2	0	0	0	0	4	0	0	0	3	1	2	7	2	1
ENSG00000026652	10	25	8	19	1	22	17	24	32	12	3	7	21	7	10	1	25	25	32	41	16	17	14	14	9	25	31	33	8	19	23	17	19	13	17	34	14	14	16	36	15	12	6	9	9	24	7	13	15
ENSG00000026751	50	51	32	19	39	54	46	38	27	14	28	30	48	10	38	31	58	36	65	50	54	30	45	74	17	45	54	81	16	51	30	36	34	25	47	66	38	45	27	55	16	4	24	26	26	41	15	21	39
ENSG00000026950	173	153	76	68	154	152	178	154	92	66	132	88	81	67	203	121	227	89	186	168	197	161	183	184	136	146	160	236	92	159	132	154	193	115	159	119	81	92	81	277	91	67	67	87	80	163	45	26	76
ENSG00000027001	7	0	4	5	1	9	5	0	0	1	8	9	3	0	6	3	3	0	3	6	5	2	15	10	0	2	3	10	0	4	1	1	6	0	11	0	0	0	2	12	8	2	2	0	0	4	0	0	2
ENSG00000027075	63	55	33	48	38	79	78	84	49	47	44	51	62	31	57	47	89	30	51	79	82	79	88	82	55	56	52	97	18	50	20	31	102	45	74	96	35	12	53	156	35	35	36	28	45	76	57	22	67
ENSG00000027644	0	0	0	0	0	0	0	0	0	0	0	0	0	0	0	0	0	0	0	0	0	0	0	0	0	0	0	0	0	0	0	0	0	0	0	0	0	0	0	0	0	0	0	0	0	0	0	0	0
ENSG00000027697	117	154	119	100	69	139	169	98	73	43	68	62	78	35	118	41	93	18	42	85	110	43	56	62	57	66	52	77	33	28	32	76	35	32	63	43	62	24	27	48	14	34	11	27	16	47	13	11	98
ENSG00000027847	47	18	15	1	13	14	13	19	25	38	5	18	16	12	11	16	44	15	14	19	27	24	20	35	10	13	19	59	28	16	19	23	52	19	31	21	6	6	14	62	14	6	13	19	15	19	7	12	29
ENSG00000027869	82	47	20	27	54	36	33	39	30	65	20	29	66	57	34	23	70	34	24	51	43	29	74	108	23	46	67	90	18	30	35	63	85	43	74	62	40	11	28	89	34	40	16	9	36	80	18	11	41
ENSG00000028116	18	24	12	17	24	23	28	18	29	10	10	25	13	25	13	7	8	2	23	21	35	12	15	40	11	17	24	21	12	15	11	5	17	4	9	18	14	5	18	14	12	5	4	1	3	10	0	0	11
ENSG00000028137	1027	908	677	526	683	1016	848	946	522	511	687	381	891	645	859	631	992	510	401	540	767	1044	770	738	688	694	1030	1561	392	412	636	784	1315	722	1040	985	384	236	322	917	188	198	398	358	422	655	220	268	698
ENSG00000028203	46	28	37	51	21	38	67	55	45	32	25	20	20	28	64	19	30	30	59	50	39	27	47	34	47	36	23	75	19	56	46	40	39	35	31	40	9	10	33	55	17	14	15	26	11	38	27	14	22
ENSG00000028277	534	415	335	271	407	405	396	440	308	299	376	217	433	303	571	412	600	352	360	374	360	420	636	480	303	383	557	951	152	242	516	532	819	439	535	727	138	82	262	632	176	144	339	306	250	434	189	118	190
ENSG00000028310	95	80	50	75	56	59	77	54	56	40	77	69	71	47	140	111	96	69	122	119	81	66	138	94	54	80	69	156	53	34	92	65	149	78	129	83	29	20	63	172	47	46	41	63	81	123	43	39	47
ENSG00000028528	133	128	129	71	128	127	151	140	80	43	101	67	91	88	79	62	98	57	70	88	85	123	139	103	79	114	119	151	42	68	101	100	128	91	81	101	35	40	32	161	24	26	56	49	49	109	33	22	77
ENSG00000028839	26	30	59	62	24	28	41	30	13	4	12	9	13	18	11	15	30	7	27	28	20	26	18	20	7	4	19	43	15	13	5	13	10	14	3	10	42	35	8	25	39	19	10	9	7	13	10	19	18
ENSG00000029153	0	0	0	5	5	0	0	0	0	0	13	0	0	0	0	0	0	0	0	0	0	0	0	0	0	0	0	5	0	0	0	0	0	0	0	0	0	0	0	0	0	0	0	0	0	0	0	0	0
ENSG00000029363	274	238	152	197	161	171	246	278	127	156	156	122	190	66	160	125	238	70	110	180	263	265	188	238	184	162	178	314	71	152	137	144	233	223	169	155	77	98	84	194	94	45	79	75	83	146	84	31	157
ENSG00000029364	21	26	18	24	41	39	33	34	25	29	13	9	30	16	29	20	30	15	18	29	37	25	15	27	27	29	15	29	18	19	16	17	23	9	11	43	20	21	14	31	11	6	24	9	11	23	7	3	15
ENSG00000029534	97	92	352	384	74	120	78	68	18	60	92	106	46	71	77	128	83	60	109	51	50	82	68	37	84	51	100	141	178	101	48	118	40	44	50	57	267	237	44	108	173	230	59	31	48	39	88	93	145
ENSG00000029559	0	0	0	0	0	0	0	0	0	0	0	0	0	0	0	0	0	0	0	0	0	0	0	0	0	0	0	0	0	0	0	0	0	0	0	0	0	0	0	0	0	0	0	0	0	0	0	0	0
ENSG00000029639	34	34	27	29	15	13	27	32	25	33	9	36	42	11	47	23	49	23	32	47	54	17	48	60	19	53	30	56	19	30	17	40	37	32	20	10	19	17	13	69	30	8	28	20	17	38	16	13	17
ENSG00000029725	99	114	64	117	63	64	75	106	45	55	68	66	85	19	98	51	86	50	73	100	77	95	118	121	53	66	59	113	44	45	67	61	86	97	95	58	31	25	57	133	26	26	76	46	37	86	51	33	81
ENSG00000029993	3	0	0	2	0	0	0	8	1	0	3	0	0	2	2	1	0	3	4	1	1	0	5	0	0	2	1	0	0	3	0	0	0	0	6	1	0	0	0	0	0	0	1	0	0	5	0	0	0
ENSG00000030066	23	36	14	13	17	12	24	24	8	7	7	14	11	9	36	18	17	12	11	19	26	9	20	29	4	17	10	24	11	20	5	10	37	3	18	18	5	1	5	16	11	6	14	2	12	8	5	18	12
ENSG00000030110	30	11	12	10	21	34	18	20	9	16	42	14	26	10	11	22	37	10	5	19	32	28	29	10	6	24	18	34	16	14	25	17	43	19	11	32	4	12	7	41	11	5	7	13	6	23	10	19	12
ENSG00000030304	0	0	0	0	0	0	0	0	0	0	0	0	0	0	0	0	0	0	0	0	0	0	0	0	0	0	0	0	0	0	0	0	0	0	0	0	0	0	0	0	0	0	0	0	0	0	0	0	0
ENSG00000030419	102	79	73	34	79	68	115	79	61	41	60	81	42	47	81	44	101	32	59	63	92	37	73	87	81	65	38	98	28	48	69	88	58	69	12	20	42	17	23	54	34	31	30	16	18	50	12	13	74
ENSG00000030582	603	641	401	467	477	558	613	635	281	256	442	177	570	334	446	440	616	332	210	237	537	771	571	458	284	333	813	894	286	271	333	461	663	465	799	661	92	84	164	508	73	66	231	163	196	281	63	108	405
ENSG00000031003	59	72	68	42	46	35	36	53	32	35	33	19	27	20	63	50	69	25	28	46	47	42	52	43	36	46	24	83	34	32	39	40	30	59	34	30	10	17	10	60	30	16	30	17	12	56	12	9	26
ENSG00000031081	17	8	12	2	8	12	25	14	12	2	5	17	15	0	3	2	6	1	11	7	10	10	31	14	7	13	15	32	0	9	3	12	10	17	7	8	5	2	2	17	3	8	7	6	4	7	1	1	18
ENSG00000031691	13	9	0	4	2	4	7	2	0	0	3	4	2	2	0	0	6	0	0	6	6	2	7	1	0	4	3	9	0	0	5	1	3	1	0	2	1	4	1	1	0	0	3	0	0	2	1	0	0
ENSG00000031698	92	84	63	125	60	73	82	91	62	44	65	67	106	40	83	87	96	79	77	54	89	109	73	69	79	92	95	175	58	43	75	56	146	60	108	105	24	22	51	128	48	50	55	59	74	115	20	29	54
ENSG00000031823	66	57	37	46	40	37	56	60	27	40	21	23	49	26	70	40	43	41	28	26	90	60	47	33	26	55	38	67	36	18	33	24	73	42	59	36	19	7	22	81	21	28	34	26	25	34	17	11	25
ENSG00000032219	304	275	235	188	214	269	277	309	172	134	174	139	172	110	223	160	210	71	129	244	245	183	183	166	232	217	200	319	115	133	141	167	279	133	143	148	95	145	114	215	93	66	95	93	91	162	74	47	178
ENSG00000032389	22	16	22	8	17	9	24	15	14	7	12	15	20	3	15	10	12	7	6	6	10	4	28	25	13	11	10	28	1	6	16	14	5	7	6	9	4	7	18	43	9	12	5	2	8	9	3	3	2
ENSG00000032444	33	38	39	49	29	42	53	42	19	33	46	22	27	26	55	27	18	37	32	31	14	27	25	49	34	31	36	48	14	27	35	49	30	28	39	39	22	11	13	76	9	12	28	9	31	20	15	20	20
ENSG00000032742	21	5	12	17	19	40	11	35	15	19	10	11	15	3	13	9	18	32	10	15	14	19	12	36	30	14	29	18	9	30	7	20	46	21	21	37	5	0	6	37	13	8	12	5	17	11	20	10	10
ENSG00000033011	14	15	11	20	9	22	11	23	5	19	6	19	11	3	18	9	13	18	9	10	21	13	35	27	8	17	21	29	3	10	30	21	15	12	26	24	8	6	5	11	8	6	5	15	9	12	4	11	16
ENSG00000033030	53	28	28	21	24	31	25	45	27	31	35	39	21	15	28	21	29	18	26	34	30	26	56	47	30	28	34	36	33	19	23	34	55	41	18	38	28	8	17	55	13	27	12	11	15	26	12	11	25
ENSG00000033050	35	33	35	36	23	29	44	40	17	25	10	15	27	12	47	27	38	17	16	19	22	37	39	35	17	13	45	48	6	16	27	19	68	46	27	26	9	12	38	65	5	3	20	15	18	45	7	10	18
ENSG00000033100	76	69	42	21	44	45	46	43	54	27	44	39	49	16	33	20	86	53	25	49	68	70	23	80	45	44	48	64	27	18	24	36	69	70	17	31	25	16	20	65	22	19	35	14	22	39	7	13	31
ENSG00000033122	1	0	2	1	0	5	0	0	0	3	0	0	0	0	0	0	5	0	0	0	0	0	0	9	0	9	0	0	0	0	0	0	2	0	4	1	0	0	0	0	0	0	0	0	0	0	2	3	0
ENSG00000033170	13	20	12	14	10	8	19	21	10	6	6	21	2	4	5	3	1	6	5	11	15	12	20	16	4	4	7	15	2	12	17	26	13	9	1	6	6	10	4	19	16	7	3	5	5	10	10	1	17
ENSG00000033178	84	110	70	62	51	45	59	98	44	44	64	44	32	22	56	49	74	33	67	111	84	96	90	65	44	37	50	74	26	60	52	59	49	79	52	43	33	23	24	47	30	19	28	37	30	76	21	8	78
ENSG00000033327	179	128	103	142	92	132	137	123	110	104	202	77	99	71	69	104	152	73	26	42	113	147	86	82	80	126	159	179	75	66	123	73	217	163	164	128	46	43	56	110	17	26	52	36	81	95	39	30	69
ENSG00000033627	56	62	56	32	38	27	39	48	22	18	33	11	43	14	55	50	20	21	6	20	50	53	41	50	17	51	89	86	37	24	34	45	56	36	50	25	31	8	12	40	14	12	23	24	43	47	7	17	28
ENSG00000033800	302	267	274	169	196	223	298	274	158	146	168	140	169	132	199	151	224	95	101	172	202	236	189	256	132	193	210	293	149	122	167	206	266	124	106	199	120	52	70	188	84	46	85	69	99	174	34	56	156
ENSG00000033867	152	115	68	71	61	83	182	117	67	69	52	95	82	55	173	80	197	87	195	176	131	94	146	141	133	130	76	196	48	101	68	86	134	91	77	69	62	34	85	184	76	43	44	45	32	113	45	43	84
ENSG00000034053	23	20	21	15	17	13	22	20	16	21	17	21	24	14	17	13	38	15	12	15	18	20	32	44	33	21	19	29	9	29	11	21	26	38	42	11	15	4	11	29	42	18	14	7	10	36	3	1	19
ENSG00000034152	868	890	3895	3013	900	1044	995	853	522	539	1035	999	782	756	705	1172	690	670	1495	1014	1124	1330	716	749	1033	742	949	1317	1658	1413	1073	1325	999	958	616	701	2724	2398	497	1256	2449	2674	796	394	829	660	901	1111	1274
ENSG00000034239	0	0	0	0	0	0	0	0	0	0	0	0	0	0	0	0	1	0	0	0	0	0	0	0	0	0	0	0	0	0	0	0	0	0	0	0	0	0	0	0	0	0	0	0	0	0	0	0	0
ENSG00000034510	1680	1731	1363	1629	1184	1176	1774	1524	1197	1283	1571	1181	1456	849	1733	1452	2114	1266	1306	1757	1409	1295	2008	2020	1441	1666	1326	2309	718	1019	1241	1724	1597	1222	1912	2843	680	387	1251	3545	1117	720	1254	1162	1180	1753	856	735	1173
ENSG00000034533	39	27	16	23	12	10	39	24	20	32	3	15	15	8	51	25	23	20	22	40	32	12	20	45	27	22	30	44	8	31	16	22	24	27	14	15	10	2	14	53	14	10	16	15	24	29	14	8	11
ENSG00000034677	71	81	87	66	85	53	91	70	55	40	57	45	58	23	46	31	75	40	54	94	65	54	61	60	62	47	41	79	33	33	61	57	50	45	54	38	35	45	37	46	31	45	22	4	30	50	18	19	40
ENSG00000034693	21	6	14	5	5	2	13	7	1	18	0	7	3	1	6	3	8	1	5	6	6	2	5	3	7	9	14	3	0	2	2	11	5	2	0	3	7	1	10	14	1	3	1	1	9	3	8	7	3
ENSG00000034713	194	244	626	643	250	217	275	239	102	135	143	183	162	96	214	253	230	101	476	313	253	191	197	181	199	176	244	252	153	157	212	301	142	158	122	162	777	500	61	242	570	744	166	66	148	198	170	240	192
ENSG00000034971	0	0	0	0	0	0	0	0	0	0	0	0	0	0	0	0	0	0	0	0	0	0	0	0	0	0	0	0	0	0	0	0	0	0	0	0	0	0	0	0	0	0	0	0	0	0	0	0	0
ENSG00000035115	27	13	48	26	17	20	43	48	11	4	16	12	5	15	16	14	26	10	25	37	27	33	21	42	10	14	22	23	11	12	16	7	19	13	13	15	9	3	9	22	25	29	6	11	8	14	18	9	19
ENSG00000035141	13	28	9	18	16	16	36	19	20	24	3	21	17	12	12	2	14	4	14	53	30	18	48	34	17	11	14	22	6	13	15	20	31	16	24	15	4	5	15	27	11	7	11	3	8	12	7	3	16
ENSG00000035403	144	139	157	69	111	112	245	211	76	66	78	89	88	52	139	53	150	88	75	124	180	187	102	166	72	120	218	298	56	78	54	66	137	70	97	95	88	93	58	149	104	126	78	46	62	85	29	49	128
ENSG00000035499	0	4	6	0	0	0	0	0	0	0	0	0	0	0	0	0	0	0	0	0	0	0	0	0	0	0	0	0	0	1	0	0	0	7	0	0	0	0	0	0	0	0	0	0	0	0	0	0	0
ENSG00000035664	119	103	97	84	61	90	86	126	77	73	100	82	119	77	87	76	86	55	71	79	75	94	106	131	94	119	144	136	76	63	98	133	168	107	124	121	47	16	63	120	17	34	69	72	122	164	18	27	57
ENSG00000035681	55	60	37	48	35	75	74	93	48	25	19	29	27	22	45	36	57	31	39	57	64	64	40	88	49	44	33	63	25	23	11	18	33	43	50	34	41	16	21	41	19	16	15	18	5	22	6	10	30
ENSG00000035687	70	81	50	39	58	77	112	129	36	29	47	43	42	16	82	40	62	18	43	62	83	73	66	69	29	58	57	110	19	47	42	61	63	102	82	26	28	16	19	92	27	21	34	18	19	39	12	23	40
ENSG00000035720	18	15	14	20	5	14	7	4	1	0	9	8	0	5	20	15	0	2	7	3	3	11	22	16	13	4	0	5	5	4	19	4	6	2	3	1	0	1	4	9	4	5	16	9	9	7	6	9	5
ENSG00000035862	318	301	169	199	203	236	228	239	171	146	220	91	363	154	271	197	225	139	78	92	229	404	167	181	155	254	252	365	167	162	198	223	513	258	337	340	68	77	143	386	34	48	107	103	102	169	44	50	182
ENSG00000035928	102	90	63	89	81	70	161	131	61	56	64	60	83	61	109	72	84	49	70	109	114	108	85	111	68	79	100	179	52	56	45	35	140	86	78	61	19	22	56	144	55	41	35	71	43	78	25	25	61
ENSG00000036054	54	40	43	26	47	47	66	61	31	31	11	24	22	17	29	24	45	1	26	42	46	22	27	15	26	18	29	45	13	12	11	38	23	8	18	7	17	5	3	29	23	6	7	13	3	34	10	5	39
ENSG00000036257	133	122	85	69	67	99	122	146	47	49	45	46	46	41	80	60	110	35	41	44	78	72	71	73	73	63	76	118	39	60	36	58	58	51	47	64	56	38	13	38	20	22	16	23	15	41	31	25	79
ENSG00000036448	169	124	3	2	3	3	0	1	1	10	247	256	40	20	0	4	1	7	128	131	25	33	222	189	0	7	9	0	121	162	12	10	5	6	33	56	95	45	0	8	50	48	13	5	4	10	6	6	13
ENSG00000036473	0	0	0	0	0	0	0	0	0	0	0	0	0	0	0	0	0	0	0	0	0	0	0	0	0	0	0	0	0	0	0	0	0	0	0	0	0	0	0	0	0	0	0	0	0	0	0	0	0
ENSG00000036530	0	0	1	0	3	4	3	0	0	0	3	0	0	0	2	3	3	3	0	1	0	1	1	1	0	0	0	2	0	0	0	0	0	0	0	1	0	0	0	0	0	0	0	0	1	0	0	0	0
ENSG00000036549	47	43	41	34	27	33	57	50	20	29	37	9	43	13	58	24	56	21	46	47	73	39	60	71	25	36	60	76	13	29	38	23	49	52	27	66	32	17	33	67	27	19	20	18	11	40	23	11	24
ENSG00000036565	0	0	0	0	1	6	2	0	0	0	0	0	0	2	0	3	0	0	0	0	0	0	0	0	0	0	0	0	0	0	0	0	0	0	0	0	0	0	0	0	0	0	1	0	0	0	0	0	0
ENSG00000036672	0	0	0	0	0	0	0	0	0	0	0	0	0	0	0	0	0	0	0	0	0	0	0	0	0	0	0	0	0	0	0	0	0	0	0	0	0	0	0	0	0	0	0	0	0	0	0	0	0
ENSG00000036828	0	0	0	0	0	0	0	0	1	0	0	0	0	0	0	0	0	0	0	0	0	0	3	0	0	0	0	0	0	0	0	0	1	0	0	0	0	0	0	0	0	0	0	0	1	0	4	0	0
ENSG00000037042	15	11	7	0	1	3	1	6	3	3	4	2	6	4	11	7	7	0	0	7	9	2	11	15	2	5	0	17	0	10	0	6	15	17	5	3	3	0	0	13	5	5	0	1	12	2	7	0	5
ENSG00000037241	7	1	1	4	2	0	9	9	7	0	5	2	3	0	11	3	15	1	2	8	1	1	0	0	7	2	3	11	3	0	0	4	0	0	11	5	0	0	4	0	4	1	0	0	0	5	0	0	3
ENSG00000037280	2	1	0	0	0	0	1	6	0	2	0	4	5	0	0	12	0	0	1	1	2	2	0	0	4	0	2	10	0	1	0	0	0	7	0	0	0	0	0	11	1	0	0	1	0	2	4	1	0
ENSG00000037474	67	60	35	27	53	52	53	40	35	20	21	29	16	12	51	44	46	15	20	32	56	39	53	64	32	19	59	90	12	37	19	32	51	26	35	37	23	24	16	58	16	19	20	15	12	41	13	4	29
ENSG00000037637	39	25	24	26	26	39	36	40	16	39	52	24	24	23	44	26	42	29	29	21	28	45	60	49	22	31	30	72	21	28	35	42	57	17	51	27	11	10	25	57	29	8	20	15	25	43	17	15	18
ENSG00000037749	12	15	17	10	10	2	6	5	1	8	3	8	4	3	15	3	6	7	10	4	4	7	11	21	2	2	10	28	3	1	8	12	12	8	3	5	11	6	3	8	5	0	6	6	4	8	4	1	5
ENSG00000037757	38	23	24	21	27	25	19	21	16	23	8	25	14	10	60	14	27	13	15	28	23	9	40	48	54	39	42	40	4	30	26	39	42	16	13	30	8	4	29	96	8	11	9	11	13	33	13	4	19
ENSG00000037897	1	1	0	9	0	0	0	7	0	8	4	7	0	0	6	4	4	9	4	8	1	4	3	1	5	7	3	6	3	1	1	1	8	7	2	13	10	0	4	17	4	1	0	4	0	7	0	0	6
ENSG00000037965	0	0	0	0	0	0	0	0	0	0	4	0	0	0	0	0	0	0	0	0	0	0	0	0	0	0	0	0	0	0	0	5	2	0	0	2	0	0	0	0	0	0	0	0	0	0	0	0	0
ENSG00000038002	31	9	6	35	13	26	44	34	27	26	14	18	8	0	23	19	28	10	13	18	36	27	24	37	12	20	10	42	2	7	13	22	14	17	10	18	16	12	15	26	15	5	7	9	1	19	8	6	19
ENSG00000038210	8	5	1	1	6	1	4	11	1	1	4	1	0	0	0	0	3	0	6	5	4	0	0	1	1	1	1	0	2	0	1	0	0	3	0	0	7	1	2	0	0	0	0	0	0	0	0	0	3
ENSG00000038219	646	626	369	500	606	730	644	787	386	405	534	324	444	194	533	439	482	215	252	390	515	715	335	365	384	459	630	810	341	342	292	317	877	476	457	400	280	202	172	524	169	127	215	239	232	467	82	121	481
ENSG00000038274	135	201	216	215	157	161	244	215	91	98	86	84	63	60	89	43	123	35	127	158	157	143	84	129	78	89	98	113	62	108	46	112	57	80	80	63	191	99	22	63	98	102	18	40	24	69	47	18	111
ENSG00000038295	4	0	0	0	0	2	0	0	0	0	31	0	0	0	0	0	6	10	0	0	0	14	3	0	0	6	0	1	5	0	7	0	21	15	8	12	1	0	2	18	0	0	0	2	0	1	2	2	0
ENSG00000038358	0	0	1	0	0	0	0	0	0	0	0	0	0	0	1	0	0	1	0	0	0	0	0	0	0	0	0	0	0	0	0	0	0	0	0	0	0	0	0	0	0	0	0	0	0	0	0	0	0
ENSG00000038382	42	43	19	9	20	18	41	15	36	15	5	14	4	12	33	16	16	13	34	26	26	13	27	39	7	16	24	53	6	23	17	6	26	9	16	11	9	3	5	25	3	9	11	7	11	13	4	2	6
ENSG00000038427	472	554	364	486	370	449	581	696	258	425	557	211	775	411	603	398	807	298	204	434	426	489	633	651	473	482	921	1210	213	343	324	627	840	725	672	521	130	69	157	612	171	140	326	225	196	416	70	167	360
ENSG00000038532	38	14	7	27	22	27	30	30	21	12	8	9	12	21	30	19	23	7	6	16	15	30	26	37	13	15	18	43	20	13	17	28	38	13	25	28	7	2	10	12	10	9	8	9	12	14	9	19	16
ENSG00000038945	6	0	0	9	10	0	4	0	0	0	0	0	0	0	2	0	13	2	0	1	0	0	3	0	1	18	1	3	1	0	4	0	1	0	0	0	0	0	0	0	0	0	1	1	0	0	0	0	1
ENSG00000039068	0	0	0	2	4	2	0	0	0	2	1	0	0	0	0	0	0	0	0	0	0	0	2	0	2	2	0	0	0	0	3	0	2	0	0	0	1	1	0	3	0	1	0	0	0	0	0	0	0
ENSG00000039123	92	86	64	65	47	62	67	69	41	44	40	37	36	26	63	68	70	41	55	80	82	54	75	68	55	50	54	110	31	50	48	39	121	58	85	62	33	21	32	109	38	23	43	41	43	91	50	22	39
ENSG00000039139	0	0	0	0	0	0	0	0	0	0	2	0	0	0	0	1	0	0	0	0	0	0	0	0	0	0	0	0	0	0	0	0	0	0	0	0	0	0	0	0	0	0	0	0	0	0	0	0	0
ENSG00000039319	90	97	97	99	84	57	71	90	37	63	51	71	54	32	76	89	71	45	32	51	92	49	57	114	53	56	65	125	38	59	59	56	85	68	58	49	44	15	36	55	15	26	30	36	18	49	18	32	51
ENSG00000039523	62	54	60	26	23	58	45	39	39	45	51	22	49	20	81	50	58	30	20	35	48	41	71	61	57	45	60	115	34	35	48	61	48	24	42	33	23	21	22	75	2	19	36	17	18	23	10	8	35
ENSG00000039537	0	0	0	0	0	0	0	0	0	0	0	0	0	0	0	0	0	0	0	0	0	0	0	0	0	0	0	0	0	0	0	0	0	0	0	0	0	0	0	0	0	0	0	0	0	0	0	0	0
ENSG00000039560	0	0	0	0	0	0	1	0	0	0	2	0	6	0	0	0	0	2	0	3	0	0	0	0	0	1	0	0	0	1	0	1	10	0	1	0	0	0	0	1	0	0	0	0	0	0	0	0	0
ENSG00000039600	0	0	0	0	0	0	0	0	0	0	0	0	0	0	0	0	0	0	0	0	0	0	0	0	0	0	0	0	0	0	0	0	0	0	0	0	0	0	0	0	0	0	0	0	0	0	0	0	0
ENSG00000039650	63	49	30	23	50	45	51	50	47	65	49	14	38	23	38	78	83	26	25	44	64	56	68	106	37	53	68	103	26	55	48	58	111	74	76	65	20	14	44	141	18	32	25	40	36	64	19	19	46
ENSG00000039987	0	0	0	0	0	0	0	0	0	0	0	0	0	0	0	0	0	0	0	0	0	0	0	0	0	0	0	0	0	0	0	0	0	0	0	0	0	0	0	0	0	0	0	0	0	0	0	0	0
ENSG00000040199	2	4	3	16	10	3	8	5	0	0	1	11	1	1	2	1	15	0	4	16	8	17	8	2	3	7	3	18	0	11	4	15	5	3	15	5	1	6	3	7	13	7	2	8	4	2	7	3	6
ENSG00000040275	5	6	5	5	6	7	15	8	2	0	1	0	3	1	13	0	24	3	12	16	2	9	11	12	17	13	6	6	2	1	1	11	20	9	2	6	0	2	11	15	0	4	1	5	0	6	0	3	3
ENSG00000040341	9	19	18	19	22	18	9	26	12	8	13	5	9	9	22	8	24	3	7	6	19	1	5	19	12	6	7	25	11	10	10	5	4	16	5	7	7	7	0	12	4	10	3	4	1	22	4	6	20
ENSG00000040487	6	20	1	1	0	3	4	2	8	2	3	0	0	8	1	0	0	3	7	0	1	2	1	5	0	1	3	5	1	9	2	1	13	10	0	3	5	1	0	6	1	0	3	0	0	2	2	3	0
ENSG00000040531	8	10	13	18	7	11	20	9	10	18	1	7	2	7	12	14	5	4	2	6	25	17	11	23	1	2	6	23	1	9	10	19	3	6	10	17	8	6	8	23	11	4	6	1	1	6	3	1	14
ENSG00000040608	2	1	1	0	0	3	8	1	3	0	0	0	4	0	0	9	5	7	0	23	4	1	8	4	0	1	4	3	0	0	3	0	10	4	2	7	1	0	0	7	0	0	5	0	2	2	0	0	1
ENSG00000040633	59	50	43	40	58	54	50	75	38	40	19	29	39	41	73	23	83	40	24	36	83	43	97	46	52	41	37	85	17	38	36	32	75	76	55	41	31	21	17	54	27	24	15	23	25	23	16	10	55
ENSG00000040731	0	0	0	0	0	0	0	0	0	0	0	0	0	0	0	4	0	0	0	0	0	0	0	0	0	0	0	0	0	0	0	0	0	0	0	0	0	0	0	0	0	0	0	0	0	0	0	0	0
ENSG00000040933	143	96	88	61	45	114	90	114	58	45	30	40	79	48	65	57	136	75	119	97	116	88	140	126	93	76	77	115	76	63	64	89	107	88	73	59	67	38	43	135	71	52	33	32	41	102	35	35	82
ENSG00000041353	20	20	21	1	13	9	13	13	5	8	3	6	9	12	8	7	17	3	12	7	28	14	19	10	43	19	16	31	4	15	3	27	9	8	3	10	7	16	3	28	11	10	4	7	0	5	3	10	8
ENSG00000041357	34	42	39	69	36	45	57	85	39	7	60	56	14	10	47	20	90	15	74	80	33	22	31	44	38	34	30	69	19	47	18	25	36	20	17	30	37	19	10	48	46	20	18	20	13	37	22	9	34
ENSG00000041515	7	0	1	2	8	0	0	0	0	0	1	0	3	2	7	2	0	0	0	0	0	1	0	2	5	1	5	4	1	0	0	0	2	9	0	0	0	0	0	5	0	0	1	4	0	4	1	0	2
ENSG00000041802	84	53	22	28	41	44	55	75	43	36	26	38	39	37	49	54	72	26	56	44	88	48	67	51	41	115	52	104	31	52	17	29	49	35	73	74	29	9	60	103	38	17	34	18	43	50	15	14	44
ENSG00000041880	9	3	8	7	9	5	25	0	2	18	20	10	6	4	2	5	22	8	5	5	11	10	1	19	8	9	5	21	4	14	0	9	13	5	12	5	7	11	4	10	13	2	1	4	2	15	3	0	4
ENSG00000041982	0	0	0	0	0	0	0	0	0	0	1	0	0	0	0	0	0	0	0	0	0	2	0	0	0	0	0	0	0	0	0	0	2	0	0	2	0	0	0	0	0	0	2	0	0	0	0	0	0
ENSG00000041988	42	32	8	9	13	23	25	12	12	3	20	20	23	12	19	22	32	14	17	11	22	10	32	22	31	13	19	34	16	12	35	24	12	21	30	46	11	3	8	21	13	4	9	16	13	29	2	7	21
ENSG00000042062	6	2	11	2	4	10	1	0	4	14	0	6	2	9	34	8	4	4	10	6	8	6	2	0	10	3	2	3	8	6	0	1	3	3	11	10	36	22	4	0	13	9	6	4	8	0	7	1	3
ENSG00000042088	22	21	23	14	21	20	35	33	4	7	10	13	22	4	33	12	15	10	10	16	20	14	29	5	8	13	8	27	0	18	11	4	18	7	7	9	15	3	10	39	19	6	7	8	11	18	3	2	7
ENSG00000042286	0	4	0	3	0	3	0	8	3	0	0	0	12	0	3	0	2	1	8	7	10	4	3	0	3	14	6	5	0	11	4	1	0	2	15	3	1	1	2	8	0	4	0	2	1	7	2	2	5
ENSG00000042304	0	0	0	0	0	0	0	0	0	0	0	0	0	0	0	0	0	0	0	0	0	0	0	0	0	0	0	0	0	0	0	0	2	0	0	0	0	0	0	0	0	0	0	0	0	0	0	0	0
ENSG00000042317	2	2	0	2	6	11	2	9	1	10	1	1	11	0	0	0	9	6	2	2	2	6	1	3	3	5	2	4	1	0	0	1	0	2	0	4	1	4	3	0	0	2	6	2	1	1	0	0	6
ENSG00000042429	45	68	25	30	27	25	39	33	35	20	45	13	29	2	26	20	40	22	20	31	44	40	23	37	18	29	14	47	8	23	16	20	41	34	50	55	17	6	11	65	10	16	15	30	31	32	13	6	21
ENSG00000042445	18	15	11	6	19	15	40	20	23	30	17	21	22	23	18	4	23	18	13	24	28	25	42	23	29	55	37	60	1	8	19	19	32	14	59	35	9	4	7	27	8	4	14	10	11	27	0	10	21
ENSG00000042493	148	124	118	82	81	88	94	128	56	63	83	39	122	75	152	111	138	106	55	93	117	92	123	160	47	66	101	170	48	40	63	117	90	83	117	175	34	26	34	144	26	26	68	53	48	73	14	27	64
ENSG00000042753	79	68	157	109	92	106	115	111	34	70	79	88	117	78	105	138	139	82	136	88	102	70	106	135	64	96	105	115	78	107	76	115	95	118	146	114	53	49	47	183	85	63	72	53	77	65	55	106	59
ENSG00000042781	2	0	0	0	0	0	0	0	0	0	4	0	0	0	0	0	2	3	0	0	2	2	1	0	0	0	0	0	0	0	0	0	0	1	4	0	0	0	2	1	0	0	0	0	0	0	3	0	0
ENSG00000042813	0	0	1	0	0	0	0	0	0	0	0	0	0	0	0	0	0	0	0	0	0	0	0	0	0	0	0	0	0	0	0	0	0	0	0	0	0	0	0	0	0	0	0	0	0	0	0	0	0
ENSG00000042832	1	0	0	4	0	0	0	0	0	0	2	1	0	0	2	0	0	0	0	1	3	6	0	4	2	1	0	0	0	0	0	2	2	0	1	7	0	0	0	0	0	3	0	1	0	0	5	0	0
ENSG00000042980	48	60	46	22	69	33	32	28	17	13	20	37	18	13	59	20	8	2	13	33	17	18	58	57	37	28	46	44	10	45	41	59	62	48	18	35	6	4	13	78	14	6	12	25	26	42	23	39	21
ENSG00000043039	0	0	3	0	0	0	0	0	0	0	1	0	0	5	0	0	0	0	0	0	0	9	3	0	0	0	0	0	0	0	0	0	17	1	1	4	0	0	1	5	0	0	0	0	0	0	1	2	0
ENSG00000043093	29	43	110	140	61	45	72	52	54	23	29	41	15	28	27	55	45	26	85	116	67	35	23	38	63	23	22	38	40	44	23	38	12	26	3	14	165	169	11	48	44	100	34	18	13	28	25	26	54
ENSG00000043143	143	113	65	63	74	95	100	109	40	81	86	54	66	20	128	85	85	50	77	66	76	105	117	169	97	77	89	121	30	45	54	57	133	40	117	46	41	27	55	136	42	22	59	42	59	85	45	33	40
ENSG00000043355	0	0	0	0	0	0	0	0	0	0	0	0	0	0	0	0	0	0	0	0	0	0	0	0	0	0	0	0	0	0	0	0	0	0	0	0	0	0	0	0	0	0	0	0	0	0	0	0	0
ENSG00000043462	428	377	236	217	202	334	297	369	211	170	272	167	197	163	281	177	311	185	165	241	276	321	252	277	176	237	306	338	162	165	131	277	237	168	171	152	156	103	72	191	100	69	102	84	67	231	54	58	248
ENSG00000043514	19	11	6	11	13	25	18	19	26	10	15	23	9	14	20	16	30	2	21	12	11	25	19	32	17	23	17	26	3	13	24	22	14	24	10	13	8	6	5	9	11	4	9	22	8	19	9	2	8
ENSG00000043591	5	3	2	0	0	0	0	0	0	0	0	0	0	0	7	2	4	3	2	3	0	6	0	0	0	4	2	0	0	0	0	0	0	2	1	1	3	1	0	5	0	0	4	0	3	0	0	0	2
ENSG00000044012	0	0	0	0	0	0	0	0	0	0	0	0	0	0	0	0	0	0	0	0	0	0	0	0	0	0	0	0	0	0	0	0	0	0	0	0	0	0	0	0	0	0	0	0	0	0	0	0	0
ENSG00000044090	1	6	1	7	3	5	1	8	0	4	2	6	9	0	3	0	7	4	6	11	0	2	5	2	4	8	10	24	13	5	2	12	5	9	0	14	0	0	1	6	0	3	2	2	7	3	0	2	0
ENSG00000044115	51	94	49	42	54	58	39	59	20	42	46	36	30	14	35	15	54	19	34	9	58	56	30	31	27	29	79	102	29	43	43	29	40	30	19	17	30	30	7	24	11	14	20	9	20	18	4	13	60
ENSG00000044446	54	67	57	50	51	53	58	72	55	43	34	45	58	47	77	47	68	30	27	27	63	55	93	74	56	93	105	98	33	36	27	61	68	55	38	86	22	9	26	83	41	14	13	19	31	65	20	14	47
ENSG00000044459	18	17	26	6	4	10	31	37	7	6	13	4	7	21	8	9	15	21	12	8	12	8	33	34	18	7	4	23	9	23	1	10	28	14	30	6	8	12	10	23	2	3	4	0	6	15	3	11	14
ENSG00000044524	0	0	0	0	0	0	0	0	0	0	0	0	0	0	0	0	0	0	0	0	0	0	0	0	0	0	0	0	0	0	0	0	0	0	0	0	0	0	0	0	0	0	0	0	0	0	0	0	0
ENSG00000044574	310	222	170	220	184	248	204	274	153	129	162	71	229	59	158	113	143	112	89	140	192	225	172	225	112	201	165	287	111	73	75	107	217	147	149	112	109	74	78	283	35	45	71	59	54	91	34	45	233
ENSG00000046604	0	0	0	0	0	0	0	0	0	0	3	0	0	0	0	0	0	0	0	0	0	0	0	0	0	0	0	0	0	0	0	0	0	0	0	0	0	0	0	12	0	0	0	0	0	0	0	0	0
ENSG00000046647	7	7	3	7	5	5	10	4	9	10	2	7	16	0	1	10	3	2	8	9	3	9	3	21	6	28	1	19	2	10	3	6	5	8	4	11	1	4	7	14	4	11	5	0	1	9	4	3	0
ENSG00000046651	113	139	124	133	106	78	121	145	80	78	90	106	101	65	173	116	117	65	120	130	109	137	196	148	88	105	131	214	75	109	108	78	111	129	48	80	75	37	70	162	50	69	43	93	50	163	38	40	58
ENSG00000046653	7	0	0	0	1	0	0	0	0	1	0	0	0	0	0	3	0	0	0	0	1	5	0	0	0	0	0	3	0	1	4	0	6	1	0	3	0	0	0	11	0	0	1	1	0	0	1	0	0
ENSG00000046774	0	0	0	0	0	0	0	0	0	0	0	0	0	0	0	0	0	0	0	0	0	0	0	0	0	0	0	0	0	0	0	0	0	0	0	0	0	0	0	0	0	0	0	0	0	0	0	0	0
ENSG00000046889	0	0	0	0	0	0	0	0	0	0	0	0	0	0	0	0	0	0	0	0	0	0	0	0	0	0	0	0	0	0	0	0	0	0	0	0	0	0	0	0	0	0	0	0	0	0	0	0	0
ENSG00000047056	29	25	12	18	28	19	31	45	7	13	6	20	19	5	28	5	19	6	16	32	19	16	18	11	17	28	9	39	1	9	16	34	21	11	4	10	8	7	3	15	16	8	6	11	2	16	5	2	16
ENSG00000047188	56	36	32	40	17	34	39	52	33	24	19	31	17	24	30	25	35	13	32	46	35	37	25	50	23	11	33	35	9	42	8	34	42	16	19	19	2	4	14	43	29	25	9	15	12	34	4	2	38
ENSG00000047230	1	2	6	1	6	12	7	6	9	2	2	2	5	0	6	1	18	3	4	0	0	0	7	2	0	4	0	9	0	0	0	3	0	0	2	3	1	0	7	0	3	2	6	0	0	1	1	1	0
ENSG00000047249	43	28	28	9	20	31	40	12	15	9	26	20	20	7	33	30	36	10	22	11	19	13	33	20	33	23	29	25	10	13	15	19	33	11	16	29	11	5	7	35	9	2	18	13	13	16	13	12	20
ENSG00000047315	138	87	125	96	103	80	144	124	48	60	61	79	77	67	126	69	113	51	68	109	116	115	110	129	48	95	73	98	42	72	31	95	71	51	35	63	61	42	37	120	50	25	44	32	24	65	35	28	89
ENSG00000047346	88	78	66	58	48	44	81	109	24	54	24	57	24	26	52	30	66	17	49	106	38	46	39	35	50	45	33	74	40	47	35	24	38	33	15	15	65	20	19	30	18	23	7	12	11	27	13	11	51
ENSG00000047365	128	79	51	62	49	66	83	94	35	20	75	30	30	19	86	27	85	29	77	77	71	47	73	94	38	25	80	70	26	65	57	55	78	44	26	39	21	22	27	72	34	15	29	31	16	74	21	16	54
ENSG00000047410	334	234	283	241	232	345	354	408	237	250	351	210	246	144	302	183	361	148	190	279	272	372	343	272	268	296	342	617	210	191	256	190	537	266	261	258	132	101	105	385	93	82	169	150	139	254	108	57	211
ENSG00000047457	0	0	0	0	0	0	0	0	0	0	7	0	0	0	0	0	0	5	0	0	0	1	0	0	0	0	0	0	0	0	2	0	4	0	0	0	0	0	0	0	0	0	0	0	0	0	0	2	0
ENSG00000047578	21	15	15	8	13	7	29	11	14	16	20	9	6	15	9	1	12	13	4	10	20	26	4	37	14	18	23	22	20	14	18	10	18	18	10	13	11	1	4	32	0	8	24	4	5	16	9	1	26
ENSG00000047579	56	37	39	31	26	67	47	59	49	41	58	29	63	23	46	49	62	22	49	31	20	35	28	35	35	38	29	75	19	29	53	43	37	36	55	57	20	13	29	94	19	19	23	30	7	51	10	15	32
ENSG00000047597	13	29	122	87	34	24	24	29	5	23	28	56	22	16	15	17	15	5	27	40	19	20	4	0	37	6	9	21	30	36	27	37	9	19	13	6	113	84	0	32	62	60	20	4	17	9	39	45	47
ENSG00000047617	0	0	2	0	0	0	0	0	0	0	0	0	0	0	0	0	0	0	0	0	0	0	0	0	0	0	0	1	0	0	0	0	0	0	0	0	0	0	0	0	0	0	0	0	0	0	0	0	0
ENSG00000047621	29	16	2	5	4	18	11	21	5	3	15	2	10	6	4	4	15	0	17	12	15	13	10	18	13	12	4	30	2	7	3	7	18	2	5	0	1	3	6	1	6	7	2	3	2	12	0	1	5
ENSG00000047634	7	13	9	14	11	13	15	11	11	7	0	9	0	0	24	23	33	7	7	18	17	17	9	22	16	15	8	14	0	1	7	9	6	16	4	0	5	4	4	13	27	13	4	12	3	9	6	3	12
ENSG00000047644	284	166	157	176	113	168	168	171	138	129	155	155	194	126	167	164	205	92	108	124	140	168	148	150	102	170	213	264	124	94	107	136	176	165	191	127	96	87	74	165	96	147	76	52	87	148	20	65	92
ENSG00000047648	7	6	3	0	1	7	13	6	10	1	0	5	3	3	7	4	3	4	1	3	1	6	3	2	4	1	17	14	5	1	1	15	9	0	6	14	3	5	3	8	4	4	2	4	2	0	1	0	6
ENSG00000047662	0	0	0	0	0	0	0	0	0	0	0	0	0	0	0	0	0	0	0	0	0	4	0	0	0	0	0	0	0	0	0	0	1	0	0	1	2	0	0	1	0	0	0	0	0	0	0	0	0
ENSG00000047849	66	86	82	30	74	50	76	63	53	18	26	45	87	31	88	53	87	34	62	87	51	105	96	78	51	82	83	147	30	66	47	62	88	69	53	88	14	15	38	118	30	29	18	26	29	65	22	9	29
ENSG00000047932	82	68	45	68	42	67	93	75	37	45	25	43	54	14	91	35	67	24	59	45	68	50	43	34	17	60	49	84	23	32	26	39	76	24	49	28	15	21	28	67	29	17	31	24	31	53	19	17	23
ENSG00000047936	0	0	0	0	0	0	0	0	0	0	0	0	0	0	0	0	0	0	0	0	0	0	0	0	0	0	0	0	0	0	0	0	0	0	0	0	0	0	0	5	0	0	0	0	0	0	0	0	0
ENSG00000048028	42	45	18	21	11	31	24	25	28	13	11	29	40	14	12	9	34	26	31	51	36	48	51	31	21	26	6	50	14	43	27	29	55	25	28	18	19	12	46	50	10	13	15	10	10	24	30	14	26
ENSG00000048052	44	33	23	23	25	29	43	19	5	10	16	14	15	7	28	12	31	8	12	22	13	29	21	19	17	13	16	35	8	14	19	40	43	19	12	16	23	1	4	16	5	1	19	2	11	18	9	6	9
ENSG00000048140	35	42	29	12	25	14	39	35	27	14	37	38	20	7	21	24	24	26	34	33	18	34	14	41	13	19	13	38	31	24	22	22	34	12	29	24	1	10	8	24	15	11	24	16	27	28	10	11	27
ENSG00000048162	9	13	6	14	9	5	12	6	4	12	5	9	13	8	14	14	5	3	7	3	6	19	5	11	8	12	5	4	4	8	24	5	9	13	8	15	5	0	9	11	8	0	6	2	2	13	7	1	12
ENSG00000048342	0	0	0	5	0	0	0	0	0	1	0	0	3	0	0	0	2	1	0	0	0	3	0	0	0	0	0	0	0	0	0	0	0	0	0	0	0	0	0	0	0	0	0	2	0	0	0	0	0
ENSG00000048392	90	62	50	61	38	70	79	71	24	12	14	31	38	21	53	32	20	7	21	24	58	44	42	28	35	40	40	49	34	32	10	37	34	19	18	5	29	7	6	46	5	22	5	7	4	31	4	15	34
ENSG00000048405	154	130	143	94	96	102	142	137	98	73	82	126	73	65	98	66	147	60	110	142	112	86	182	144	80	97	98	164	51	61	86	77	77	78	54	61	65	36	49	115	60	41	48	34	41	78	32	31	61
ENSG00000048462	0	0	0	2	5	3	0	1	1	0	0	2	0	0	0	0	2	0	0	8	0	2	2	9	2	4	1	3	0	6	0	0	4	0	0	0	0	0	2	24	3	0	0	0	0	6	5	0	0
ENSG00000048471	68	57	55	20	54	57	41	56	34	40	35	26	39	12	42	41	28	24	21	31	44	46	33	50	32	38	55	96	15	25	32	64	33	49	72	27	26	16	16	62	20	20	11	19	16	35	15	12	23
ENSG00000048540	0	0	0	0	0	0	0	0	0	0	1	0	0	0	0	0	2	0	0	0	0	0	0	0	0	0	0	0	0	0	0	0	0	0	0	0	0	0	0	0	0	0	0	0	0	0	0	0	0
ENSG00000048544	53	54	60	38	47	46	92	47	50	29	26	25	27	25	76	26	78	34	25	38	24	63	94	51	9	48	54	64	13	27	40	42	67	25	46	55	24	14	30	78	28	23	24	27	23	58	26	21	46
ENSG00000048545	0	0	0	0	0	0	0	0	0	0	0	0	0	0	0	0	0	0	0	0	0	0	0	0	0	0	0	0	0	0	0	0	0	0	0	0	0	0	0	0	0	0	0	0	0	0	0	0	0
ENSG00000048649	242	228	153	169	207	161	249	306	132	159	120	155	159	111	244	196	179	90	149	255	185	212	219	169	139	195	160	317	74	125	119	124	301	211	173	175	100	77	96	286	109	85	88	107	86	196	80	68	156
ENSG00000048707	72	80	53	37	37	50	61	87	66	43	28	24	40	27	86	43	64	44	67	67	90	45	115	55	54	46	52	129	30	29	42	49	104	67	51	31	31	12	31	84	21	11	25	43	34	52	21	22	22
ENSG00000048740	1470	1053	1057	837	932	1123	1302	1144	857	748	733	724	957	556	1140	751	1105	470	851	989	1112	985	915	978	870	1022	1065	1518	736	731	722	1040	1285	991	541	578	536	277	311	875	492	367	391	292	355	858	220	209	783
ENSG00000048828	758	632	469	447	492	617	751	791	352	283	364	321	383	230	514	283	466	250	325	459	613	498	446	499	409	480	547	660	281	344	310	387	588	458	264	260	308	209	146	498	181	168	123	143	111	368	90	107	385
ENSG00000048991	20	29	42	15	17	42	41	50	51	21	59	39	35	19	48	59	23	29	23	39	31	48	42	31	32	21	56	60	21	35	42	27	82	65	34	35	15	6	18	94	38	11	22	33	16	39	21	11	36
ENSG00000049089	10	4	0	10	6	9	1	11	6	1	3	3	5	1	5	6	10	6	0	10	9	0	7	0	1	3	2	10	4	4	3	15	4	11	7	7	4	4	0	4	7	0	1	1	2	8	0	2	0
ENSG00000049130	0	0	0	0	0	0	0	1	0	0	0	0	0	0	0	0	0	0	0	0	0	0	0	0	0	0	0	0	0	0	0	0	0	0	0	0	0	0	0	0	0	0	0	0	0	0	0	0	0
ENSG00000049167	1	8	6	9	4	5	3	6	13	6	15	6	1	0	5	3	5	4	4	12	15	3	7	2	6	6	3	14	7	1	1	3	7	1	6	1	5	1	7	20	3	1	6	14	2	3	1	0	4
ENSG00000049192	4	2	1	1	4	0	4	3	3	1	1	4	2	1	1	4	0	2	4	10	1	1	0	7	0	1	5	4	0	4	0	0	9	5	2	4	2	0	1	6	7	7	3	4	0	5	1	1	1
ENSG00000049239	42	33	18	14	36	38	40	40	38	29	17	21	29	16	49	32	52	7	35	29	33	42	45	45	35	26	49	89	22	14	14	39	71	42	53	36	22	7	34	75	18	25	28	29	42	31	17	13	18
ENSG00000049245	71	66	47	65	65	39	51	68	49	44	53	43	72	33	51	33	68	43	18	50	71	59	70	66	47	36	59	94	46	30	41	74	40	34	59	51	25	12	26	45	27	16	32	23	25	78	17	18	30
ENSG00000049246	2	3	1	0	0	1	7	16	6	0	1	0	2	4	0	2	6	0	7	1	10	1	5	1	2	0	1	16	0	1	2	0	0	3	0	10	0	0	12	0	1	1	2	0	6	12	0	3	1
ENSG00000049247	4	4	28	5	0	0	0	0	0	0	10	2	0	0	0	0	0	0	0	0	0	0	0	2	2	0	0	2	1	0	0	0	1	0	2	3	15	0	2	0	0	0	2	6	0	0	0	0	11
ENSG00000049249	15	13	9	4	11	14	8	13	10	10	3	0	7	1	6	7	14	4	6	13	9	20	25	7	18	0	14	37	17	6	4	21	35	7	28	15	5	1	8	15	0	4	12	9	22	36	0	14	9
ENSG00000049283	0	0	0	0	0	0	0	0	0	0	0	0	0	0	0	0	0	0	0	0	0	0	0	0	0	0	0	0	0	0	0	0	0	0	0	0	0	0	0	0	0	0	0	0	0	0	0	0	0
ENSG00000049323	14	13	12	0	8	2	11	16	3	2	0	2	5	7	0	5	6	4	14	6	11	15	0	2	4	9	16	26	15	8	4	1	8	0	0	4	3	12	0	22	12	10	9	3	1	12	0	1	9
ENSG00000049449	0	0	1	1	2	5	3	21	1	3	0	1	4	3	2	10	3	7	3	5	10	11	3	10	3	11	1	9	0	1	0	0	5	0	3	2	0	2	0	5	1	4	8	2	2	4	0	1	2
ENSG00000049540	0	0	0	0	0	0	0	0	0	0	0	0	0	0	0	0	0	0	0	0	0	0	0	0	0	0	0	0	0	1	0	0	4	0	0	0	0	0	0	0	0	0	0	0	0	0	0	0	0
ENSG00000049541	19	8	10	5	6	9	7	15	3	17	14	8	10	3	16	11	7	7	2	10	8	14	6	3	11	1	8	8	9	6	13	5	22	5	10	7	6	3	0	5	1	0	0	2	2	11	6	4	6
ENSG00000049618	107	86	77	67	57	89	147	116	37	62	44	80	56	41	84	50	62	46	63	85	88	94	64	62	64	76	64	100	31	55	30	59	51	48	58	62	57	45	22	82	61	33	19	20	32	49	26	20	56
ENSG00000049656	159	101	119	103	79	82	140	129	43	57	81	68	52	46	97	77	122	57	92	73	109	94	116	108	75	82	108	161	72	72	87	85	91	76	35	106	60	44	46	120	59	40	41	43	44	54	21	27	64
ENSG00000049759	8	24	39	15	17	14	24	19	1	10	10	21	9	1	12	21	26	8	23	5	10	22	23	11	16	5	20	22	15	4	14	35	18	16	14	13	4	3	11	1	13	16	12	16	9	2	8	14	28
ENSG00000049768	2	6	5	4	13	3	1	0	5	7	7	7	3	3	5	0	5	8	5	1	7	2	0	2	11	3	3	10	3	1	4	2	0	3	5	5	0	0	1	14	1	0	3	0	0	7	0	0	4
ENSG00000049769	20	10	7	25	1	6	18	3	4	11	0	2	5	1	4	8	3	3	14	9	5	12	0	3	4	6	4	17	10	6	0	0	1	0	2	12	3	1	5	16	4	8	2	9	4	7	0	3	0
ENSG00000049860	70	123	74	88	117	85	122	117	67	65	73	34	67	63	89	69	100	28	56	69	105	78	70	69	79	71	92	120	38	65	23	110	85	70	77	83	42	30	43	59	35	12	48	48	18	87	15	6	83
ENSG00000049883	4	6	24	16	16	14	6	19	9	10	18	9	2	6	25	6	7	11	17	24	7	11	25	21	2	5	14	15	10	6	4	15	22	8	13	24	30	1	5	40	10	0	6	3	19	18	16	8	24
ENSG00000050030	0	0	0	1	3	0	1	1	0	0	0	0	0	0	2	0	2	0	2	2	0	0	0	2	0	1	3	0	1	0	0	0	1	2	0	1	1	3	2	2	4	5	2	0	1	0	0	0	1
ENSG00000050130	25	32	26	28	22	33	32	34	11	4	13	13	21	5	12	31	23	14	22	33	19	17	31	25	18	20	33	34	23	4	22	13	17	32	4	4	16	4	2	17	17	13	3	10	13	24	9	6	12
ENSG00000050165	0	1	0	0	2	0	0	0	0	5	0	0	0	0	0	2	0	0	0	0	0	1	1	8	0	0	0	0	0	0	0	0	0	0	0	0	0	0	0	0	0	0	0	0	1	2	0	0	0
ENSG00000050327	3	13	1	1	2	0	2	7	0	0	3	0	11	0	0	0	0	0	0	0	3	1	2	1	0	5	0	4	0	0	0	0	6	0	5	0	3	0	0	0	15	0	0	2	2	1	0	0	2
ENSG00000050344	9	8	3	19	6	9	13	18	15	6	0	7	2	1	7	2	9	0	5	5	10	9	9	6	0	1	0	5	0	1	0	2	2	5	0	7	3	5	0	0	0	0	3	0	0	0	0	4	3
ENSG00000050393	17	22	22	10	22	7	25	15	6	21	23	14	0	2	7	19	14	10	15	22	23	5	12	22	8	6	6	28	14	13	13	5	30	11	14	14	26	14	3	27	22	10	7	8	10	7	3	11	11
ENSG00000050405	31	16	11	18	12	10	24	33	10	13	4	9	6	1	11	5	26	3	4	12	22	11	23	12	11	13	9	34	5	10	12	9	26	19	1	3	1	11	3	23	8	6	5	1	5	26	8	3	9
ENSG00000050426	18	43	30	21	25	38	48	41	19	31	17	29	14	14	50	31	27	11	24	39	34	19	53	60	20	31	35	80	13	28	28	53	23	40	22	22	22	9	24	44	28	16	16	8	17	43	19	7	11
ENSG00000050438	7	2	0	4	3	1	4	9	2	3	17	1	4	9	4	4	6	11	1	5	8	12	8	9	0	8	8	6	4	4	5	4	15	5	10	30	0	2	6	20	4	1	1	3	4	1	9	1	10
ENSG00000050555	0	0	0	0	0	0	0	0	2	0	0	0	0	0	0	0	0	0	0	0	0	0	0	5	0	0	2	0	6	0	0	1	1	2	0	1	0	0	0	0	0	0	0	0	0	0	0	0	0
ENSG00000050628	0	6	0	0	0	0	1	0	0	0	0	0	0	0	0	0	0	0	0	2	0	0	0	0	0	0	0	2	0	0	5	0	0	0	0	0	0	0	0	0	0	0	1	0	0	0	0	0	0
ENSG00000050730	3	0	4	1	0	0	3	0	4	3	0	1	2	0	0	11	2	0	5	0	0	7	5	2	0	4	0	0	6	2	2	0	7	0	1	5	0	0	2	9	0	0	1	0	3	0	0	3	0
ENSG00000050748	36	33	17	21	14	29	48	21	17	9	13	14	11	5	31	34	35	2	18	11	38	13	19	24	14	11	18	33	3	8	12	25	6	10	6	12	18	8	3	4	5	13	8	6	4	14	9	2	23
ENSG00000050767	0	0	0	0	2	0	0	0	0	0	0	0	0	0	0	0	0	3	0	0	0	0	0	0	0	0	3	0	0	0	0	0	0	0	0	0	9	0	0	0	0	0	0	0	0	0	0	0	0
ENSG00000050820	0	0	0	0	0	0	0	0	0	0	3	0	1	0	0	0	0	0	0	0	0	0	0	0	0	0	0	0	0	0	0	0	0	0	0	0	0	0	0	0	0	0	1	0	1	0	0	0	0
ENSG00000051009	62	43	23	35	13	23	43	39	44	58	20	19	41	38	41	25	25	22	37	46	31	50	44	61	9	23	44	66	34	17	41	33	86	43	49	54	34	13	18	53	14	21	26	13	17	34	5	10	13
ENSG00000051108	173	128	81	113	116	153	137	155	67	101	37	54	110	67	103	58	112	36	70	77	164	134	80	164	133	89	120	179	49	61	47	125	72	58	98	82	81	40	50	112	22	16	28	36	55	89	21	11	110
ENSG00000051128	37	35	12	28	8	22	30	28	10	13	5	5	36	3	21	3	34	2	7	32	19	13	36	30	9	15	37	28	10	15	7	21	27	23	38	41	14	1	16	55	4	3	13	8	7	29	4	2	19
ENSG00000051180	0	7	0	1	2	9	5	0	0	1	5	0	0	5	0	0	0	0	0	3	1	2	0	0	1	0	0	2	2	0	0	0	7	0	1	0	3	0	0	1	1	1	0	0	0	0	0	5	0
ENSG00000051341	4	3	0	0	2	0	0	0	0	0	0	3	0	0	0	2	4	3	0	0	0	0	0	0	0	1	0	1	1	0	0	4	0	5	1	1	1	0	0	0	0	0	1	0	2	0	0	0	0
ENSG00000051382	54	34	24	41	31	34	60	56	15	20	7	21	32	16	15	14	35	8	24	30	29	51	36	66	36	11	45	77	60	45	18	48	63	31	14	45	20	4	7	49	21	3	13	15	14	21	13	7	18
ENSG00000051523	157	144	143	84	128	116	112	125	111	109	161	55	161	118	127	142	154	104	114	81	153	145	108	125	88	125	121	192	77	76	129	193	257	110	256	247	29	18	92	299	34	27	100	89	132	126	48	68	72
ENSG00000051596	4	7	5	14	17	8	11	13	6	12	1	12	6	3	10	10	5	4	0	3	5	8	9	16	5	8	5	8	0	5	1	5	11	9	4	12	9	2	8	11	8	0	8	1	1	12	3	2	4
ENSG00000051620	146	139	77	114	84	102	139	140	73	94	88	73	143	56	125	113	131	40	40	57	119	105	119	156	66	134	153	166	70	76	71	86	174	111	101	93	61	27	24	114	44	30	54	55	49	110	41	30	95
ENSG00000051825	18	19	29	30	28	25	39	38	16	18	35	23	23	9	44	34	43	16	28	52	28	31	57	34	31	36	44	56	6	39	46	28	44	31	20	24	24	10	17	64	19	15	32	32	21	46	19	14	28
ENSG00000052126	13	3	3	19	8	6	7	9	1	10	3	6	5	6	4	7	3	14	17	27	5	16	9	8	2	2	1	4	0	6	1	9	14	3	9	19	0	3	0	15	3	4	1	2	11	6	3	3	0
ENSG00000052344	0	0	0	0	0	0	0	0	0	0	0	0	0	0	0	0	0	0	0	0	0	0	0	0	0	0	0	0	0	0	0	0	0	0	0	0	0	0	0	0	0	0	0	0	0	0	0	0	0
ENSG00000052723	17	17	19	19	24	30	30	24	25	19	9	13	13	9	15	10	13	18	26	37	15	14	2	48	24	17	9	16	5	10	21	31	16	19	22	9	24	4	6	13	15	14	4	13	4	11	4	5	24
ENSG00000052749	37	35	26	40	32	42	20	25	23	30	23	20	36	23	18	20	69	27	21	42	41	68	19	20	37	29	40	78	32	13	36	28	45	32	49	44	15	12	26	22	9	24	14	30	14	25	13	25	21
ENSG00000052795	41	41	26	16	23	34	22	39	32	28	25	5	45	23	72	28	93	41	48	49	33	37	58	31	29	28	39	67	15	29	37	28	54	17	35	44	26	6	7	25	16	8	28	10	18	25	14	14	33
ENSG00000052802	13	14	13	23	10	5	14	11	8	8	4	10	9	5	17	8	10	4	9	24	13	4	9	16	21	25	5	11	1	21	15	18	9	5	3	6	50	31	3	9	6	17	1	5	5	25	5	5	15
ENSG00000052841	149	130	113	120	106	141	172	146	115	91	72	76	124	70	152	135	170	100	117	124	123	123	196	225	142	99	164	309	78	84	115	169	131	129	120	121	40	17	58	207	65	88	100	35	78	125	43	35	87
ENSG00000052850	0	0	0	0	0	0	0	0	0	0	1	0	0	0	0	0	0	0	0	0	0	1	0	0	0	0	0	0	0	0	0	0	0	3	0	0	0	0	0	0	0	0	0	1	0	0	0	0	0
ENSG00000053108	2	0	0	0	1	3	0	1	0	0	0	0	0	0	0	0	0	0	0	0	0	0	0	0	4	0	2	0	0	2	1	0	0	0	0	4	0	0	0	0	0	0	0	0	1	0	0	1	2
ENSG00000053254	350	376	319	273	332	382	344	488	274	312	177	275	349	207	365	293	417	223	289	286	398	337	339	314	333	310	444	533	164	220	203	258	651	292	266	370	202	151	118	251	130	141	191	196	173	359	71	89	303
ENSG00000053328	0	2	0	0	0	0	0	0	0	0	0	0	0	0	0	0	0	0	0	0	0	0	0	0	0	0	0	0	0	0	0	0	0	0	0	0	0	0	0	0	0	0	0	0	0	0	0	0	0
ENSG00000053371	50	64	36	35	36	39	65	73	54	38	26	24	53	23	39	27	38	38	29	46	83	51	64	29	31	50	67	97	6	24	47	69	30	36	45	52	22	4	10	36	32	12	37	12	13	53	5	12	17
ENSG00000053372	16	14	11	15	7	19	26	20	12	25	26	32	20	2	27	32	20	8	13	12	37	16	17	24	8	28	18	28	6	15	8	3	40	11	29	36	18	3	11	20	10	6	6	12	18	30	11	3	15
ENSG00000053438	0	0	0	0	0	0	0	0	0	0	0	0	0	0	0	0	0	0	0	0	0	0	0	0	0	0	0	0	0	0	0	0	0	0	0	0	0	0	0	0	0	0	0	0	0	0	0	0	0
ENSG00000053501	8	27	22	22	12	12	20	16	10	19	14	9	29	18	17	15	24	7	17	25	18	19	32	19	22	28	8	37	4	10	16	9	37	25	42	19	12	4	10	36	5	10	17	5	21	20	3	4	6
ENSG00000053524	17	0	1	4	1	0	1	0	0	4	0	1	3	0	0	6	2	2	0	1	4	3	11	12	4	5	10	7	1	5	10	5	18	9	1	3	2	1	8	13	4	1	2	0	8	6	1	6	0
ENSG00000053702	0	0	0	0	0	0	0	0	0	0	0	0	0	0	0	0	0	0	0	0	0	0	0	0	0	0	0	0	0	0	0	0	0	0	2	0	0	0	0	0	0	0	0	0	0	0	0	0	0
ENSG00000053747	1	0	0	0	0	0	0	0	0	0	1	0	0	0	0	0	0	0	0	0	0	0	0	0	0	0	0	0	0	0	0	0	0	0	2	0	0	0	0	0	0	0	0	0	0	0	0	0	0
ENSG00000053770	53	73	52	27	48	39	34	76	23	10	30	38	20	11	35	20	21	17	24	34	40	12	22	51	14	27	19	39	17	22	13	37	24	22	10	10	24	15	4	36	11	14	17	12	0	23	5	11	26
ENSG00000053900	34	23	20	36	22	22	45	56	25	15	32	33	27	9	38	22	9	15	33	64	37	40	30	12	10	25	18	19	17	22	11	24	39	37	17	18	10	9	12	40	10	10	8	10	11	27	9	4	12
ENSG00000053918	58	40	38	36	44	65	45	51	20	44	61	15	28	16	80	33	65	30	21	30	61	65	44	50	44	37	82	107	30	17	46	15	82	41	55	20	15	2	29	37	22	8	18	23	23	45	8	4	23
ENSG00000054116	92	69	82	76	76	111	132	86	103	97	93	66	99	56	74	75	87	66	75	87	84	58	123	118	64	70	93	136	36	56	54	90	83	69	76	87	63	13	36	121	55	60	43	35	45	93	21	27	58
ENSG00000054118	272	219	238	243	222	203	244	272	173	188	230	180	258	109	254	207	256	143	135	204	218	353	209	189	199	208	294	466	171	201	184	137	447	214	323	300	113	119	112	364	67	65	156	135	133	265	91	86	201
ENSG00000054148	15	30	13	8	7	16	20	16	12	8	9	5	18	9	21	30	20	22	14	17	9	20	17	13	8	24	21	36	6	16	10	8	7	19	12	11	16	5	6	35	10	5	4	3	18	11	8	13	7
ENSG00000054179	2	0	6	2	3	0	1	4	0	0	3	0	0	1	0	0	3	8	2	2	2	9	4	0	0	2	8	10	1	0	6	0	7	2	0	0	0	0	3	0	0	1	0	2	0	0	0	0	0
ENSG00000054219	23	10	25	22	19	26	31	23	17	12	14	21	5	1	22	13	12	6	19	33	21	25	16	24	10	22	4	35	6	19	10	6	14	11	1	2	11	1	3	14	15	2	7	7	1	28	11	6	19
ENSG00000054267	391	400	341	290	232	312	426	486	243	213	357	254	271	144	370	238	313	176	277	363	353	404	272	312	305	325	322	458	176	282	221	276	499	274	304	279	168	99	148	368	126	160	176	175	170	326	110	75	287
ENSG00000054277	28	30	27	27	27	37	39	36	11	7	18	8	11	23	32	13	18	7	12	17	16	13	12	48	15	29	22	10	6	13	15	28	13	23	17	12	5	0	4	7	7	2	11	4	9	8	4	4	19
ENSG00000054282	61	32	36	44	28	51	58	105	24	46	39	39	53	22	73	71	41	35	42	37	52	36	61	62	23	53	37	71	9	21	35	43	69	39	76	74	15	27	21	63	25	11	18	22	26	52	19	23	36
ENSG00000054356	1	0	0	3	0	1	1	3	0	0	0	0	0	0	4	0	2	0	0	0	1	0	0	0	3	6	2	0	1	0	0	2	2	0	11	0	0	2	0	0	3	4	3	2	1	0	1	1	0
ENSG00000054392	17	4	12	2	2	1	3	7	16	3	8	1	5	5	15	12	5	11	4	13	17	6	10	4	2	9	16	12	1	1	7	16	35	18	7	9	14	1	3	23	0	3	5	6	17	18	6	9	9
ENSG00000054523	81	59	13	27	37	13	20	41	20	16	48	8	27	22	32	37	56	20	22	35	30	50	71	56	39	43	65	80	31	31	25	55	57	45	56	34	16	7	13	48	8	3	18	10	25	39	7	13	19
ENSG00000054598	3	0	0	0	0	0	0	0	0	0	0	0	0	0	0	0	6	0	0	0	0	0	0	0	0	0	0	4	0	0	0	0	0	0	0	0	0	0	0	0	0	0	0	0	0	0	0	0	0
ENSG00000054611	170	87	72	99	68	86	90	131	70	72	59	43	82	87	74	115	111	62	61	94	103	106	140	150	59	108	103	250	74	78	121	154	137	124	126	93	25	14	58	161	52	37	59	63	56	94	54	27	63
ENSG00000054654	749	543	443	343	343	467	521	664	414	407	403	420	473	303	554	497	624	349	482	707	386	637	916	733	590	676	660	1204	467	598	426	440	789	416	423	508	211	175	455	1088	216	188	332	344	328	725	225	195	340
ENSG00000054690	0	0	0	0	0	0	0	0	0	0	0	0	0	0	0	0	0	0	0	0	0	0	0	0	0	0	0	0	0	0	0	0	0	0	2	0	0	0	0	0	0	0	0	0	0	0	0	0	0
ENSG00000054793	6	14	8	10	21	5	12	9	8	14	21	6	4	11	5	6	1	0	12	5	2	1	4	22	17	16	7	12	12	11	11	11	4	2	4	18	0	5	10	25	1	2	6	5	4	6	2	0	13
ENSG00000054796	0	0	0	0	0	0	0	0	0	0	0	0	0	0	0	0	0	0	0	0	0	0	0	0	0	0	0	0	0	0	0	0	0	0	0	0	0	0	0	0	0	0	0	0	0	0	0	0	0
ENSG00000054803	0	0	0	0	0	0	0	0	0	0	0	0	0	0	0	0	0	0	0	0	0	0	0	0	0	0	0	0	0	0	0	0	0	0	0	0	0	0	0	0	0	0	0	0	0	0	0	0	0
ENSG00000054938	0	0	0	0	0	0	0	0	0	0	4	0	0	0	0	0	0	0	0	0	0	0	0	0	0	0	0	0	0	0	0	0	0	0	0	0	0	0	0	0	0	0	0	0	0	0	0	0	0
ENSG00000054965	21	7	9	14	13	12	20	23	15	14	13	13	10	13	11	2	17	2	1	7	17	11	6	5	18	18	16	25	13	10	27	7	7	17	15	21	19	3	0	7	2	8	8	3	3	12	4	9	7
ENSG00000054967	95	97	92	43	71	63	71	80	92	30	72	61	132	69	66	45	80	44	49	74	48	69	78	79	54	43	143	181	83	51	85	110	84	87	65	74	38	19	29	123	20	25	31	39	28	94	23	15	88
ENSG00000054983	38	51	50	19	30	45	53	33	54	22	25	21	50	23	24	19	54	14	13	26	29	31	37	45	19	16	32	49	27	25	16	48	11	8	11	14	37	14	4	16	12	12	6	4	5	19	10	7	35
ENSG00000055044	64	51	34	54	44	40	120	90	46	39	35	44	43	21	81	44	72	22	32	85	51	68	57	56	33	56	21	76	19	36	45	47	81	48	49	53	24	20	17	96	50	19	44	34	49	45	26	8	40
ENSG00000055070	82	123	65	80	69	67	105	107	78	53	75	65	69	38	49	65	77	74	48	80	74	106	96	81	67	75	64	167	34	41	82	111	93	55	76	123	57	35	44	144	20	34	54	44	63	95	38	26	62
ENSG00000055118	4	2	18	6	4	1	18	21	1	2	4	16	5	4	6	8	5	10	5	1	5	10	3	3	1	13	1	10	3	10	3	0	0	3	10	8	6	8	6	8	8	9	5	4	10	6	9	4	12
ENSG00000055130	37	48	59	39	52	47	67	85	32	16	26	12	29	31	61	61	40	28	33	32	38	45	43	58	15	45	39	54	29	21	28	15	25	42	30	30	15	22	45	45	32	5	20	21	19	33	15	16	26
ENSG00000055147	18	27	25	29	19	21	17	18	22	21	14	25	7	17	39	23	34	14	20	13	22	16	19	17	25	6	17	52	12	14	13	3	22	26	25	31	25	12	15	22	3	6	6	12	8	18	5	10	6
ENSG00000055163	279	228	182	165	195	214	323	310	136	153	242	234	229	103	279	181	275	197	131	161	186	256	313	291	181	271	205	327	100	135	148	167	326	183	243	218	85	22	105	295	95	66	114	109	125	209	74	65	153
ENSG00000055208	117	139	116	82	88	93	123	144	34	43	34	56	41	26	63	19	53	19	27	56	109	74	47	36	73	55	70	74	46	48	38	55	50	53	17	20	56	58	9	32	22	16	15	19	15	55	13	19	116
ENSG00000055211	28	43	12	70	31	39	40	42	24	14	11	24	35	35	63	50	58	18	33	38	52	27	42	30	24	22	30	70	23	11	12	18	69	44	24	23	23	17	16	62	8	4	25	13	15	42	23	3	38
ENSG00000055332	191	135	279	124	158	213	173	187	87	90	301	84	146	122	258	180	167	69	133	84	98	140	254	159	140	167	160	206	97	106	109	196	204	98	152	174	101	107	55	189	147	145	65	60	52	150	29	32	119
ENSG00000055483	83	66	69	69	64	62	107	104	58	67	54	43	67	59	52	87	96	88	64	101	63	93	146	86	82	134	79	161	20	56	61	75	111	97	130	89	26	12	79	121	36	45	50	49	54	74	11	42	42
ENSG00000055609	333	301	287	208	227	277	306	315	191	215	267	167	307	147	352	285	395	224	201	259	263	403	359	363	301	282	396	637	237	255	284	317	608	381	331	272	153	118	234	500	115	116	218	167	230	404	131	105	237
ENSG00000055732	0	0	7	4	0	0	1	0	0	0	8	0	0	0	21	1	0	2	2	3	3	2	0	0	0	3	1	5	1	0	3	0	4	1	3	8	4	1	1	2	1	3	0	6	6	2	3	0	0
ENSG00000055813	0	0	0	0	0	0	0	0	0	0	0	0	0	0	0	0	0	0	0	0	0	2	0	0	0	0	0	0	0	0	0	0	0	0	0	0	0	0	0	0	0	0	0	0	0	0	0	0	0
ENSG00000055917	140	146	128	114	91	146	140	184	93	65	51	91	103	43	134	48	83	34	101	106	131	102	104	96	79	80	68	123	60	70	65	79	60	115	48	42	53	34	34	117	66	33	16	35	17	55	15	17	120
ENSG00000055950	45	44	18	27	49	28	76	47	35	40	42	34	32	19	65	67	102	26	61	58	45	53	47	56	36	58	34	58	20	11	46	65	40	15	37	36	42	7	29	91	17	19	49	17	24	50	10	20	16
ENSG00000055955	17	5	3	0	5	3	5	6	2	0	11	5	6	9	8	11	5	14	1	6	0	8	10	13	2	4	11	11	4	2	10	5	2	13	4	4	0	0	2	24	0	3	2	0	9	4	0	0	3
ENSG00000055957	0	0	0	0	0	1	0	0	0	0	0	1	0	0	0	0	0	0	0	1	0	0	0	0	0	0	0	0	0	0	0	0	0	0	0	0	0	0	0	0	0	0	0	0	3	0	0	0	0
ENSG00000056050	9	15	12	0	2	25	6	22	2	8	6	15	6	3	21	2	15	9	7	15	15	18	10	3	4	21	6	16	2	17	4	8	7	16	12	5	2	1	2	22	11	3	6	3	2	11	7	0	3
ENSG00000056097	162	97	117	128	119	98	203	126	110	98	112	95	112	54	152	78	158	64	102	107	151	137	107	115	120	102	132	190	65	82	98	62	82	89	100	84	62	51	23	120	89	62	75	50	47	117	24	27	84
ENSG00000056277	9	6	15	2	2	2	2	5	17	0	0	4	0	1	1	0	6	2	2	2	3	0	4	5	5	14	5	5	2	0	2	2	4	0	2	4	0	2	0	7	4	4	0	0	0	3	2	0	3
ENSG00000056291	0	0	0	0	0	0	0	0	0	0	0	0	0	0	0	0	0	0	0	0	0	0	0	0	0	0	0	0	0	0	0	0	0	0	0	0	0	0	0	0	0	0	0	0	0	0	0	0	0
ENSG00000056487	0	0	0	0	0	0	0	0	0	0	1	0	0	0	0	0	0	0	0	0	0	0	0	0	0	0	0	0	0	0	0	0	1	0	0	0	0	0	0	0	0	0	0	0	0	0	0	0	0
ENSG00000056558	39	48	49	36	15	30	54	63	41	31	21	11	28	29	52	23	56	16	49	55	44	30	43	59	28	59	31	88	21	36	37	20	62	38	33	49	23	11	35	84	30	34	25	24	32	45	22	22	29
ENSG00000056586	75	87	51	81	42	54	74	113	40	64	29	58	53	34	60	43	64	55	77	70	81	51	78	73	69	55	81	132	53	46	47	57	74	75	65	57	55	21	49	71	27	36	49	27	33	53	32	12	50
ENSG00000056736	0	3	0	0	0	3	0	0	4	0	0	0	0	0	0	0	0	0	0	0	0	0	0	0	0	0	0	0	0	0	0	0	0	0	0	0	0	0	0	0	0	0	0	0	0	0	0	0	0
ENSG00000056972	22	11	14	11	12	12	10	18	9	6	15	1	11	2	10	12	12	5	14	6	14	4	14	20	21	23	7	12	2	5	2	5	15	34	1	6	3	1	5	23	1	7	18	6	0	9	3	0	10
ENSG00000056998	0	0	0	0	0	0	0	0	0	0	0	0	0	0	0	0	0	0	0	0	0	0	0	0	0	0	0	0	0	0	0	0	0	0	0	0	0	0	0	0	0	0	0	0	0	0	1	0	0
ENSG00000057019	3	0	0	0	0	1	1	1	1	0	0	0	6	0	0	0	0	0	0	0	1	0	3	0	0	0	0	0	0	1	0	0	5	5	0	0	0	0	0	0	0	0	0	2	0	0	0	0	0
ENSG00000057149	0	0	0	0	0	0	0	0	0	0	0	0	0	0	0	0	0	0	0	0	0	0	0	0	0	0	0	0	0	0	0	0	0	0	0	0	0	0	0	0	0	0	0	0	0	0	0	0	0
ENSG00000057252	46	48	34	24	34	30	32	68	18	20	33	35	26	13	28	12	36	15	32	33	33	51	27	43	21	48	35	47	22	37	20	27	31	28	14	19	32	9	16	59	13	13	16	10	8	26	10	7	46
ENSG00000057294	1	0	0	1	1	0	1	0	0	0	0	0	0	0	0	1	0	0	0	0	0	3	0	0	0	1	0	1	0	0	4	0	0	0	0	0	0	4	2	0	2	0	3	0	0	3	2	1	1
ENSG00000057468	4	0	0	0	0	0	0	0	3	0	0	0	0	0	0	0	1	0	0	0	0	0	0	0	0	0	0	0	0	0	0	0	0	0	0	0	0	0	0	0	0	0	0	0	0	0	0	0	0
ENSG00000057593	0	0	0	0	0	1	0	0	0	0	0	0	0	0	5	0	0	0	0	0	0	0	0	0	0	0	0	0	0	0	0	0	1	0	0	0	0	0	0	0	0	0	0	1	0	5	0	0	0
ENSG00000057608	215	220	117	175	165	175	248	248	98	68	142	118	80	52	219	120	226	93	105	147	195	189	143	176	63	154	97	195	63	99	105	103	172	111	130	155	85	60	33	205	49	40	63	59	57	124	24	35	155
ENSG00000057657	105	106	93	81	111	76	101	63	56	87	90	124	115	29	84	66	126	44	72	132	114	83	65	92	98	95	56	114	67	77	76	75	84	40	36	29	59	33	42	81	50	39	27	26	40	77	13	18	62
ENSG00000057663	18	11	10	14	26	20	19	30	10	5	2	10	6	3	21	12	10	12	11	25	23	8	5	22	10	20	7	24	3	16	13	14	11	4	12	1	14	7	2	8	1	4	4	6	4	13	5	0	15
ENSG00000057704	163	111	76	70	87	118	72	113	44	65	58	68	64	50	74	58	122	41	28	54	89	86	59	66	55	91	107	128	57	48	40	87	76	66	67	71	42	17	28	45	1	16	33	29	30	57	16	18	89
ENSG00000057757	103	158	1263	1291	213	246	169	227	34	170	157	193	83	100	223	212	134	69	643	385	169	111	71	84	272	112	126	134	222	226	102	225	81	127	105	65	1220	947	63	141	490	610	192	80	184	128	107	184	316
ENSG00000057935	9	8	18	13	10	1	6	12	12	7	9	2	0	2	16	16	5	2	2	7	5	17	2	17	5	6	4	14	7	7	8	0	15	16	15	7	0	3	0	15	6	3	7	0	6	3	2	2	4
ENSG00000058056	8	6	2	14	2	12	5	11	12	8	6	5	16	6	14	14	26	2	7	22	6	15	9	19	15	21	19	23	3	7	4	11	16	13	7	11	1	0	10	15	5	10	9	10	3	18	5	1	14
ENSG00000058063	81	65	40	56	35	49	83	57	29	29	55	31	51	23	73	28	84	19	59	66	52	66	36	63	57	65	55	92	54	37	25	37	71	33	7	14	21	35	8	58	26	13	14	10	17	27	7	7	31
ENSG00000058085	0	0	2	0	0	0	0	0	0	0	0	0	0	0	0	0	0	1	0	0	0	3	0	0	0	0	0	0	0	0	0	0	1	0	1	4	0	0	0	4	0	0	0	2	0	0	3	1	0
ENSG00000058091	46	24	9	16	16	23	11	20	9	5	35	11	26	13	15	9	8	4	6	5	21	8	26	19	14	25	12	19	34	11	16	15	23	17	11	2	0	13	13	21	7	1	4	8	3	4	14	4	26
ENSG00000058262	60	43	59	34	48	37	64	37	39	39	28	14	42	39	51	63	73	26	40	54	46	77	67	68	45	28	50	107	13	31	40	33	65	40	75	45	4	9	21	100	15	12	41	20	39	51	11	19	39
ENSG00000058272	467	535	325	359	348	486	539	529	279	241	395	279	313	199	360	291	369	165	269	364	435	399	249	308	355	367	386	570	222	265	249	350	533	269	250	251	193	167	154	388	117	148	156	148	163	282	81	68	285
ENSG00000058335	3	0	0	0	1	0	1	0	0	0	0	0	0	0	0	0	0	0	0	0	0	0	0	0	0	0	0	0	0	0	0	0	0	0	0	8	0	0	2	0	0	0	0	0	0	0	0	0	0
ENSG00000058404	0	0	0	0	0	0	0	0	0	0	0	0	0	0	0	0	0	1	0	0	0	0	0	0	1	0	0	0	0	2	0	0	1	0	3	0	0	0	4	0	0	0	1	0	0	0	4	0	0
ENSG00000058453	16	7	9	19	12	14	29	35	28	5	19	16	29	5	44	28	21	32	22	23	33	19	32	44	20	24	20	26	12	14	21	30	10	23	27	22	6	8	25	80	7	16	11	18	13	29	9	5	19
ENSG00000058600	25	23	14	41	31	22	47	44	42	25	14	19	28	11	33	9	7	15	27	34	37	27	40	38	10	17	18	23	9	18	8	17	31	9	14	24	25	22	21	42	12	4	20	19	2	24	12	17	19
ENSG00000058668	148	101	88	113	100	162	123	126	107	103	125	131	165	62	142	101	199	120	141	204	131	164	164	210	131	114	176	209	137	123	78	114	180	91	124	169	76	17	105	244	60	83	33	47	73	110	35	37	115
ENSG00000058673	172	159	132	168	139	157	159	190	144	102	124	104	101	53	122	85	153	54	90	178	163	134	152	114	115	144	110	202	73	102	86	126	180	120	76	102	105	45	45	173	78	46	58	26	40	116	40	30	124
ENSG00000058729	9	7	14	4	12	9	21	9	3	9	6	0	8	1	4	8	18	4	11	17	8	3	3	9	22	10	2	12	8	13	20	5	4	13	3	4	3	11	4	19	11	2	6	7	1	5	2	0	12
ENSG00000058799	38	26	36	33	45	65	49	31	19	20	65	31	32	22	38	25	31	16	17	23	27	42	36	36	24	38	40	63	15	22	21	19	39	36	63	64	7	11	17	63	18	5	23	17	20	28	15	6	33
ENSG00000058804	16	14	0	10	6	8	13	17	3	13	1	4	0	1	17	1	2	2	11	7	14	6	7	11	3	1	5	9	2	5	1	3	5	5	3	9	8	5	10	10	6	4	4	4	0	2	0	1	10
ENSG00000058866	17	18	13	15	11	5	21	12	2	14	16	7	17	6	22	6	39	15	7	1	18	20	10	16	4	6	21	30	1	2	16	13	30	13	19	20	1	2	4	16	7	0	13	14	7	16	3	3	5
ENSG00000059122	44	33	28	21	15	25	20	25	8	20	13	13	17	26	35	20	33	17	10	16	17	16	30	51	8	21	32	44	18	14	10	14	44	18	19	24	9	7	8	36	14	18	19	3	25	15	17	1	27
ENSG00000059145	99	38	20	35	40	50	48	33	35	33	28	38	51	40	62	69	28	46	19	49	52	41	24	54	18	24	51	72	15	34	59	33	36	56	36	31	22	22	12	43	24	15	20	21	10	53	18	6	32
ENSG00000059377	263	209	174	151	135	208	205	189	124	129	141	115	274	133	165	133	122	125	83	131	181	261	149	176	134	168	221	345	144	76	128	161	249	212	193	176	76	48	76	198	22	23	77	71	99	140	25	32	119
ENSG00000059378	64	66	47	53	33	40	67	56	37	24	41	25	58	27	77	34	40	5	37	40	25	44	83	61	23	47	44	78	22	25	62	27	52	42	18	41	17	34	15	32	56	34	17	19	5	25	11	17	33
ENSG00000059573	17	16	7	7	13	16	18	26	5	4	15	39	9	7	10	3	12	4	9	15	16	6	12	14	12	18	14	26	1	7	0	3	17	7	8	9	7	0	2	9	5	5	2	2	6	1	5	4	5
ENSG00000059588	29	15	12	26	15	34	36	26	13	8	9	28	10	13	32	28	40	15	26	39	9	17	27	59	27	19	6	29	10	11	23	28	48	26	4	15	11	9	16	4	13	8	7	8	14	30	8	3	16
ENSG00000059691	8	3	4	6	8	6	15	13	3	1	8	6	8	1	5	2	10	7	10	4	10	7	6	14	8	10	2	8	3	5	5	2	3	5	5	4	3	1	0	18	2	3	4	6	13	22	8	0	4
ENSG00000059728	928	746	626	455	531	740	738	679	477	429	596	349	546	400	553	439	532	298	178	330	695	656	298	386	571	582	562	623	577	409	330	548	734	578	418	497	266	209	165	414	117	148	193	140	200	434	94	133	600
ENSG00000059758	40	51	25	30	19	38	57	48	18	26	8	27	33	16	10	10	12	12	13	18	23	32	11	3	26	7	6	12	8	25	4	14	25	20	4	5	31	22	2	5	12	8	0	5	4	5	6	0	37
ENSG00000059769	16	11	7	11	7	9	5	23	2	2	1	4	13	22	6	10	32	19	14	25	14	9	18	20	18	20	9	16	16	4	6	3	7	13	1	4	4	5	6	21	1	7	11	0	1	3	7	6	7
ENSG00000059804	203	225	241	287	207	296	271	265	196	151	426	122	409	185	164	185	342	171	109	136	222	224	175	235	185	219	395	321	194	142	126	195	355	268	262	319	117	65	97	255	53	56	101	93	157	199	55	69	255
ENSG00000059915	3	5	2	2	2	0	8	6	0	1	0	3	0	0	4	1	3	0	3	0	0	0	1	3	11	1	4	2	0	6	2	1	0	0	0	0	4	0	2	1	3	1	0	0	1	2	0	0	0
ENSG00000060069	70	45	55	15	47	58	39	62	23	43	28	21	70	38	40	43	64	33	18	26	46	41	48	47	37	34	61	87	29	30	28	29	63	39	30	43	17	10	15	54	6	11	20	28	23	37	11	11	29
ENSG00000060138	2508	2683	7995	4306	1983	2312	2694	2003	925	1098	2178	2846	1523	1558	1490	1673	2074	1712	2712	1644	2193	1937	1213	1317	1483	888	1715	2047	2421	3001	1796	2570	1410	1699	1490	804	7256	7417	506	1654	1907	2285	1812	991	968	772	1416	1664	3645
ENSG00000060140	1	4	3	0	0	0	4	0	0	0	0	0	0	3	0	1	0	0	1	9	2	1	1	0	0	1	0	1	0	3	0	0	0	0	0	0	3	4	3	0	0	5	0	0	0	4	0	0	0
ENSG00000060237	520	463	1473	1178	324	593	621	640	208	246	415	417	308	182	360	422	346	201	531	438	387	499	394	325	376	299	482	680	520	513	427	499	602	307	403	346	946	879	193	559	745	879	281	189	217	298	247	438	595
ENSG00000060303	0	0	0	0	0	0	0	0	0	0	0	0	0	0	0	0	0	0	0	0	0	0	0	0	0	0	0	0	0	0	0	0	0	0	0	0	0	0	0	0	0	0	0	0	0	0	0	0	0
ENSG00000060339	161	170	120	131	121	139	241	200	111	168	124	117	122	75	222	136	163	122	146	184	162	148	228	186	125	142	176	277	76	115	183	137	260	119	193	144	74	67	73	208	94	93	110	89	84	156	63	63	102
ENSG00000060491	139	141	98	105	109	144	90	107	74	99	151	89	115	66	79	96	146	91	63	76	125	163	101	157	75	113	154	198	99	73	107	138	198	163	145	138	48	25	62	214	35	31	56	91	69	74	29	36	74
ENSG00000060558	45	16	27	29	23	26	28	40	7	12	19	11	42	54	39	22	26	9	7	21	32	35	22	21	25	23	56	60	18	27	28	23	20	12	60	44	20	13	15	54	21	21	12	11	24	18	4	12	22
ENSG00000060566	0	0	0	0	0	0	0	0	0	0	0	0	0	0	0	0	0	0	0	0	0	0	0	0	0	1	0	2	0	0	0	0	0	0	0	0	0	0	0	0	0	0	0	2	0	0	0	0	0
ENSG00000060642	10	7	8	5	5	12	15	19	7	9	12	3	6	3	13	10	20	3	7	6	17	19	6	7	4	5	6	5	2	8	10	6	3	0	16	10	2	1	7	3	0	3	14	2	6	0	3	4	14
ENSG00000060656	2	0	0	0	1	0	0	0	0	0	0	0	0	0	0	0	6	0	0	1	0	1	1	0	0	0	0	0	0	0	0	0	0	0	0	0	0	0	0	0	2	0	0	0	1	0	0	0	0
ENSG00000060688	12	14	17	33	12	10	16	7	5	8	9	14	7	8	7	28	16	11	12	15	11	17	23	21	4	21	14	12	3	7	10	10	8	0	24	9	14	2	6	19	7	13	3	2	5	7	6	3	4
ENSG00000060709	0	3	0	0	0	0	11	1	0	0	0	0	0	0	0	0	0	0	0	0	2	2	0	0	0	1	0	0	0	0	0	0	0	0	0	0	0	0	0	0	0	0	0	0	0	0	0	1	0
ENSG00000060718	0	0	0	0	0	0	0	0	0	0	10	0	0	0	0	0	0	0	0	0	0	0	0	0	0	0	0	0	0	0	0	0	0	0	1	0	0	0	0	0	0	1	0	0	0	0	0	0	0
ENSG00000060749	59	27	31	10	14	34	29	50	5	15	27	26	17	23	34	20	50	13	24	29	30	28	32	42	34	19	30	56	18	32	7	21	58	12	22	11	6	8	13	38	22	12	20	11	11	21	16	4	23
ENSG00000060762	38	54	27	26	25	55	53	36	20	25	33	25	32	8	57	23	36	21	24	12	32	10	32	17	21	13	18	45	14	11	20	34	32	30	18	28	8	12	7	66	20	8	27	15	9	28	17	5	17
ENSG00000060971	81	43	55	59	44	41	76	77	29	56	82	48	65	25	79	50	104	35	48	66	75	82	50	77	38	61	46	107	43	35	41	69	108	81	47	113	33	24	51	86	14	10	34	27	33	79	19	29	44
ENSG00000060982	11	13	13	8	3	2	6	4	4	0	6	8	6	3	22	1	9	7	2	19	12	14	2	9	1	13	10	21	9	8	8	12	21	6	4	8	3	1	1	12	0	3	12	6	3	3	3	3	17
ENSG00000061273	347	268	292	182	223	309	271	250	222	224	387	252	278	143	355	312	216	180	201	158	234	291	301	228	213	304	331	560	192	193	318	274	971	385	463	509	107	108	219	391	214	129	187	226	206	329	159	142	253
ENSG00000061337	2	0	1	0	1	0	0	0	0	0	0	0	0	0	0	1	3	2	1	4	4	0	0	0	0	1	1	0	0	0	4	0	0	0	0	0	0	0	0	0	0	0	0	0	0	0	0	0	1
ENSG00000061455	2	0	0	0	0	0	0	1	0	1	4	0	0	2	0	0	1	1	0	2	0	1	2	0	0	0	0	0	0	0	4	0	1	3	0	1	0	0	3	0	1	1	0	0	4	0	0	0	0
ENSG00000061492	0	0	0	0	0	0	0	0	0	0	0	0	0	0	0	0	0	0	0	0	0	0	0	0	0	0	0	0	0	0	0	0	0	0	0	0	0	0	0	0	0	0	0	0	0	0	0	0	0
ENSG00000061656	0	0	0	3	0	0	0	0	0	0	0	0	0	0	0	0	0	0	0	0	0	0	0	0	0	0	0	0	0	0	0	0	1	0	0	0	0	0	0	1	0	0	0	0	0	0	0	0	0
ENSG00000061676	1	0	0	0	3	5	6	7	0	0	0	1	1	0	3	7	1	1	2	10	1	11	0	1	5	1	0	10	2	2	0	0	6	3	10	2	12	0	1	2	5	0	0	0	0	0	1	0	2
ENSG00000061794	23	35	28	28	24	22	43	25	29	14	22	11	14	26	21	23	40	10	14	35	25	6	20	28	22	11	15	30	12	20	17	27	22	7	18	18	15	8	10	27	13	10	14	5	12	19	5	8	21
ENSG00000061918	17	12	10	9	7	3	16	9	3	11	7	10	16	1	2	0	8	4	3	5	25	11	0	1	2	2	5	21	5	12	11	0	4	5	3	0	1	4	0	9	9	2	7	7	6	4	0	0	11
ENSG00000061936	229	153	123	112	117	158	196	200	141	116	124	115	115	73	223	137	217	135	156	166	135	160	282	173	165	169	167	322	105	125	147	135	327	186	168	186	86	40	139	294	97	83	90	107	112	253	66	65	99
ENSG00000061938	227	120	155	149	164	133	190	151	135	94	170	76	153	129	170	140	184	148	134	177	144	154	207	249	120	164	224	288	90	101	164	184	249	207	179	227	63	64	118	375	94	45	89	84	98	181	26	57	101
ENSG00000061987	53	59	55	20	35	38	57	59	21	31	14	42	26	24	52	26	52	18	45	38	33	33	94	48	31	55	33	45	32	52	21	36	38	25	32	24	32	5	23	32	36	17	16	6	14	47	13	4	38
ENSG00000062038	0	0	0	0	0	0	0	0	0	0	0	0	0	0	0	0	3	0	0	0	0	0	0	0	0	0	0	3	0	0	0	0	1	0	2	0	0	0	0	0	0	0	0	0	0	0	0	1	0
ENSG00000062096	0	0	0	0	0	0	0	0	0	0	0	0	0	0	0	0	0	0	0	0	0	0	0	0	0	0	0	0	0	0	0	0	0	0	0	0	0	0	0	0	0	0	0	0	0	0	0	0	0
ENSG00000062194	268	253	276	222	186	176	311	281	122	109	91	129	129	108	200	113	203	101	160	185	208	169	169	187	186	160	223	167	75	130	109	147	213	179	77	106	108	59	57	78	95	91	72	45	56	166	72	40	130
ENSG00000062282	255	184	152	140	152	152	97	155	121	121	190	103	213	160	118	164	190	112	42	71	131	199	150	120	141	206	253	262	195	50	156	164	345	187	149	167	73	27	104	190	23	47	73	53	73	167	36	18	109
ENSG00000062370	0	0	0	0	0	0	1	0	0	0	0	0	0	0	0	0	0	0	0	0	0	0	0	0	0	0	0	0	0	0	0	0	0	0	0	0	0	0	0	0	0	0	0	0	0	0	0	0	0
ENSG00000062485	71	36	41	51	42	39	71	63	41	33	27	59	45	23	61	43	37	29	23	47	40	45	41	46	63	42	48	103	13	19	54	61	113	56	46	45	11	7	31	81	8	17	48	23	31	61	21	18	38
ENSG00000062524	17	8	0	1	1	2	7	8	5	3	8	13	5	3	1	3	2	1	4	3	3	7	12	16	0	2	19	31	2	0	10	8	13	3	4	6	3	4	2	1	0	0	2	1	0	5	1	0	6
ENSG00000062582	0	0	0	0	0	0	0	0	0	0	0	0	0	0	6	0	0	0	0	0	4	0	0	0	0	2	0	1	0	0	0	0	1	0	0	0	11	0	0	0	0	0	0	0	0	0	1	1	0
ENSG00000062598	45	46	34	21	22	40	59	48	22	25	7	9	36	10	53	37	57	18	23	23	30	52	29	47	45	30	35	63	18	15	23	24	47	18	10	40	4	13	12	64	29	6	20	10	14	40	31	10	34
ENSG00000062650	124	114	99	113	105	97	181	139	58	51	56	74	85	45	60	93	133	67	58	94	131	102	78	96	125	87	87	179	43	74	59	100	84	75	79	49	41	50	22	114	43	32	31	42	27	122	28	41	87
ENSG00000062716	790	749	563	587	464	688	644	606	368	315	567	279	409	278	562	390	583	276	267	482	628	519	334	440	433	483	552	725	390	419	300	558	684	506	296	368	370	198	178	425	94	160	177	176	206	427	92	85	493
ENSG00000062725	28	49	33	37	47	26	62	65	17	30	15	37	16	24	19	43	52	8	33	28	31	33	43	57	40	38	56	58	13	35	25	30	35	25	36	13	11	9	15	26	18	21	6	9	15	28	24	14	19
ENSG00000062822	8	7	3	1	7	7	4	7	2	1	6	2	1	0	3	2	3	8	5	7	7	8	2	18	1	6	2	5	3	5	6	4	8	11	2	8	0	0	6	23	1	6	1	2	2	7	10	3	2
ENSG00000063015	1	0	0	2	0	0	0	0	0	0	0	0	0	0	0	3	0	8	0	0	0	6	1	0	0	0	0	0	0	0	2	0	4	0	4	0	0	0	0	0	0	0	0	4	2	0	1	0	0
ENSG00000063046	80	89	51	66	62	80	110	128	64	66	63	56	61	28	86	30	70	38	42	57	111	80	113	93	93	99	126	142	33	62	56	85	64	71	33	89	31	34	17	98	57	26	31	35	17	87	22	15	60
ENSG00000063127	6	9	5	6	8	4	10	1	7	1	4	2	8	1	1	0	10	0	3	16	12	2	4	5	3	16	0	22	4	4	6	3	15	10	3	6	0	3	5	7	0	0	1	5	2	7	1	4	2
ENSG00000063169	28	30	13	10	10	21	11	26	17	12	14	8	13	4	33	14	9	5	7	12	13	18	10	19	5	17	10	19	4	11	11	14	13	12	16	8	0	4	3	18	2	1	8	0	2	29	7	12	3
ENSG00000063176	20	13	8	21	17	24	15	6	11	5	22	17	25	7	20	25	19	31	22	43	20	13	43	39	9	26	25	46	8	15	35	29	49	22	22	27	3	7	36	45	10	8	11	9	7	36	8	11	23
ENSG00000063177	2229	1881	1356	2267	1162	1102	2014	1985	1699	1782	1749	1433	1606	1032	2214	2126	1883	1520	1479	2276	1817	1807	2661	2416	1495	2039	1443	2871	671	856	1727	1429	2184	1760	2613	2482	908	322	1249	2972	1071	721	1502	1424	1435	1978	1147	1043	1096
ENSG00000063180	6	4	0	8	7	16	3	2	4	12	20	0	7	0	5	10	11	1	7	6	6	9	8	20	12	4	6	5	3	0	4	7	6	12	5	14	0	1	11	5	2	2	5	13	2	3	1	2	2
ENSG00000063241	1	1	3	0	0	0	4	1	2	4	13	3	2	2	9	5	0	2	7	2	5	5	3	3	0	2	1	4	0	0	4	1	3	4	5	6	0	0	0	7	0	0	6	0	3	6	1	0	1
ENSG00000063244	153	131	57	63	59	141	154	153	61	73	71	64	76	72	119	69	145	76	62	91	124	106	117	144	104	126	122	169	43	58	70	93	129	92	90	52	25	26	49	125	29	15	45	36	54	70	29	19	66
ENSG00000063245	69	83	88	82	59	51	74	60	36	60	110	50	84	48	71	44	75	62	55	49	62	68	93	73	54	51	87	126	46	58	72	66	84	89	107	89	51	8	41	135	33	56	52	49	77	96	49	25	42
ENSG00000063322	59	37	14	22	37	16	34	50	14	20	23	38	32	25	33	20	47	20	21	29	26	31	38	53	38	32	22	49	10	10	25	31	57	27	29	53	11	7	17	43	13	7	26	23	24	32	16	13	25
ENSG00000063438	0	0	0	0	0	0	0	4	0	0	0	0	0	0	0	0	0	0	1	1	0	0	1	0	0	0	0	0	0	0	0	0	0	0	0	0	0	0	0	0	0	0	0	1	0	0	0	0	0
ENSG00000063515	0	0	0	0	0	0	0	0	0	0	0	0	0	0	0	0	0	0	0	0	0	0	0	0	0	0	0	0	0	0	0	0	0	0	0	0	0	0	0	0	0	0	0	0	0	0	0	0	0
ENSG00000063587	26	26	25	53	22	39	24	20	30	8	14	28	28	18	18	27	74	37	19	34	15	19	37	50	35	28	27	52	13	44	9	34	25	39	15	27	15	20	41	37	31	20	11	7	26	17	18	11	17
ENSG00000063601	55	38	20	26	25	42	40	73	13	27	25	25	28	21	50	30	37	16	19	18	40	40	15	27	37	21	34	43	19	13	24	13	26	6	21	26	32	18	7	45	9	27	14	5	9	26	4	11	41
ENSG00000063660	4	1	0	0	0	0	0	0	0	4	0	0	0	0	0	0	1	9	0	2	4	0	0	1	0	0	0	0	0	0	0	0	0	0	0	1	0	0	0	0	0	0	0	0	0	6	0	0	0
ENSG00000063761	4	3	5	15	1	5	2	12	1	7	1	4	3	1	3	1	0	10	0	2	6	9	13	18	0	1	4	14	1	6	2	8	14	1	4	5	4	1	3	9	1	2	1	2	1	4	2	2	2
ENSG00000063854	390	438	1093	655	386	358	704	451	273	298	582	608	335	375	427	542	498	516	527	332	367	434	344	369	519	312	221	486	583	540	289	309	230	279	500	323	185	188	214	607	336	442	356	302	348	279	552	593	466
ENSG00000063978	49	44	33	16	27	47	38	48	17	29	28	13	18	25	29	32	8	23	41	44	42	29	22	19	25	32	31	39	13	29	18	50	28	20	53	22	6	13	8	22	9	3	12	10	19	29	6	8	34
ENSG00000064012	340	308	227	210	223	295	292	246	192	168	142	177	215	134	296	147	330	126	207	306	323	201	241	267	260	235	218	350	216	225	144	307	268	196	120	248	147	97	99	197	75	96	89	81	57	196	55	38	199
ENSG00000064042	0	0	0	1	0	0	0	0	3	0	0	0	0	0	0	0	0	0	0	0	0	0	0	0	0	0	1	1	0	0	2	0	0	0	0	0	0	0	0	0	0	0	0	0	0	0	1	0	1
ENSG00000064102	26	28	16	29	7	20	19	40	6	8	7	22	15	3	28	12	15	6	23	16	20	21	33	22	21	14	15	43	12	30	19	6	22	27	14	35	18	14	1	30	12	14	13	13	13	20	2	6	14
ENSG00000064115	14	48	36	33	37	33	53	37	12	33	24	23	18	17	58	38	35	17	26	40	16	35	30	44	27	29	36	58	19	24	37	33	28	31	21	35	13	1	18	31	15	14	13	8	10	23	15	10	35
ENSG00000064195	0	0	0	0	0	0	0	0	0	0	9	0	0	0	0	0	0	0	0	0	0	0	0	0	0	0	0	0	0	0	0	0	3	0	0	1	0	0	0	0	0	0	0	0	0	2	0	0	0
ENSG00000064199	0	0	0	1	0	2	1	0	0	0	0	0	0	0	0	0	3	1	0	1	0	0	0	0	0	0	2	0	0	0	0	0	2	0	0	0	1	0	0	0	0	1	0	1	0	0	0	0	0
ENSG00000064201	76	112	45	45	59	65	31	76	29	33	52	63	52	25	95	23	80	43	92	113	66	33	57	63	37	46	84	111	70	44	47	69	88	50	71	43	16	13	43	104	20	37	43	34	40	54	41	12	19
ENSG00000064205	0	0	0	1	0	0	0	0	0	0	7	0	0	0	0	0	0	0	0	3	0	1	0	0	0	0	0	0	3	0	2	0	2	1	0	3	0	0	1	5	0	0	0	1	0	0	2	0	0
ENSG00000064218	0	0	0	0	0	0	0	0	0	0	0	0	0	0	0	0	0	0	0	0	0	0	0	0	0	0	0	0	0	0	0	0	0	0	0	0	0	0	0	0	0	0	0	0	0	0	0	0	0
ENSG00000064225	44	44	42	70	27	57	68	34	22	15	23	18	22	16	20	32	44	19	15	37	53	37	26	32	32	23	34	44	36	15	52	60	65	37	29	58	22	5	14	41	16	5	14	22	9	38	11	7	17
ENSG00000064270	0	5	0	0	5	0	0	1	0	0	0	0	2	0	0	0	0	8	0	0	0	1	0	0	0	1	2	2	0	0	1	0	0	0	0	0	0	0	0	0	0	0	0	0	4	5	0	0	1
ENSG00000064300	0	0	0	0	4	0	0	0	0	0	0	0	0	0	0	0	0	0	0	0	4	0	0	0	0	0	0	0	0	0	0	0	0	0	0	1	0	0	0	0	0	0	1	0	0	0	0	0	0
ENSG00000064309	0	1	0	0	4	0	0	0	1	0	0	0	1	0	1	0	0	0	3	0	1	4	0	0	1	2	0	0	0	0	1	0	1	0	2	1	0	0	0	0	0	0	1	0	0	0	0	0	0
ENSG00000064313	41	29	22	18	14	33	31	37	19	18	19	43	41	23	34	28	39	31	30	47	29	44	47	55	22	37	40	65	19	37	30	36	42	34	35	48	20	12	20	56	19	5	22	28	19	48	11	8	25
ENSG00000064393	130	143	122	62	108	125	168	121	71	73	95	84	172	68	83	98	109	49	107	111	113	162	80	119	75	125	178	189	79	76	72	129	234	119	96	104	48	29	84	177	71	70	53	36	37	107	30	32	88
ENSG00000064419	85	96	65	72	72	87	44	140	61	61	82	45	92	42	98	86	109	74	69	73	57	77	107	61	71	87	98	146	49	66	72	70	184	96	113	133	33	21	29	116	11	26	61	45	53	100	12	12	63
ENSG00000064489	0	0	0	0	0	0	0	0	5	0	0	0	0	0	0	0	0	0	0	0	0	0	0	0	0	0	0	0	0	0	0	0	0	0	0	0	0	0	0	0	0	0	0	0	0	0	0	0	0
ENSG00000064490	43	21	35	30	28	23	41	22	20	18	84	10	35	22	27	34	35	40	25	19	18	56	40	40	28	42	15	66	32	23	48	13	37	12	44	52	21	11	36	72	15	24	47	21	42	22	24	21	14
ENSG00000064545	19	13	4	11	14	6	9	16	5	10	17	10	27	4	11	14	8	15	9	14	11	8	21	21	7	4	10	24	5	9	4	24	27	11	20	20	0	1	11	26	4	5	7	13	10	32	9	2	8
ENSG00000064547	74	93	103	74	76	117	71	77	49	70	117	38	120	62	119	153	96	104	42	91	58	103	88	90	58	110	113	106	107	85	82	97	177	110	105	107	55	45	50	148	27	21	54	35	63	122	37	57	32
ENSG00000064601	143	108	124	98	50	79	149	151	53	57	106	44	139	104	75	82	86	61	36	54	96	168	91	117	65	88	125	236	54	58	100	60	143	98	153	124	51	67	65	143	51	49	88	71	70	92	34	48	65
ENSG00000064607	73	50	30	44	34	35	65	59	31	44	63	34	55	23	67	53	65	49	64	72	50	33	69	55	82	62	60	85	32	47	54	99	109	59	61	60	30	25	48	85	22	12	25	43	29	65	22	11	38
ENSG00000064651	30	14	17	14	6	21	19	27	1	9	26	6	15	8	8	7	24	11	18	19	15	26	12	21	3	3	7	6	12	20	12	8	25	10	2	30	3	1	9	32	9	4	9	13	10	16	18	12	15
ENSG00000064652	8	17	4	5	7	9	11	11	1	4	2	5	14	2	40	8	18	6	0	8	6	10	5	4	11	4	5	35	3	14	5	1	5	8	21	11	1	4	7	14	7	10	1	7	4	18	9	1	7
ENSG00000064655	0	0	0	0	0	0	0	0	0	0	0	0	0	0	0	0	0	0	0	0	1	0	0	0	0	0	0	0	0	0	0	0	0	0	0	0	0	0	0	0	0	0	0	0	0	0	0	0	0
ENSG00000064666	699	523	349	290	308	414	464	438	283	342	590	253	453	331	421	399	528	369	104	157	432	635	478	402	437	483	483	723	408	310	371	354	819	466	416	520	162	93	254	663	107	94	234	239	296	447	101	80	275
ENSG00000064687	83	42	72	55	48	61	69	57	38	45	82	56	85	57	79	136	51	45	21	52	55	65	86	110	47	80	65	110	70	37	93	55	124	79	76	69	41	14	36	161	33	22	52	32	54	105	20	22	48
ENSG00000064692	0	1	0	0	0	0	0	0	0	0	0	0	0	0	0	0	0	0	0	0	0	0	0	0	0	0	0	0	0	0	0	0	0	0	0	0	0	0	0	0	0	0	0	0	0	0	0	0	0
ENSG00000064703	18	17	19	26	8	17	28	43	20	30	14	15	28	26	25	15	6	17	18	24	17	23	21	26	13	28	7	37	12	10	9	21	23	10	22	5	11	4	23	24	2	9	5	8	2	21	4	8	19
ENSG00000064726	26	16	10	20	23	21	6	17	7	5	3	12	3	3	15	3	28	4	4	7	30	8	2	9	8	3	6	16	0	11	8	3	21	5	6	10	9	2	5	8	2	7	8	0	3	6	2	0	16
ENSG00000064763	33	17	20	17	11	13	13	16	17	13	33	14	18	14	12	29	47	5	5	11	41	18	2	12	22	41	16	10	25	14	2	13	17	1	16	11	19	11	12	21	4	1	5	1	3	11	2	4	18
ENSG00000064787	0	0	0	0	0	0	3	1	5	1	5	0	5	0	0	11	6	7	0	0	4	0	0	0	0	0	0	2	0	0	0	0	4	5	7	7	0	0	0	10	0	0	1	1	5	3	0	0	0
ENSG00000064835	0	0	0	0	0	0	0	0	0	0	0	0	0	0	0	0	0	0	0	0	0	0	0	0	0	0	0	0	0	0	0	0	0	0	0	0	0	0	0	0	0	0	0	0	0	0	0	0	0
ENSG00000064886	31	27	4	13	9	12	6	15	0	3	2	3	6	2	4	14	20	6	4	3	52	27	13	27	12	21	11	30	2	7	9	2	32	5	27	11	6	2	9	45	16	17	9	1	9	18	4	2	6
ENSG00000064932	158	118	94	82	81	116	142	74	74	72	190	59	117	66	76	169	121	82	38	64	97	137	96	107	83	109	155	151	99	94	74	68	154	104	110	99	55	12	85	100	20	17	55	50	49	101	27	18	79
ENSG00000064933	21	11	8	13	9	15	33	21	19	16	5	11	13	29	46	7	10	13	17	33	28	22	28	18	15	20	12	28	4	24	11	19	28	6	12	20	3	5	1	9	5	5	5	3	9	22	5	7	17
ENSG00000064961	64	54	51	43	40	44	68	51	39	26	73	38	46	45	76	55	64	28	17	66	54	52	62	36	34	35	69	92	31	45	45	51	62	43	63	54	21	8	22	84	33	33	33	43	27	68	20	24	32
ENSG00000064989	0	0	0	0	2	2	0	0	0	0	0	0	0	0	1	0	0	0	3	0	0	0	1	0	0	4	0	2	0	0	0	0	0	0	3	0	0	0	0	0	0	0	0	0	0	0	0	0	0
ENSG00000064995	34	25	26	48	25	43	64	51	48	44	36	21	30	35	62	41	62	51	35	46	31	24	63	75	31	49	45	84	24	60	51	33	60	21	45	33	21	21	23	75	19	25	20	19	14	35	25	22	26
ENSG00000064999	40	19	19	15	29	12	25	46	10	19	19	17	26	11	21	7	28	13	13	8	33	25	14	33	15	17	25	72	16	10	11	23	11	8	8	11	9	4	16	18	8	5	11	16	21	17	10	3	19
ENSG00000065000	166	161	87	105	102	134	138	160	104	134	187	122	158	57	135	107	132	93	77	90	133	159	164	127	121	91	250	417	77	87	105	109	259	99	259	183	92	46	90	248	44	37	88	72	88	168	52	55	112
ENSG00000065029	18	19	23	24	25	13	25	11	16	12	7	16	18	3	10	12	19	14	16	22	14	7	47	41	8	17	21	43	11	6	14	18	33	40	20	36	9	1	9	32	2	4	24	4	11	25	1	4	12
ENSG00000065054	0	0	1	0	2	0	0	0	1	10	0	0	0	0	3	0	0	0	0	0	0	3	0	0	0	3	3	1	0	0	0	0	1	0	0	1	0	0	0	2	1	0	0	0	0	0	2	0	0
ENSG00000065057	7	5	10	12	0	5	7	15	1	0	12	11	6	1	7	15	5	4	20	8	6	7	14	5	14	8	2	9	2	4	12	13	9	9	6	15	1	0	11	12	3	4	3	4	11	2	1	6	8
ENSG00000065060	2	0	9	0	5	7	3	1	4	0	8	0	2	9	5	3	4	6	4	10	3	3	2	3	0	1	2	6	1	4	2	1	4	4	6	4	7	5	4	2	2	8	3	1	1	2	11	0	3
ENSG00000065135	311	290	266	314	227	204	280	297	213	244	205	132	217	174	171	127	301	140	189	193	309	205	287	303	247	306	301	431	183	223	130	188	395	278	202	239	160	99	126	340	83	101	96	107	130	227	80	43	175
ENSG00000065150	52	41	38	27	28	44	45	46	15	5	33	26	40	11	21	30	30	25	22	40	50	31	18	29	20	39	32	46	10	20	10	13	11	31	18	7	28	9	11	23	13	9	24	12	3	21	12	20	34
ENSG00000065154	30	24	24	23	23	17	66	28	4	14	14	26	21	9	18	6	47	7	12	26	24	26	7	21	10	12	26	30	8	11	6	23	9	11	8	11	17	14	7	5	6	14	4	8	2	10	3	2	38
ENSG00000065183	45	25	42	34	31	30	45	42	12	17	16	21	19	10	25	13	23	16	16	18	21	31	38	34	25	25	31	42	10	20	18	3	22	14	16	11	8	2	6	14	31	1	24	14	22	15	15	14	15
ENSG00000065243	164	154	133	175	131	157	236	191	95	117	120	95	116	51	166	126	131	82	98	159	171	189	125	154	136	150	127	193	158	87	119	129	189	140	102	85	66	53	52	98	49	69	59	46	53	116	31	31	128
ENSG00000065268	17	19	29	16	19	21	19	9	7	12	34	11	28	5	20	9	16	18	8	15	16	21	34	17	17	16	32	36	3	21	27	23	42	20	28	32	3	6	16	46	20	5	24	4	6	8	5	10	16
ENSG00000065308	15	27	21	20	18	30	17	13	7	6	5	8	8	8	11	3	42	20	19	10	22	33	10	18	6	30	32	44	2	5	7	30	35	32	20	6	4	2	24	23	13	5	2	3	6	3	7	4	20
ENSG00000065320	0	0	0	0	0	0	0	0	0	0	0	0	0	0	0	0	0	0	0	0	0	0	0	0	0	0	0	0	0	0	0	0	0	0	0	0	0	0	0	0	0	0	0	0	1	0	0	4	0
ENSG00000065325	0	0	0	0	0	0	0	0	0	0	0	0	0	0	0	0	0	0	0	0	0	0	0	0	0	0	0	0	0	0	0	0	0	0	0	0	0	0	0	0	0	0	0	0	0	0	0	0	0
ENSG00000065328	2	1	2	0	0	1	0	0	6	0	12	0	1	3	0	2	5	1	0	0	0	10	0	0	1	0	0	9	1	0	0	0	8	0	1	8	0	0	2	9	0	0	1	1	0	0	0	2	0
ENSG00000065357	146	107	124	84	101	97	106	134	92	145	157	127	134	77	220	118	110	76	99	89	118	120	189	261	139	215	130	224	49	108	123	81	268	165	122	140	47	38	102	284	77	60	103	70	55	181	57	29	97
ENSG00000065361	0	0	1	0	0	0	0	0	0	0	15	0	0	0	1	4	0	2	0	0	0	8	0	0	0	0	0	0	1	0	3	0	16	1	7	4	0	0	0	16	0	0	0	0	0	0	4	1	0
ENSG00000065371	0	0	0	0	0	0	0	0	0	0	0	0	0	0	0	0	0	0	0	0	0	0	0	0	0	0	0	0	0	0	0	0	6	0	0	0	0	0	0	0	0	0	0	0	0	0	0	3	0
ENSG00000065413	330	337	278	249	313	337	294	330	215	214	221	199	268	133	341	223	267	153	231	332	274	259	328	294	242	240	275	424	215	230	192	271	335	314	215	208	209	89	139	324	124	110	171	122	181	284	101	85	207
ENSG00000065427	164	114	130	166	119	96	168	155	90	82	67	74	112	50	168	128	132	78	116	140	125	131	111	146	134	123	129	165	56	101	105	130	206	65	100	105	62	30	53	139	87	62	85	40	75	155	51	50	118
ENSG00000065457	38	49	19	31	28	26	45	39	23	54	12	21	56	50	27	61	60	30	15	44	34	63	54	31	30	33	52	74	31	13	12	17	54	48	59	46	26	9	45	98	18	13	15	30	17	54	16	13	10
ENSG00000065485	0	3	2	8	6	3	5	9	2	4	8	0	8	6	3	0	0	4	3	8	7	3	4	4	0	4	6	11	2	1	5	4	31	17	12	8	0	0	1	7	0	5	3	1	3	0	1	4	6
ENSG00000065491	27	15	75	45	18	34	27	27	18	18	4	18	24	18	18	12	22	23	21	25	32	19	22	6	44	13	12	35	10	12	8	24	8	5	10	5	6	13	7	16	25	27	21	11	15	14	24	5	26
ENSG00000065518	72	77	84	69	54	66	82	62	76	61	58	62	63	74	104	87	91	43	66	67	75	77	102	75	68	101	78	150	25	59	61	77	74	70	68	72	51	30	81	113	54	60	33	33	35	101	42	39	92
ENSG00000065526	259	189	196	135	162	211	217	269	156	122	135	113	182	88	142	147	173	108	149	165	247	195	201	164	133	136	192	336	150	126	148	150	256	217	161	70	93	52	110	240	73	64	85	66	85	154	58	62	138
ENSG00000065534	22	14	33	4	14	15	33	14	21	40	17	19	14	38	13	13	16	35	12	4	31	42	11	14	22	16	22	53	9	26	22	13	65	25	27	35	7	18	22	23	13	16	16	27	25	9	15	17	21
ENSG00000065548	77	75	66	128	94	83	113	111	68	76	64	58	39	43	85	54	99	62	95	139	113	85	78	98	42	60	84	165	31	82	44	77	100	80	59	85	62	20	48	114	99	50	29	45	51	75	25	20	57
ENSG00000065559	41	39	23	36	33	29	47	75	22	30	21	15	15	24	20	13	46	21	13	22	48	61	15	11	38	23	44	46	19	27	18	46	35	31	16	14	18	10	9	22	8	11	8	7	13	25	0	0	51
ENSG00000065600	5	21	10	7	2	10	7	15	3	13	0	6	4	0	3	2	6	0	6	14	9	2	4	5	6	0	5	12	5	5	2	9	3	10	7	0	0	1	2	24	3	3	1	0	5	2	3	0	6
ENSG00000065609	0	0	0	0	0	0	6	11	0	0	0	0	0	0	0	0	0	0	0	0	0	0	0	0	0	0	0	0	0	0	0	0	2	0	0	0	0	0	0	0	0	0	0	0	0	0	0	0	0
ENSG00000065613	196	132	118	123	123	173	165	183	91	86	122	135	105	52	132	65	117	70	97	146	126	134	84	84	133	70	95	167	51	119	61	80	122	133	66	91	95	85	50	119	61	39	49	47	61	97	34	18	152
ENSG00000065615	128	113	100	90	80	97	123	117	44	62	95	46	59	31	52	70	81	20	41	77	107	78	72	75	69	62	71	98	79	67	38	98	87	56	47	26	61	34	25	78	30	28	16	28	33	74	16	20	78
ENSG00000065618	0	0	3	4	0	0	1	4	0	0	0	0	7	0	3	7	0	0	0	0	0	0	0	3	0	0	0	0	2	1	1	3	0	0	0	0	1	0	0	0	0	0	0	0	0	0	0	0	2
ENSG00000065621	0	3	0	4	0	3	3	3	2	2	5	0	0	5	1	3	0	1	0	2	0	2	0	0	0	0	1	4	6	0	0	0	2	0	2	9	0	0	0	6	0	8	2	3	0	3	0	4	0
ENSG00000065665	5	3	9	16	5	8	3	6	0	14	6	9	7	1	10	9	4	7	1	8	10	11	5	1	2	20	13	22	16	3	4	3	14	19	9	0	2	5	5	15	0	2	1	6	4	15	12	5	1
ENSG00000065675	51	43	56	32	34	40	41	29	12	28	19	21	30	10	34	24	39	45	48	54	45	19	48	30	24	48	29	52	5	29	17	23	27	28	23	28	9	7	20	44	9	23	16	9	13	58	11	12	28
ENSG00000065717	7	6	4	2	4	6	2	13	8	2	2	0	3	3	5	8	0	2	2	0	5	11	8	16	17	9	1	2	4	5	3	20	3	13	4	3	1	1	6	14	3	2	1	0	3	4	3	1	2
ENSG00000065802	29	25	19	19	11	8	32	20	8	12	25	16	3	0	8	20	25	7	27	19	10	24	24	25	13	48	21	46	13	25	7	15	49	23	21	26	14	0	9	42	18	14	21	7	10	14	11	11	9
ENSG00000065809	407	403	352	308	288	373	423	471	201	227	195	224	207	159	399	210	418	156	320	357	369	416	336	427	353	424	348	514	143	234	219	303	331	294	260	186	197	118	191	388	103	79	146	124	118	286	87	131	252
ENSG00000065833	9	6	0	0	2	1	4	0	1	7	0	0	3	0	1	0	0	0	0	1	7	6	1	0	0	0	0	2	0	1	0	1	3	0	0	0	0	0	0	0	0	0	0	0	0	1	0	0	2
ENSG00000065882	185	138	94	87	113	114	129	152	79	131	76	37	136	80	80	79	119	89	54	46	104	172	139	147	108	142	135	164	90	67	96	134	159	61	184	130	58	35	49	123	28	8	102	55	52	96	34	30	109
ENSG00000065883	113	71	58	58	70	65	78	99	39	43	52	64	72	28	87	61	94	63	89	104	117	101	112	68	74	99	93	123	54	41	43	43	102	101	37	45	53	16	45	80	44	19	43	35	26	58	26	21	50
ENSG00000065911	12	27	27	21	7	17	21	32	6	2	2	3	4	9	10	5	16	11	8	24	18	8	12	21	9	16	20	19	6	15	8	20	12	15	5	5	2	5	3	3	7	2	17	3	2	13	9	5	12
ENSG00000065923	16	14	23	32	20	19	16	25	14	6	23	11	7	8	16	32	5	6	31	13	14	22	23	17	8	20	5	19	15	15	29	20	25	12	12	4	5	7	14	9	10	1	11	3	0	13	7	10	5
ENSG00000065970	87	40	67	57	30	47	28	59	45	51	29	44	48	28	32	31	56	34	17	30	54	43	44	75	39	46	76	94	24	26	33	46	53	30	25	31	43	27	29	42	28	9	24	23	28	39	15	25	29
ENSG00000065978	949	900	1514	1046	832	1113	1497	1397	620	713	803	749	869	860	720	987	961	885	707	713	1053	917	1057	877	887	631	934	1291	1016	1599	838	1003	1031	1136	832	592	995	1151	444	1162	487	615	641	596	607	700	597	672	1640
ENSG00000065989	16	16	6	13	17	26	32	17	6	6	7	11	20	18	3	9	8	33	11	11	14	11	20	18	6	5	21	33	25	10	29	26	24	25	19	30	4	6	11	30	1	3	10	8	19	13	5	3	16
ENSG00000066027	144	192	91	70	94	114	146	212	55	82	74	56	91	50	63	59	150	57	48	84	166	101	63	122	103	96	122	144	87	130	74	101	57	50	55	47	106	56	65	128	49	28	32	18	27	95	20	24	153
ENSG00000066032	0	0	0	1	0	0	0	0	0	0	0	0	2	0	0	0	0	0	0	0	0	2	0	0	0	0	0	0	0	0	0	0	0	0	0	0	0	0	0	0	0	0	0	0	0	0	0	0	0
ENSG00000066044	70	74	55	68	32	54	67	48	31	40	54	16	43	52	62	74	75	23	40	52	53	72	64	68	55	54	45	61	29	63	33	84	50	52	71	54	26	24	23	70	28	9	40	19	17	60	18	22	58
ENSG00000066056	1	0	0	3	0	0	0	1	0	2	0	0	0	0	0	0	0	0	0	0	0	0	0	1	0	1	0	0	0	0	0	0	1	0	0	0	4	0	0	4	0	0	0	0	3	0	0	0	0
ENSG00000066084	77	47	63	46	56	64	57	50	38	52	48	30	64	31	41	37	85	42	23	37	53	56	31	54	79	37	47	56	29	35	36	57	73	87	21	52	31	21	19	44	26	17	18	20	20	36	15	15	74
ENSG00000066117	50	18	29	33	28	22	33	25	20	11	23	9	23	5	31	11	48	24	32	33	26	26	43	42	21	41	49	30	13	32	26	37	33	28	29	17	11	7	13	48	7	11	23	7	33	21	12	7	29
ENSG00000066135	61	37	42	17	44	51	65	76	30	29	23	25	31	17	70	11	71	53	29	20	33	49	79	40	38	32	37	76	25	32	46	28	64	39	65	24	17	20	24	36	16	11	36	19	20	51	13	9	52
ENSG00000066136	144	119	65	57	91	107	89	78	74	53	92	49	73	28	75	80	81	55	37	66	91	76	102	79	63	56	96	128	63	32	80	69	60	53	83	51	31	11	40	69	32	26	37	27	34	78	20	19	77
ENSG00000066185	0	0	0	0	0	0	0	0	0	0	0	0	0	0	0	0	2	0	0	0	0	0	0	0	2	0	0	1	0	0	0	0	0	0	0	0	0	1	0	0	0	0	0	0	2	0	0	0	0
ENSG00000066230	0	0	0	0	0	0	0	0	0	0	0	0	0	0	0	0	0	0	0	0	0	0	0	0	0	0	0	0	0	0	0	0	0	0	0	0	0	0	0	0	0	0	0	0	0	0	0	0	0
ENSG00000066248	0	0	0	0	0	0	0	0	0	0	0	0	0	0	0	0	0	0	0	0	0	0	0	0	0	0	0	0	0	0	0	0	0	0	1	0	0	0	0	0	0	0	0	0	0	0	0	0	0
ENSG00000066279	2	4	3	5	9	9	14	5	6	1	13	0	4	0	11	2	0	0	6	14	10	3	0	11	10	3	2	2	1	2	1	11	4	2	2	2	11	11	3	8	2	1	1	2	3	1	5	0	6
ENSG00000066294	95	150	145	82	97	92	131	167	107	105	130	148	122	82	136	110	204	105	177	143	107	165	219	182	117	124	129	211	70	102	88	89	209	129	126	176	125	67	91	228	65	48	77	99	115	135	99	60	127
ENSG00000066322	38	38	42	30	22	40	42	29	17	12	24	12	35	30	54	34	22	26	22	13	29	29	19	46	36	35	32	68	17	10	31	42	43	14	29	45	18	15	26	44	1	5	24	25	14	33	19	10	30
ENSG00000066336	344	253	138	200	197	222	210	195	197	197	408	128	248	189	175	281	257	244	39	105	183	329	206	188	179	226	248	419	190	118	200	232	445	221	428	363	38	45	137	318	31	51	137	140	193	221	95	65	156
ENSG00000066379	64	59	57	51	23	33	58	36	35	23	13	37	51	28	46	37	52	19	26	41	31	35	48	46	22	35	16	73	9	21	27	40	41	10	27	29	6	12	22	35	24	31	19	30	14	37	13	2	19
ENSG00000066382	6	0	0	2	0	0	0	1	0	0	4	0	6	0	7	0	1	3	0	0	0	0	5	0	1	0	6	3	0	1	1	0	4	1	0	4	1	3	2	2	1	0	0	5	0	1	1	0	0
ENSG00000066405	0	0	0	1	0	0	0	0	0	0	0	0	0	0	0	0	0	0	0	0	0	0	0	0	0	0	0	0	0	0	0	0	1	0	3	0	0	0	0	0	0	0	0	0	0	0	1	0	0
ENSG00000066422	51	44	39	39	37	38	71	48	36	25	32	20	22	17	63	26	64	24	32	64	37	30	28	62	34	31	32	63	21	39	31	21	46	36	13	44	31	7	12	30	36	13	16	10	23	24	6	2	40
ENSG00000066427	107	70	102	103	55	77	104	81	67	58	51	52	136	51	76	113	90	79	63	129	67	83	120	100	70	72	110	176	38	82	48	120	138	88	89	148	36	18	67	138	59	35	74	45	63	94	34	27	66
ENSG00000066455	16	9	22	11	18	16	14	27	7	12	10	1	6	10	7	5	14	5	3	7	32	14	16	9	15	12	14	18	16	12	8	12	10	7	9	2	5	11	4	7	2	2	4	9	5	13	0	1	19
ENSG00000066468	0	3	0	0	0	0	1	0	0	0	1	0	0	0	0	2	5	7	0	1	0	1	3	0	0	1	2	0	1	0	3	5	8	5	0	0	0	0	2	0	1	0	0	0	0	0	1	0	0
ENSG00000066557	14	6	9	4	15	5	4	8	5	7	7	3	3	2	4	1	9	1	3	7	13	1	6	7	8	8	2	9	3	2	3	6	0	1	0	0	2	8	0	0	1	6	1	3	0	5	0	2	8
ENSG00000066583	7	9	21	18	8	7	8	20	10	4	0	11	9	4	9	12	13	0	6	4	19	15	5	29	13	4	2	19	3	9	13	1	7	13	7	3	8	4	8	3	8	0	3	3	4	1	0	0	11
ENSG00000066629	1	0	0	9	0	0	0	0	0	0	7	0	0	0	0	0	2	6	0	0	0	1	0	0	0	0	0	0	0	0	5	0	4	0	0	11	0	0	3	8	0	2	0	1	3	0	2	0	0
ENSG00000066651	7	4	4	8	8	7	10	17	1	6	1	5	2	3	7	0	4	2	2	9	13	0	4	7	9	6	7	4	2	17	2	0	5	6	3	8	4	3	0	7	1	1	2	0	0	1	1	0	2
ENSG00000066654	116	102	71	113	59	93	134	148	89	62	34	58	37	15	110	75	71	50	61	87	85	102	93	78	73	65	57	102	21	62	56	98	75	57	34	39	56	25	40	90	24	39	46	19	25	58	11	17	87
ENSG00000066697	7	3	10	10	4	7	11	15	14	1	1	8	7	6	13	5	19	8	5	9	12	0	5	14	8	5	8	8	9	9	4	5	4	1	4	4	13	8	4	13	3	0	5	1	5	10	0	0	12
ENSG00000066735	4	0	0	0	0	3	0	0	0	0	0	1	0	1	0	0	1	0	0	1	7	0	0	0	0	0	0	1	0	0	0	0	0	2	0	0	0	0	0	0	0	0	0	0	0	0	0	0	0
ENSG00000066739	31	36	39	12	19	22	45	54	36	12	8	19	17	24	27	8	3	17	49	31	47	41	29	26	15	13	27	31	14	16	27	67	23	16	30	9	13	11	6	41	14	24	3	5	18	12	6	9	26
ENSG00000066777	149	102	92	75	80	102	99	172	56	96	66	78	96	56	97	67	126	55	82	71	98	82	107	86	89	87	96	141	81	65	74	101	105	84	76	64	53	27	54	69	53	57	42	39	63	104	34	21	85
ENSG00000066813	0	0	0	0	0	0	0	0	0	0	8	0	0	0	0	3	0	1	0	0	0	1	0	0	0	0	1	0	0	0	0	0	1	0	3	1	0	0	0	4	0	0	0	0	1	0	1	9	0
ENSG00000066827	9	7	30	11	13	12	15	16	12	17	16	5	10	10	10	12	18	4	16	11	22	23	18	14	7	7	22	43	5	16	10	13	15	5	28	19	4	18	6	48	14	9	5	1	5	24	6	10	18
ENSG00000066855	1	4	1	2	7	4	5	6	1	0	0	9	0	0	14	2	9	0	5	0	0	1	2	12	2	2	1	3	0	4	0	4	6	4	1	2	0	1	1	5	0	1	2	3	0	0	0	2	5
ENSG00000066923	2	3	0	0	0	8	0	1	0	0	3	0	0	0	4	0	0	0	4	0	0	0	1	4	1	1	2	2	2	0	3	0	3	2	5	8	0	1	0	15	0	0	6	1	0	12	0	0	0
ENSG00000066926	12	24	826	838	155	168	177	183	36	115	105	132	105	69	96	165	63	38	363	232	90	78	44	78	67	32	96	116	167	136	89	205	60	62	83	58	821	686	20	47	308	494	80	32	112	76	210	216	181
ENSG00000066933	68	44	29	30	28	27	54	65	44	28	45	43	43	22	88	27	58	22	45	58	55	53	43	68	62	60	63	67	31	35	21	56	63	58	31	50	15	16	32	59	19	15	20	35	33	56	21	9	24
ENSG00000067048	0	0	0	0	67	52	103	88	0	0	51	67	0	0	0	6	76	29	0	0	0	0	71	78	0	0	56	97	0	0	0	0	76	54	26	16	0	0	0	0	0	0	0	0	29	69	0	0	0
ENSG00000067057	43	27	30	27	35	27	36	36	19	25	10	12	19	20	25	39	36	13	33	46	18	46	22	33	24	34	37	84	9	22	34	32	16	40	38	20	13	6	31	77	36	16	16	7	20	44	8	15	15
ENSG00000067064	21	27	19	33	23	34	25	30	15	11	39	19	19	17	5	13	12	5	15	28	38	7	19	22	7	16	4	23	6	19	6	15	11	12	0	1	11	4	8	7	10	13	6	0	9	14	9	3	21
ENSG00000067066	451	407	388	345	321	396	394	406	234	317	479	327	399	176	409	276	479	209	289	306	326	395	405	379	355	367	406	683	307	299	337	365	568	371	337	417	197	160	196	528	187	269	260	280	190	349	138	127	276
ENSG00000067082	967	954	793	645	593	678	733	624	453	494	608	410	781	435	591	474	838	393	544	643	708	903	697	774	766	903	762	1072	503	533	484	674	948	471	795	802	446	189	345	967	257	218	381	285	420	792	236	206	553
ENSG00000067113	4	4	3	3	4	0	1	10	1	4	0	9	0	2	1	2	9	0	6	0	1	3	5	0	4	0	1	4	0	1	6	2	0	5	1	0	18	0	1	0	6	0	3	4	0	6	0	0	7
ENSG00000067141	7	1	9	3	0	4	23	8	2	13	21	1	7	3	6	4	11	13	9	14	10	10	20	19	11	8	15	19	0	5	7	9	5	9	5	8	0	2	13	13	4	8	2	0	5	4	5	4	3
ENSG00000067167	150	181	123	185	128	135	177	232	77	103	47	98	66	53	121	55	105	59	83	148	181	96	72	135	99	93	102	130	52	71	69	68	63	32	56	52	61	44	30	103	65	46	28	25	22	73	25	26	102
ENSG00000067177	0	0	0	0	0	0	0	0	0	0	0	0	0	0	1	2	0	1	0	0	0	0	0	0	0	0	0	0	0	0	0	0	0	0	0	0	0	0	0	7	0	0	0	0	0	0	0	0	0
ENSG00000067182	431	330	306	301	253	309	275	313	298	196	471	207	331	226	209	240	333	167	85	141	391	447	184	201	170	217	332	437	244	148	231	237	381	322	352	325	113	118	150	315	63	70	116	175	143	237	94	84	225
ENSG00000067191	11	2	5	1	2	0	1	0	1	1	8	2	0	0	5	2	13	1	3	4	4	1	10	1	4	6	5	6	11	4	0	0	13	5	2	7	2	0	0	3	4	0	2	2	1	4	0	3	0
ENSG00000067208	65	60	67	35	60	65	67	63	59	76	46	10	58	59	73	38	112	34	48	29	45	68	83	82	75	41	63	145	40	53	59	55	68	69	61	59	17	11	28	78	24	20	48	53	23	73	16	19	46
ENSG00000067221	14	16	7	9	3	5	3	4	2	0	12	9	6	2	6	9	6	11	11	10	7	13	11	24	3	7	6	41	2	0	14	18	13	6	13	2	4	2	9	13	0	0	8	5	3	12	5	4	5
ENSG00000067225	255	229	228	153	136	172	230	250	175	150	135	135	231	159	177	144	255	105	98	126	279	246	239	199	137	167	240	387	61	138	95	131	248	148	171	193	63	37	83	241	85	59	94	78	81	138	43	46	131
ENSG00000067248	76	48	75	83	42	37	86	74	40	50	38	34	41	21	75	46	86	22	70	79	57	46	74	50	40	42	26	45	31	78	31	27	60	36	29	40	76	68	17	74	34	31	17	21	19	51	15	28	33
ENSG00000067334	33	34	24	46	29	33	59	53	28	28	9	25	16	6	32	11	23	7	42	56	44	30	25	37	32	32	18	37	10	26	28	38	28	32	22	26	23	16	28	53	24	6	10	34	18	34	9	5	33
ENSG00000067365	8	30	23	16	6	11	7	20	6	14	13	32	14	13	43	25	20	14	15	24	9	27	28	22	9	25	13	40	13	30	10	9	13	16	10	22	12	14	7	28	15	19	12	6	13	26	19	11	17
ENSG00000067369	42	26	36	51	25	24	45	26	6	13	28	27	42	8	21	15	26	13	29	39	43	24	47	29	25	59	35	70	19	32	19	10	22	28	33	21	15	2	18	22	16	14	15	12	20	36	10	12	27
ENSG00000067445	0	2	0	1	0	0	0	0	0	0	0	0	0	0	6	0	0	0	0	1	0	1	0	0	5	0	3	0	1	0	0	0	0	0	2	0	0	0	0	0	0	1	0	0	0	0	0	0	1
ENSG00000067533	12	28	40	51	10	19	46	25	19	8	3	29	21	6	41	7	22	5	10	24	17	25	46	46	22	18	26	35	1	16	12	20	21	10	24	26	25	4	20	22	20	13	11	4	6	13	14	8	9
ENSG00000067560	1187	1006	707	692	681	917	979	968	449	626	789	602	851	588	863	598	1023	542	407	516	928	789	900	854	703	797	1007	1431	502	596	615	766	938	699	921	1048	320	227	346	953	207	232	473	326	413	759	215	216	699
ENSG00000067596	89	41	40	44	41	76	67	72	18	21	51	19	38	35	37	67	40	35	39	27	62	60	28	38	31	40	51	90	22	37	32	46	50	27	37	32	20	10	28	48	6	7	33	21	19	33	13	8	55
ENSG00000067601	0	0	0	0	0	1	0	1	0	1	0	0	0	0	0	0	1	0	1	0	5	0	0	0	0	0	0	3	0	0	0	0	0	0	0	0	0	0	0	0	0	2	0	0	0	0	0	0	0
ENSG00000067606	69	30	33	30	17	22	16	30	13	17	23	4	18	3	26	15	31	6	12	18	32	29	34	37	9	26	27	26	3	18	11	44	39	16	16	29	10	2	24	22	13	3	6	15	17	25	6	2	18
ENSG00000067646	0	0	0	0	18	5	11	21	0	0	5	13	0	0	0	0	30	7	0	0	0	0	13	9	0	0	4	16	0	0	0	0	10	2	0	0	0	0	0	0	0	0	0	0	12	4	0	0	0
ENSG00000067704	36	30	24	23	38	40	24	48	7	19	33	7	10	15	14	7	56	9	19	17	36	32	50	45	27	28	43	62	17	21	19	24	24	21	31	27	25	9	24	16	9	4	7	10	20	27	8	10	34
ENSG00000067715	0	1	3	2	4	0	2	0	0	0	0	0	0	0	5	1	0	2	0	0	0	1	0	2	0	0	0	2	0	0	0	0	6	0	2	0	0	0	3	4	0	3	0	0	3	0	2	0	0
ENSG00000067798	2	1	0	2	0	0	1	0	0	0	0	0	0	0	0	3	0	0	0	0	0	0	0	0	8	0	0	0	0	0	0	0	0	0	0	0	0	0	0	0	0	0	0	0	0	0	2	0	0
ENSG00000067829	79	40	27	41	20	39	47	35	41	29	54	43	43	16	35	50	40	45	21	36	49	38	56	37	40	35	33	94	32	29	24	30	80	34	59	57	6	3	18	86	10	5	26	16	45	17	31	18	43
ENSG00000067836	81	92	58	59	41	35	76	76	27	75	89	72	75	60	33	112	77	89	41	38	49	66	70	66	64	62	64	66	106	102	44	31	32	44	79	71	26	8	34	97	23	31	51	53	114	66	63	42	68
ENSG00000067840	14	23	1	5	9	16	10	10	10	6	9	10	19	6	22	7	40	27	20	37	17	35	25	18	8	22	8	37	2	7	17	10	29	7	37	37	7	4	23	41	7	5	9	18	16	34	5	5	14
ENSG00000067842	0	0	0	2	0	0	0	0	0	0	0	0	0	0	0	4	0	0	0	0	0	0	0	0	0	0	0	0	0	0	0	0	4	3	1	0	0	0	2	3	0	0	2	7	1	0	3	0	0
ENSG00000067900	399	395	282	426	319	334	499	529	202	216	315	253	287	131	279	194	372	188	235	353	347	380	299	261	282	234	292	467	201	245	269	193	387	313	255	212	206	101	133	307	137	129	173	136	141	274	84	118	330
ENSG00000067955	67	58	66	51	66	68	84	72	46	55	20	32	47	14	69	32	49	29	58	62	85	47	32	30	38	43	39	52	26	31	34	20	37	27	15	19	45	11	9	19	21	11	5	10	16	27	8	15	65
ENSG00000067992	38	25	31	25	25	30	26	17	5	19	17	10	28	7	8	16	26	19	11	19	33	18	18	39	25	28	20	44	21	14	21	21	51	19	18	20	6	6	0	17	10	1	18	7	9	26	7	4	21
ENSG00000068001	13	15	5	3	10	10	21	6	1	1	9	3	14	7	4	17	12	3	1	0	12	7	8	2	7	2	10	9	11	8	11	4	7	3	15	6	2	0	1	8	0	1	2	6	4	9	1	5	9
ENSG00000068024	82	37	60	67	45	52	54	44	53	31	66	19	50	28	65	64	63	39	60	86	59	63	84	71	66	83	79	74	34	25	71	83	64	80	64	49	25	10	32	90	25	15	44	24	46	64	27	14	35
ENSG00000068028	62	71	43	24	38	28	53	56	30	57	38	52	48	46	103	43	111	73	50	63	44	113	119	90	28	57	88	107	51	30	76	54	145	62	81	81	17	14	34	111	27	5	50	48	55	101	33	27	15
ENSG00000068078	0	0	0	0	0	0	0	0	0	0	0	0	0	0	0	0	0	0	0	0	0	0	0	0	0	0	0	0	0	0	0	0	0	0	0	1	0	0	0	0	0	0	0	0	0	0	0	0	0
ENSG00000068079	31	27	14	15	13	12	31	22	27	19	60	19	27	10	22	11	18	14	13	20	12	33	13	22	17	5	25	26	10	16	19	33	33	8	28	40	8	9	7	38	8	19	5	15	24	10	6	1	18
ENSG00000068097	34	27	27	18	5	10	23	23	17	7	4	18	17	16	9	12	14	8	33	21	17	28	25	23	13	12	19	27	18	15	34	16	10	30	26	8	4	2	8	3	3	5	6	6	4	36	8	2	10
ENSG00000068120	29	19	31	30	23	28	26	32	13	29	49	13	41	19	45	13	20	28	26	9	26	34	37	54	32	28	40	62	17	10	32	19	41	35	37	30	2	0	4	20	11	5	33	5	7	34	21	13	5
ENSG00000068137	3	0	0	0	1	2	0	0	2	0	0	3	4	0	0	2	0	4	0	0	11	5	0	0	0	0	0	0	0	0	0	0	5	3	0	0	0	0	0	0	1	0	0	0	0	5	0	0	0
ENSG00000068305	117	86	79	64	109	96	87	66	51	66	79	32	45	14	48	75	97	52	43	70	86	70	93	100	54	59	82	102	62	51	30	69	104	81	44	41	42	16	33	40	37	25	33	27	27	39	13	13	50
ENSG00000068308	167	129	144	101	122	122	168	107	107	130	121	85	134	101	154	107	153	88	136	113	121	193	137	192	122	150	149	255	130	81	112	146	259	150	147	139	52	52	90	179	70	61	75	78	102	151	61	35	108
ENSG00000068323	94	92	70	70	47	72	98	74	57	74	109	34	92	35	53	86	122	55	63	45	64	101	62	44	32	90	127	94	96	61	37	69	106	97	111	101	67	57	38	72	52	36	31	20	32	67	47	29	54
ENSG00000068354	44	32	59	27	37	24	45	49	26	21	45	31	20	23	25	45	40	16	37	9	32	52	45	13	44	43	54	73	29	54	9	10	54	30	28	27	42	6	17	27	20	25	18	5	27	20	17	15	51
ENSG00000068366	125	100	85	100	92	63	109	106	59	35	63	35	32	18	27	12	83	13	23	52	83	47	46	66	35	25	55	84	33	47	37	60	66	60	26	18	39	27	5	29	26	11	14	19	11	15	7	2	44
ENSG00000068383	45	59	37	36	26	23	37	37	20	24	38	27	32	15	38	18	30	9	16	23	29	39	11	33	23	27	22	47	14	12	17	24	40	34	32	50	19	14	10	18	21	10	24	17	18	30	8	9	32
ENSG00000068394	13	18	6	23	15	6	9	14	9	9	5	20	17	4	14	18	5	17	4	4	5	11	11	14	8	3	22	20	11	5	8	17	32	9	23	16	12	5	5	35	3	14	21	7	15	11	1	11	10
ENSG00000068400	97	122	59	99	98	82	85	81	27	45	70	73	57	54	89	103	98	106	84	94	76	108	116	81	85	84	88	178	62	89	93	117	176	136	84	139	63	14	58	149	63	38	71	58	76	88	33	41	78
ENSG00000068438	8	28	11	21	10	2	14	14	17	2	10	12	23	2	8	3	14	15	24	24	28	10	15	28	4	14	16	27	3	15	20	18	22	7	16	9	14	3	15	20	6	8	14	4	10	8	4	1	11
ENSG00000068489	21	21	23	12	9	20	35	26	18	0	38	3	17	15	18	12	46	18	13	7	13	17	27	30	16	3	9	32	9	21	4	15	20	14	22	32	8	10	14	34	4	2	19	6	7	15	11	6	13
ENSG00000068615	0	0	0	0	5	7	0	0	1	0	0	0	0	0	0	0	0	3	0	0	4	1	2	1	0	0	0	0	0	0	0	0	0	1	0	0	0	0	0	0	2	2	2	0	0	0	0	0	0
ENSG00000068650	134	128	95	87	98	106	110	97	84	107	96	83	137	61	129	85	137	77	42	88	87	84	129	88	92	92	177	157	109	74	105	144	112	116	106	118	38	18	71	117	67	61	47	42	68	130	33	32	41
ENSG00000068654	10	12	6	9	3	7	7	13	2	0	11	3	1	14	11	22	6	1	8	2	5	9	12	6	10	9	11	14	0	1	9	5	14	5	9	10	7	3	3	5	2	9	6	2	2	6	3	2	2
ENSG00000068697	139	203	180	135	139	184	211	191	92	119	101	73	140	97	165	122	199	101	98	121	163	131	105	152	104	119	118	210	57	66	96	165	121	114	77	115	97	85	25	103	55	38	68	44	58	159	30	46	152
ENSG00000068724	66	44	51	38	55	34	45	45	21	38	21	14	55	23	43	38	54	30	35	44	26	33	24	43	43	38	43	66	28	36	28	26	69	25	28	44	25	9	12	31	9	12	20	27	19	29	3	12	39
ENSG00000068745	70	92	61	67	41	76	76	62	43	34	17	50	62	32	51	38	100	38	68	64	71	55	67	98	52	36	63	91	23	42	45	52	57	36	89	57	58	24	22	65	23	21	40	20	16	42	27	27	53
ENSG00000068781	0	0	0	0	0	0	0	0	0	0	0	0	0	0	0	0	0	0	0	0	0	0	0	0	0	0	0	0	0	0	0	0	0	0	0	0	0	0	0	0	0	0	0	0	0	0	0	0	0
ENSG00000068784	13	20	28	16	21	41	28	23	20	15	13	11	19	6	10	10	20	16	35	29	37	19	24	38	16	15	25	36	15	14	20	33	13	23	19	15	3	5	17	31	3	0	10	5	8	21	1	6	9
ENSG00000068796	80	85	105	95	84	82	166	132	90	86	48	82	48	57	65	46	65	68	75	71	134	134	77	124	100	73	94	168	31	66	81	75	103	51	68	41	81	57	49	106	75	67	47	35	46	94	27	19	104
ENSG00000068831	470	365	297	274	280	288	356	358	258	312	392	240	315	188	440	346	347	295	215	344	282	423	449	338	272	368	264	655	219	150	389	309	568	454	380	369	146	63	262	731	178	144	216	246	251	377	149	134	221
ENSG00000068878	77	71	160	124	40	75	75	81	44	55	64	33	23	25	65	56	49	31	79	62	62	77	52	68	60	64	54	61	40	86	62	53	64	74	33	57	190	136	25	89	88	116	38	28	30	47	25	39	67
ENSG00000068885	6	11	1	7	6	1	10	2	0	3	0	4	3	3	4	1	11	0	20	6	5	5	3	6	0	0	14	3	4	5	1	0	6	0	0	0	8	0	3	0	0	0	0	0	3	4	2	0	4
ENSG00000068903	38	41	45	35	17	24	48	47	22	31	20	4	42	34	39	41	42	18	35	17	27	22	59	72	19	52	34	73	25	38	21	32	50	35	47	56	8	6	8	87	17	19	17	17	15	72	16	15	24
ENSG00000068912	25	45	26	36	38	28	36	27	27	20	24	26	14	21	49	13	27	4	22	46	29	18	28	57	18	28	21	35	4	10	19	19	27	4	30	28	9	5	10	19	16	16	9	11	13	24	10	4	34
ENSG00000068971	14	33	26	33	9	22	30	22	9	12	10	17	7	9	34	11	26	25	27	26	17	21	33	7	20	15	34	25	32	33	16	5	20	4	37	12	17	12	7	35	15	17	35	12	10	19	8	37	21
ENSG00000068976	0	5	1	1	7	3	5	1	3	1	0	11	1	6	4	0	2	3	0	13	8	0	0	2	1	0	10	13	4	0	1	7	17	7	1	4	0	3	1	2	1	4	1	2	0	16	3	1	2
ENSG00000068985	0	0	0	0	0	0	0	0	0	0	0	0	0	0	0	0	0	0	0	0	0	0	0	0	0	0	0	0	0	3	0	0	0	0	0	0	0	0	0	0	0	0	0	0	0	0	0	1	0
ENSG00000069011	3	0	0	0	0	0	0	0	0	0	1	0	0	0	0	1	0	1	0	0	0	1	0	1	0	0	0	0	0	0	0	0	0	1	0	0	0	0	0	0	0	0	1	0	0	0	0	0	0
ENSG00000069018	0	0	0	0	0	0	0	0	0	0	3	0	0	0	0	0	0	0	0	0	0	0	0	0	0	0	0	0	0	0	0	0	0	0	0	0	0	0	0	0	0	0	0	0	0	0	0	0	0
ENSG00000069020	37	37	23	45	11	18	12	33	16	16	47	13	22	12	26	36	42	28	27	25	33	43	27	26	37	46	17	44	13	10	26	1	70	42	9	58	19	23	20	41	12	11	7	14	24	26	19	16	74
ENSG00000069122	0	0	0	0	0	0	0	0	0	0	1	0	0	0	0	0	0	0	0	0	0	0	0	0	0	0	0	0	0	0	0	0	9	0	3	3	0	0	0	0	0	0	0	0	0	0	2	0	0
ENSG00000069188	7	2	0	0	4	0	6	0	0	0	0	1	0	0	6	0	2	0	0	3	1	0	5	4	4	0	0	0	0	0	0	3	8	3	0	0	4	0	0	0	2	2	0	0	0	2	0	0	0
ENSG00000069206	0	0	0	0	0	0	0	0	0	0	0	0	0	0	0	0	0	0	0	0	0	0	0	0	0	0	0	0	0	0	0	0	0	0	2	0	0	0	0	0	0	0	0	0	0	0	0	0	0
ENSG00000069248	43	31	12	25	14	10	23	29	12	8	6	15	23	8	35	8	24	7	1	18	19	34	5	16	2	22	21	29	7	25	10	16	23	14	22	11	5	8	9	26	6	1	11	10	8	5	1	2	12
ENSG00000069275	526	429	325	321	407	298	506	471	299	257	352	302	302	249	492	382	386	262	432	354	474	429	606	705	375	466	476	743	159	294	266	267	738	357	450	402	160	101	227	645	254	155	312	235	279	491	199	161	299
ENSG00000069329	233	211	141	177	172	172	180	244	159	146	112	112	258	103	236	160	184	107	137	123	202	206	208	214	155	190	240	366	110	104	123	220	205	172	175	168	46	33	61	190	82	53	119	76	84	208	44	39	103
ENSG00000069345	99	67	70	110	61	46	94	87	45	61	49	42	48	39	62	57	64	29	56	55	67	54	82	56	42	75	81	115	36	46	83	50	96	36	60	53	49	37	28	73	73	31	45	33	46	69	26	25	62
ENSG00000069399	152	140	96	111	110	145	120	121	106	116	150	57	151	76	93	88	132	76	57	40	79	145	64	97	78	138	154	157	143	44	49	130	127	146	164	155	28	23	54	162	29	24	69	65	97	111	43	36	95
ENSG00000069424	148	116	89	83	118	135	132	134	106	167	96	71	100	109	110	137	174	125	94	79	124	132	208	213	95	139	166	288	64	64	112	99	185	110	169	190	41	29	59	203	39	48	82	71	48	131	27	38	72
ENSG00000069431	0	0	0	0	0	0	0	0	0	0	14	0	0	0	0	0	0	0	0	0	0	0	0	0	0	0	0	0	0	0	0	0	12	0	0	0	0	0	0	1	0	0	0	0	0	0	0	0	0
ENSG00000069482	0	0	0	0	0	0	0	0	0	0	0	0	0	0	0	0	3	0	0	0	0	0	0	0	0	0	0	0	0	0	0	0	0	0	0	0	0	0	0	0	1	0	0	0	0	0	0	0	0
ENSG00000069493	267	237	142	183	169	165	242	240	186	136	154	254	149	84	277	170	203	104	165	274	247	184	270	266	202	196	117	292	70	211	148	147	214	148	144	101	162	54	117	208	125	108	71	117	93	217	88	65	147
ENSG00000069509	27	22	8	8	7	5	18	10	10	12	1	12	0	0	17	7	31	8	17	14	10	4	8	7	14	10	18	10	7	5	3	18	4	16	2	4	11	4	13	22	10	11	1	1	1	6	3	0	4
ENSG00000069535	3	0	0	6	0	0	0	0	0	0	8	0	0	2	0	0	0	0	0	0	0	3	0	0	0	0	0	3	5	0	0	0	1	1	1	0	0	0	0	0	0	0	0	0	1	0	0	0	0
ENSG00000069667	134	176	123	94	91	140	148	171	146	162	76	76	71	37	187	89	217	137	199	266	175	120	235	193	151	149	117	367	78	148	95	95	173	79	170	142	113	54	101	197	142	80	51	78	110	209	68	66	116
ENSG00000069696	0	0	0	0	0	0	0	0	6	1	0	0	1	4	4	0	5	0	2	0	0	2	4	1	0	0	1	0	0	0	2	0	5	0	0	0	0	0	0	0	0	2	0	0	0	1	1	0	1
ENSG00000069702	34	54	17	27	28	38	62	40	29	16	27	38	26	33	29	8	93	32	106	79	25	32	36	54	23	21	13	69	18	59	4	33	34	18	46	45	28	3	45	109	16	7	16	25	5	35	12	5	22
ENSG00000069712	3	3	2	0	1	3	3	4	1	8	3	4	4	0	0	2	3	0	2	0	4	6	8	0	0	4	0	1	2	2	2	0	2	2	0	1	0	0	2	4	2	2	0	1	0	9	4	2	2
ENSG00000069764	0	0	0	0	0	0	0	0	0	0	0	0	0	0	0	0	0	0	0	0	0	0	0	0	0	0	0	0	0	0	0	0	0	0	0	0	0	0	0	0	0	0	0	0	0	0	0	0	0
ENSG00000069812	0	1	0	3	0	0	0	0	0	0	0	0	0	0	0	0	0	0	0	0	0	0	0	0	0	0	0	0	0	0	3	0	6	3	5	2	0	0	0	0	0	1	1	0	0	0	0	2	0
ENSG00000069849	41	83	27	29	56	46	50	49	16	33	28	26	41	15	70	55	50	35	39	39	42	45	35	47	14	28	47	64	17	48	23	52	43	60	47	46	20	12	9	45	14	7	16	17	22	33	25	12	43
ENSG00000069869	8	4	6	2	0	5	2	8	0	0	5	3	0	1	0	4	3	2	1	1	0	3	2	3	6	0	5	2	0	1	0	3	0	1	4	1	0	2	2	0	0	4	1	0	0	4	1	0	1
ENSG00000069943	32	41	27	34	33	46	67	38	19	17	18	5	34	22	29	14	71	30	25	33	50	34	26	19	20	36	18	47	39	33	19	43	36	33	26	30	27	28	10	31	18	6	16	9	11	25	6	8	55
ENSG00000069956	20	29	19	18	24	17	43	39	11	0	10	12	7	4	21	14	32	3	25	26	19	26	18	22	14	10	8	31	6	7	5	6	8	11	3	6	17	3	11	11	7	2	10	4	19	26	0	3	20
ENSG00000069966	49	29	90	57	44	45	37	51	21	36	37	24	16	19	40	38	51	30	65	50	42	76	74	65	28	53	26	70	13	53	31	40	85	65	58	57	29	7	39	74	36	44	27	28	25	48	21	20	31
ENSG00000069974	134	241	134	133	127	126	219	141	105	116	160	94	138	88	120	80	160	80	109	120	210	129	127	155	159	118	146	232	110	103	90	120	172	65	133	116	108	64	38	139	18	18	77	77	99	129	41	54	140
ENSG00000069998	33	45	13	28	21	17	37	39	25	16	28	25	28	25	24	24	39	17	16	50	40	21	51	49	22	20	31	59	10	21	9	35	50	30	35	16	4	5	12	23	20	10	16	10	11	27	19	1	17
ENSG00000070010	37	39	22	74	16	34	41	32	31	32	35	41	58	12	55	24	77	23	28	58	25	36	32	39	27	27	24	50	22	26	28	57	72	50	25	54	33	21	31	66	30	37	23	29	25	48	14	30	44
ENSG00000070018	0	1	3	0	0	2	2	2	0	1	14	2	1	0	1	0	0	1	1	0	0	0	2	2	4	1	0	1	0	1	0	1	0	0	0	10	0	3	4	0	3	6	7	0	1	1	7	3	2
ENSG00000070019	0	0	0	0	0	0	0	0	0	0	0	0	0	0	0	0	0	0	0	0	0	0	0	0	0	0	0	0	0	0	0	0	0	0	0	0	0	0	0	0	0	0	0	0	0	0	0	0	0
ENSG00000070031	0	0	0	0	0	0	0	0	0	0	0	0	0	6	0	0	0	0	0	0	0	0	0	1	0	3	0	2	0	2	0	1	0	0	0	0	0	0	0	0	0	0	0	0	0	0	0	0	1
ENSG00000070047	113	89	62	90	53	77	94	92	46	68	42	27	70	15	74	58	91	66	52	103	87	68	95	83	73	89	83	129	30	63	75	81	69	74	82	46	28	9	45	74	30	17	36	30	37	68	12	18	36
ENSG00000070061	42	13	10	11	27	9	10	28	6	13	0	15	6	7	25	11	8	10	7	8	14	16	16	48	13	6	18	19	13	3	4	16	10	4	3	3	6	2	7	16	1	11	4	4	2	30	9	9	11
ENSG00000070081	30	29	31	44	33	26	82	100	31	35	30	19	35	22	55	34	38	31	30	60	26	21	62	64	35	30	35	46	18	36	20	44	54	11	14	27	37	25	25	72	47	26	13	26	21	39	13	16	60
ENSG00000070087	4	3	3	2	0	3	6	0	1	0	0	7	1	0	3	0	0	0	9	1	3	2	10	0	0	0	5	0	0	2	0	0	0	0	0	1	0	0	0	0	0	0	0	0	2	4	0	0	0
ENSG00000070159	0	1	0	0	0	0	0	0	0	0	0	0	0	0	0	0	3	0	0	0	2	0	0	0	0	0	0	6	0	0	0	0	12	0	0	0	0	0	2	0	0	0	0	0	0	0	0	0	0
ENSG00000070182	30	24	151	147	38	34	67	60	4	31	53	56	13	13	3	31	18	17	27	33	10	21	10	9	23	2	39	15	56	47	23	54	11	33	10	7	63	58	2	14	35	43	16	8	23	13	11	34	48
ENSG00000070190	198	221	192	216	169	221	182	159	104	109	179	127	136	120	192	114	140	62	92	126	139	110	102	130	147	110	191	241	157	115	110	224	158	121	91	106	61	48	50	144	47	52	110	50	71	112	29	64	142
ENSG00000070193	0	0	0	0	0	0	0	0	0	0	0	0	0	0	0	0	0	0	0	0	0	0	0	0	0	0	0	0	0	0	0	0	0	0	0	0	0	0	0	0	0	0	0	0	0	0	0	0	0
ENSG00000070214	108	62	59	86	34	71	89	67	30	38	51	58	37	27	35	51	79	27	36	57	60	81	90	73	39	57	51	79	23	27	43	50	71	35	30	29	30	17	46	67	27	25	29	19	14	55	19	15	52
ENSG00000070269	71	42	59	31	34	46	47	65	13	37	58	25	42	20	38	40	53	30	24	31	51	23	39	39	14	35	48	71	30	23	8	28	21	26	32	10	16	20	16	36	28	5	12	6	10	40	7	5	32
ENSG00000070366	39	44	22	25	18	16	35	37	11	18	5	20	16	7	36	25	39	17	14	28	17	58	63	36	33	45	25	48	15	14	25	15	67	41	36	31	6	4	10	77	17	11	21	12	25	30	10	8	6
ENSG00000070367	47	58	46	56	39	45	94	82	44	31	13	14	34	24	61	27	51	11	28	57	77	26	35	67	50	37	27	43	21	25	26	39	8	16	6	18	27	14	16	30	19	1	7	11	10	21	7	12	42
ENSG00000070371	6	0	4	1	0	1	3	1	0	1	0	0	1	2	8	3	7	0	1	0	6	10	3	5	2	0	6	0	0	0	5	0	1	2	0	3	4	0	0	0	0	0	0	2	3	0	0	0	3
ENSG00000070388	5	0	0	6	0	0	0	0	0	0	2	0	0	0	0	2	0	0	1	0	0	2	0	0	0	0	0	0	1	0	9	0	7	0	0	2	0	0	0	10	0	0	0	5	0	0	1	1	0
ENSG00000070404	3	1	0	2	0	0	1	2	0	0	0	0	0	2	2	0	2	0	5	3	10	3	5	5	2	0	7	4	1	0	1	1	0	6	0	0	0	0	0	3	1	1	0	0	0	4	5	0	0
ENSG00000070413	133	133	92	86	134	119	110	97	80	80	49	48	132	107	45	76	105	65	40	34	102	139	109	79	77	71	89	143	49	52	62	54	141	88	105	106	43	9	49	98	27	20	48	29	25	68	21	24	84
ENSG00000070423	104	78	51	58	69	78	105	62	82	61	72	64	80	57	94	120	92	63	63	105	92	84	134	82	64	93	66	109	38	53	91	72	135	106	90	93	63	19	60	149	59	33	72	63	50	91	34	46	45
ENSG00000070444	84	44	49	40	51	42	47	57	35	49	51	20	69	25	52	67	66	20	42	38	43	59	48	57	21	37	91	99	27	31	35	78	87	32	51	90	43	5	35	51	24	22	30	27	18	65	13	19	24
ENSG00000070476	65	37	39	40	69	71	65	68	21	58	32	27	45	50	67	47	101	62	43	26	49	31	105	45	36	26	61	55	23	29	52	27	73	70	26	50	37	26	17	85	29	11	18	25	19	53	17	22	40
ENSG00000070495	22	20	22	22	13	22	19	28	14	20	36	11	40	7	36	18	30	11	23	28	13	32	21	30	15	35	27	66	15	21	21	32	24	28	20	22	7	2	12	55	2	5	22	14	16	19	2	3	33
ENSG00000070501	35	51	35	27	31	24	49	56	18	21	26	28	15	9	44	14	26	15	20	41	47	18	14	23	38	40	23	31	24	37	24	20	21	25	9	29	34	9	1	48	8	10	6	13	13	17	11	10	19
ENSG00000070526	11	9	1	2	3	0	1	0	0	1	0	0	2	3	0	0	0	0	0	3	15	12	6	7	5	2	1	0	0	2	0	0	3	3	0	10	0	0	4	0	5	0	0	2	2	5	1	1	1
ENSG00000070540	22	41	59	35	44	58	39	46	38	29	23	19	48	15	47	35	61	25	10	34	39	22	41	41	43	26	41	61	39	29	44	54	28	40	40	50	31	6	16	39	28	22	20	24	26	47	7	12	19
ENSG00000070601	0	0	0	0	0	0	0	0	0	0	0	0	0	0	0	0	0	1	0	0	0	0	0	0	0	0	0	0	0	0	0	0	0	0	0	1	0	0	0	0	0	0	0	0	0	0	0	0	0
ENSG00000070610	50	42	37	22	36	53	78	43	35	40	54	50	76	30	47	40	40	33	32	37	36	39	35	64	49	54	52	75	27	42	48	64	65	35	33	54	19	14	27	78	37	4	40	21	17	61	17	12	33
ENSG00000070614	89	67	41	43	45	62	72	45	27	26	64	22	100	35	70	41	90	49	3	21	67	84	35	78	11	20	124	119	49	32	35	51	80	40	78	117	15	15	39	92	3	3	33	22	17	61	12	5	34
ENSG00000070669	5	10	6	6	10	7	14	17	13	18	10	16	9	17	2	14	14	2	19	16	33	19	23	9	10	11	7	22	0	5	7	5	8	17	24	17	11	3	14	41	19	11	5	8	3	3	3	6	13
ENSG00000070718	61	32	37	41	41	28	33	19	6	32	29	21	31	7	71	9	40	20	30	24	14	40	55	39	62	63	24	71	38	42	32	45	48	20	14	25	23	10	19	59	23	13	22	28	9	61	16	28	20
ENSG00000070729	0	0	0	2	0	0	0	0	0	0	0	0	0	0	0	1	0	3	0	0	0	0	2	0	0	0	0	0	0	0	0	0	7	0	3	13	0	0	1	1	0	1	0	0	0	0	0	2	0
ENSG00000070731	43	31	12	15	31	39	38	53	28	41	76	42	25	22	26	41	32	33	0	0	32	48	47	63	34	51	39	54	44	20	26	25	50	44	36	45	9	4	15	48	0	10	24	10	21	40	13	12	30
ENSG00000070748	0	0	0	0	0	0	0	0	0	0	0	0	0	0	0	0	0	0	0	0	0	0	0	0	0	0	0	0	0	0	0	0	0	0	0	0	0	0	0	0	0	0	0	0	0	0	0	0	0
ENSG00000070756	2568	2448	2099	1996	1921	1962	2893	2978	1653	1765	1260	1459	1737	1085	2570	1830	2368	1463	1603	1759	2349	2348	2365	2111	1919	1930	2430	4026	853	1252	1738	1945	2708	1774	2045	1864	1032	827	1086	2663	1250	1046	1389	1127	1116	1820	835	806	1712
ENSG00000070759	13	19	7	8	24	16	12	11	5	6	8	12	5	6	12	16	17	3	8	10	11	23	20	16	10	4	21	23	6	10	5	14	10	34	16	22	4	1	3	14	3	1	7	4	5	10	4	7	6
ENSG00000070761	18	16	13	11	19	8	18	5	32	16	12	31	25	6	14	19	36	16	11	15	17	24	26	29	17	21	15	24	6	12	5	21	9	8	21	8	15	4	7	6	10	14	3	10	6	17	5	0	24
ENSG00000070770	86	36	48	27	82	61	70	74	36	41	49	31	49	27	63	82	43	12	34	40	45	81	92	64	60	55	52	79	18	7	44	34	76	47	37	61	42	24	21	70	33	22	44	16	14	76	21	14	37
ENSG00000070778	0	0	0	0	0	0	0	0	0	0	0	0	0	0	0	0	0	0	0	0	0	0	0	0	0	0	0	0	0	0	0	0	0	0	0	0	0	0	0	0	0	0	0	0	0	0	0	0	0
ENSG00000070785	11	27	10	14	4	18	10	18	10	9	11	24	20	4	10	3	25	17	17	36	15	13	13	26	5	16	11	50	3	5	9	19	10	11	8	22	7	3	21	25	5	2	2	12	12	18	6	10	5
ENSG00000070808	0	0	0	0	0	0	0	0	0	0	0	0	0	0	0	0	0	0	0	0	0	0	0	0	0	0	0	0	0	0	0	0	0	0	0	0	0	0	0	0	0	0	0	0	0	0	0	0	0
ENSG00000070814	72	52	34	25	46	29	35	37	39	44	43	36	37	24	62	55	29	28	16	35	35	45	56	41	33	43	57	83	13	31	28	31	131	37	63	72	22	15	20	107	14	7	26	45	20	46	13	34	21
ENSG00000070831	646	616	646	656	475	532	646	682	367	351	316	347	412	261	492	299	592	275	418	380	740	464	389	489	435	373	440	613	272	343	250	351	362	245	257	349	434	285	184	432	206	156	202	130	176	418	122	89	524
ENSG00000070882	26	27	22	6	18	32	46	19	13	21	14	32	18	10	14	14	37	7	30	39	45	29	38	26	9	32	18	39	12	8	10	15	26	31	24	22	8	17	22	14	11	0	6	4	14	19	10	4	12
ENSG00000070886	0	0	0	0	0	0	0	0	0	0	0	0	0	0	0	0	0	0	0	0	0	0	0	0	0	0	0	0	0	0	0	0	0	0	0	0	0	0	0	0	0	0	0	0	0	0	0	0	0
ENSG00000070915	3	0	0	0	8	0	0	0	2	0	0	0	0	0	8	1	2	0	0	0	3	0	2	0	0	0	0	0	0	0	0	0	7	0	0	0	0	0	1	6	0	0	0	0	0	2	2	0	3
ENSG00000070950	6	23	16	9	4	15	12	14	7	0	4	7	6	4	4	1	4	2	13	11	3	7	16	13	4	2	7	13	6	12	12	10	1	4	9	1	0	3	2	11	4	0	7	3	7	9	2	1	6
ENSG00000070961	449	357	317	286	315	434	356	323	229	254	252	297	309	257	395	248	425	209	240	314	341	399	395	301	340	328	311	558	222	275	221	316	348	347	318	244	184	91	152	480	161	118	125	144	164	313	112	128	268
ENSG00000070985	0	0	0	0	0	0	0	0	0	0	0	0	0	0	0	0	0	0	0	0	0	0	0	0	0	0	0	0	0	0	0	0	0	0	0	0	0	0	0	0	0	0	0	0	0	0	0	0	1
ENSG00000071051	167	128	117	69	100	109	169	106	80	82	113	90	63	40	129	153	79	27	65	63	192	126	149	166	100	128	83	179	43	75	69	94	156	122	106	121	46	39	79	202	92	76	51	63	86	122	43	27	94
ENSG00000071054	476	324	345	223	230	330	385	332	232	267	331	162	353	222	364	375	322	287	151	204	277	335	399	349	282	351	374	606	250	218	242	299	591	357	461	377	101	98	158	472	109	105	225	206	219	292	140	113	278
ENSG00000071073	147	119	107	97	64	83	119	104	55	51	35	75	39	37	79	51	103	32	89	122	113	47	51	66	69	89	66	106	51	57	53	54	51	48	34	24	60	27	30	65	59	37	15	22	32	46	10	18	69
ENSG00000071082	82	95	105	786	82	106	297	339	157	130	252	302	149	77	210	123	223	60	146	584	103	54	126	220	207	184	108	222	77	353	46	87	84	75	78	125	288	105	93	219	224	134	77	79	64	167	78	58	292
ENSG00000071127	355	285	309	203	226	296	427	291	188	182	176	172	248	175	243	204	404	187	105	164	407	371	256	255	248	238	292	427	160	161	191	192	269	160	262	184	122	72	72	316	67	59	170	86	100	194	51	58	220
ENSG00000071189	98	66	60	63	70	72	106	60	43	68	74	63	71	27	99	43	85	42	74	93	62	51	115	63	64	88	56	89	40	50	32	56	107	54	44	20	52	21	13	44	28	21	24	24	14	72	12	18	59
ENSG00000071203	0	0	0	0	0	0	0	0	0	0	0	0	0	0	0	1	0	0	0	0	0	0	0	0	0	0	0	0	0	0	0	0	0	0	0	0	0	0	0	0	0	0	0	0	0	0	0	0	0
ENSG00000071205	20	15	18	18	13	3	22	13	23	29	24	29	1	2	14	16	34	6	21	37	20	3	29	17	10	25	13	23	3	3	3	15	13	8	49	14	3	2	12	25	3	12	6	7	7	8	2	2	7
ENSG00000071242	11	9	10	25	11	7	11	7	2	8	17	4	17	17	10	6	17	4	7	14	24	7	4	4	10	19	18	30	3	1	16	18	26	2	10	7	4	6	3	2	2	0	9	3	6	13	1	10	6
ENSG00000071243	109	94	82	86	55	81	136	122	77	59	89	80	52	54	65	51	80	66	43	59	101	108	61	69	65	74	73	112	58	43	36	71	86	86	70	60	46	20	43	75	36	39	42	39	52	90	21	25	38
ENSG00000071246	11	31	6	1	13	24	29	28	30	20	8	19	12	13	38	12	47	13	25	15	7	8	20	16	16	11	9	20	6	32	8	17	13	1	10	7	0	9	8	24	14	1	16	13	10	18	3	8	14
ENSG00000071282	0	1	1	4	0	1	0	0	0	0	1	0	0	3	0	2	0	5	0	3	6	3	0	0	0	0	3	2	0	0	3	0	12	2	2	13	0	0	2	5	0	1	2	0	0	0	0	1	0
ENSG00000071462	24	44	33	9	35	25	25	22	18	40	44	27	6	13	38	35	48	34	32	17	24	29	30	27	36	28	27	56	8	30	38	25	72	20	49	28	34	18	11	50	7	26	25	22	22	35	21	18	29
ENSG00000071537	132	138	100	92	68	124	114	117	58	33	76	80	80	56	106	77	127	82	55	97	103	93	87	124	74	125	90	171	78	72	75	81	128	79	82	57	55	26	63	113	26	11	48	31	48	95	23	16	79
ENSG00000071539	1	0	0	0	0	2	0	0	0	0	4	0	0	0	0	0	0	0	0	0	0	1	0	0	0	0	0	3	0	0	0	0	0	0	3	0	0	0	0	1	0	0	0	0	0	0	0	0	0
ENSG00000071553	204	112	102	107	129	129	153	117	75	91	209	70	169	91	84	139	161	127	59	97	100	218	139	109	87	95	130	291	83	61	141	107	278	121	223	188	46	38	102	211	49	41	90	72	69	115	34	47	77
ENSG00000071564	113	76	158	140	42	96	74	59	39	44	57	110	55	47	76	105	46	32	83	53	73	51	61	65	60	47	45	106	62	79	68	62	100	86	58	57	30	23	45	89	72	56	43	44	45	76	50	72	36
ENSG00000071575	143	93	37	87	67	78	107	68	76	32	52	49	35	33	64	33	75	38	69	105	52	53	68	51	98	76	28	73	17	39	72	77	92	57	45	56	46	17	24	96	42	29	32	26	31	50	18	5	55
ENSG00000071626	142	122	112	150	90	119	166	112	94	59	109	65	87	99	147	125	170	76	154	153	117	172	237	165	101	145	155	253	59	100	158	139	167	142	159	164	65	35	114	276	79	49	82	81	81	134	78	66	68
ENSG00000071655	29	29	24	40	11	20	33	28	9	35	36	12	19	16	32	28	31	7	23	28	27	19	44	33	25	33	27	45	14	9	16	32	43	16	35	36	8	0	18	69	14	9	17	15	15	33	16	12	9
ENSG00000071677	0	0	0	0	0	0	0	0	0	0	0	0	0	0	0	0	0	0	0	0	0	0	0	0	0	0	0	0	0	0	0	0	0	0	0	0	0	0	0	0	0	0	0	0	0	0	0	0	0
ENSG00000071794	31	6	32	13	24	10	27	42	29	8	8	20	13	3	22	21	17	7	18	29	42	13	33	17	12	16	12	8	1	13	10	12	8	19	18	7	10	6	5	15	12	8	8	4	3	10	12	1	6
ENSG00000071859	41	31	29	28	34	29	47	46	17	28	31	16	37	25	21	27	56	13	19	39	33	34	63	58	34	54	43	59	11	20	28	18	35	36	51	41	7	13	32	70	4	18	31	29	16	40	2	20	24
ENSG00000071889	31	22	36	44	25	21	20	41	15	12	28	29	55	43	30	44	48	22	11	34	31	19	62	57	25	32	29	38	24	12	19	65	31	23	36	52	7	7	30	62	52	21	22	20	27	13	13	7	12
ENSG00000071894	20	26	28	39	47	32	59	55	31	36	52	30	30	18	38	13	43	26	12	32	40	40	66	51	29	39	50	83	18	18	14	13	81	46	42	47	8	7	29	111	3	20	34	30	24	38	14	9	5
ENSG00000071909	1	3	0	0	0	0	1	0	0	0	2	4	0	0	0	0	4	0	1	4	0	0	1	0	0	0	0	1	0	3	1	0	1	0	16	0	0	0	0	12	0	0	0	0	0	0	1	0	0
ENSG00000071967	28	26	17	31	17	32	53	21	19	17	4	7	3	27	6	18	22	9	13	7	35	30	8	6	6	12	28	51	5	3	5	26	26	17	6	8	27	15	6	24	10	17	15	1	10	15	5	5	21
ENSG00000071991	0	0	0	0	0	0	0	0	0	0	0	0	0	0	0	0	0	0	0	0	0	0	0	0	0	0	0	0	2	0	1	0	2	0	5	0	0	0	0	0	0	0	0	0	0	0	4	1	0
ENSG00000071994	39	54	45	46	46	63	86	47	29	40	18	63	28	34	48	43	45	35	30	38	70	38	32	48	34	67	63	57	15	41	54	33	42	39	32	55	23	15	34	64	29	28	31	25	39	32	19	3	32
ENSG00000072041	0	0	0	0	0	0	0	0	0	0	0	0	0	0	0	0	0	0	0	0	0	0	0	0	0	0	0	0	0	0	0	0	0	0	0	0	0	0	0	0	0	0	0	0	0	0	0	0	0
ENSG00000072042	104	126	67	50	73	67	83	83	39	65	34	54	68	35	65	54	80	36	63	76	86	75	55	56	41	83	74	104	44	27	70	31	106	41	43	63	37	30	17	79	32	32	50	42	54	56	20	23	56
ENSG00000072062	229	208	148	144	154	156	171	170	91	121	261	90	159	143	138	164	216	155	79	91	145	261	168	172	105	138	250	384	126	97	148	149	416	239	279	284	46	15	88	248	31	27	112	83	136	124	41	80	118
ENSG00000072071	10	9	9	14	11	13	21	22	17	14	13	15	8	10	13	6	36	21	18	29	11	11	46	10	19	26	27	28	10	10	8	11	57	24	22	42	10	9	9	30	22	6	9	4	0	5	11	12	8
ENSG00000072080	0	0	0	0	0	0	0	0	0	0	0	0	0	0	0	0	0	0	0	0	0	0	0	0	0	0	0	0	0	0	0	0	0	0	0	0	0	0	0	0	0	0	0	0	0	0	0	0	0
ENSG00000072110	999	597	483	469	531	727	589	697	503	445	867	257	670	371	616	632	833	513	186	246	543	943	582	556	541	661	1062	1242	518	360	458	609	1224	598	755	655	160	145	202	736	175	161	284	238	358	483	160	171	466
ENSG00000072121	18	3	8	15	9	16	13	31	9	5	19	12	8	5	19	10	14	8	6	18	14	22	32	13	8	18	5	48	0	24	14	7	19	12	12	9	10	8	8	29	6	5	1	1	6	7	11	2	7
ENSG00000072133	2	3	0	0	0	0	2	0	0	0	3	0	1	0	0	5	1	5	0	0	0	7	13	0	1	0	0	2	0	0	7	0	6	1	0	4	0	0	8	0	3	0	0	0	1	0	6	1	0
ENSG00000072134	35	21	16	11	14	5	30	14	10	6	15	18	8	11	22	25	10	1	13	10	13	29	15	13	17	18	15	44	9	6	18	45	25	26	7	21	3	2	17	19	2	4	9	13	12	31	8	2	9
ENSG00000072135	176	153	104	81	158	153	127	182	67	87	122	90	152	107	195	106	202	112	105	134	131	193	145	184	123	112	205	292	78	101	96	172	163	122	139	128	66	56	73	257	64	52	97	98	82	154	36	42	104
ENSG00000072163	2	7	4	5	7	3	7	4	5	0	6	13	4	3	4	1	3	7	1	3	0	3	3	4	7	8	2	3	1	5	7	6	0	1	7	6	5	0	10	1	4	0	11	4	3	9	1	4	3
ENSG00000072182	0	0	0	0	0	0	0	0	0	0	0	0	0	0	0	0	0	0	0	0	0	5	0	0	0	0	0	0	0	0	0	0	0	0	0	0	0	0	0	0	0	0	0	0	0	0	0	0	0
ENSG00000072195	2	0	1	1	0	1	0	1	2	1	5	0	0	4	3	1	1	0	0	2	0	0	7	0	3	8	4	1	0	1	0	6	4	3	0	3	0	0	0	2	1	0	0	1	0	2	0	0	5
ENSG00000072201	0	0	0	0	0	0	0	0	0	0	0	0	1	0	0	0	0	0	0	0	0	0	0	0	0	1	0	0	0	0	0	0	0	0	4	0	0	0	0	0	0	0	0	0	3	0	0	0	0
ENSG00000072210	26	31	14	23	8	15	43	41	9	25	7	10	11	7	21	18	8	10	14	25	35	36	29	34	28	11	39	29	17	1	14	15	28	14	14	7	19	2	15	15	11	0	10	10	3	14	6	2	16
ENSG00000072274	29	24	39	50	22	13	24	30	12	14	4	22	7	11	25	2	17	9	27	42	18	14	8	26	16	9	7	22	17	10	17	21	15	7	19	5	45	26	5	33	32	17	8	7	1	4	3	1	23
ENSG00000072310	27	33	17	21	19	27	27	23	21	10	7	11	12	16	16	23	22	14	9	27	43	27	31	52	23	10	18	50	6	21	24	10	25	7	4	15	7	0	9	32	23	14	12	10	8	21	5	11	15
ENSG00000072315	0	0	0	0	0	0	0	0	0	0	0	0	0	0	0	0	0	0	0	0	0	0	0	0	0	0	0	0	0	0	0	0	0	0	0	0	0	0	0	0	0	0	0	0	0	0	1	0	0
ENSG00000072364	71	65	85	57	88	75	92	116	59	61	66	85	123	64	123	93	77	57	55	78	77	96	103	90	57	65	98	163	19	53	60	71	108	72	65	59	22	30	43	103	31	32	38	46	34	86	31	30	71
ENSG00000072401	159	171	104	129	106	149	87	76	80	72	74	63	99	83	104	38	98	48	20	35	185	102	108	91	102	66	61	70	109	119	33	85	84	83	35	34	54	18	16	36	14	20	11	6	13	68	14	25	178
ENSG00000072415	11	22	5	11	21	11	6	7	8	11	18	11	6	7	11	18	15	3	10	13	9	9	1	17	20	12	1	6	3	12	2	20	18	3	5	7	9	1	13	21	8	2	19	9	0	10	13	2	14
ENSG00000072422	10	6	14	0	3	0	7	10	0	2	6	1	7	1	0	0	2	2	3	0	1	9	0	0	11	8	9	0	6	1	2	1	1	9	2	2	5	9	3	6	5	2	1	1	0	3	1	1	7
ENSG00000072501	247	228	123	162	120	163	173	235	110	113	111	98	205	89	193	198	163	98	129	146	169	276	231	178	148	228	168	319	96	116	224	157	337	144	165	165	93	46	134	360	49	64	150	109	70	143	100	73	187
ENSG00000072506	61	52	41	41	69	41	49	55	34	44	47	40	75	32	88	65	83	74	52	50	53	28	109	67	66	49	39	84	45	27	33	56	49	35	52	72	26	9	52	97	25	2	35	31	25	61	14	11	43
ENSG00000072518	154	101	95	113	69	91	92	103	66	64	91	50	93	54	99	90	139	79	71	42	77	104	105	84	74	68	129	157	95	48	67	84	160	109	109	85	32	24	63	136	20	31	56	43	70	84	27	51	62
ENSG00000072571	8	1	0	3	2	0	5	0	0	0	0	0	0	0	0	1	1	0	2	0	0	0	0	1	3	0	0	0	0	0	0	8	0	0	0	0	0	0	0	0	1	1	0	0	0	0	0	1	2
ENSG00000072609	82	70	76	65	45	32	65	53	34	29	37	41	52	41	33	23	64	40	28	45	72	38	49	63	37	51	69	107	46	43	33	40	96	38	50	56	22	15	32	52	25	14	46	19	31	48	22	17	49
ENSG00000072657	0	0	0	1	0	0	0	0	0	0	0	0	0	0	0	0	0	0	0	0	0	0	0	0	0	0	0	0	0	0	0	0	3	0	1	3	0	0	0	0	0	1	0	1	0	0	0	0	1
ENSG00000072682	0	4	1	3	2	1	0	5	0	5	4	4	6	4	2	0	0	2	0	0	5	4	1	3	1	2	0	1	0	0	1	2	0	1	0	0	0	0	4	0	0	1	0	1	0	6	0	0	0
ENSG00000072694	28	37	54	13	43	33	16	23	48	64	10	39	25	19	33	16	17	5	31	38	44	45	40	14	19	19	29	20	16	34	17	25	12	11	8	23	25	3	9	34	16	16	3	11	7	14	3	14	11
ENSG00000072736	72	75	34	42	32	58	49	93	47	43	35	45	50	32	71	61	69	32	56	66	87	74	55	123	55	58	71	132	19	47	41	57	104	51	28	51	42	27	27	70	18	30	37	32	45	36	13	10	72
ENSG00000072756	7	26	13	14	12	30	14	15	11	8	11	11	10	3	14	24	2	12	10	23	11	6	30	19	8	10	16	32	16	7	10	14	7	9	8	9	21	5	3	6	11	10	5	12	6	32	2	0	16
ENSG00000072778	118	101	95	84	61	65	127	84	58	87	94	81	133	113	153	72	163	60	76	57	97	93	107	150	78	102	144	218	68	85	103	98	118	74	113	128	58	33	60	139	31	24	70	34	74	119	36	31	71
ENSG00000072786	389	277	183	168	209	320	274	286	242	195	282	188	268	188	263	279	336	198	203	206	287	408	325	295	202	271	317	566	261	192	236	237	454	259	411	294	87	70	124	399	52	74	149	132	194	270	103	91	175
ENSG00000072803	58	49	18	41	19	49	42	61	14	19	29	16	26	12	27	34	58	18	31	43	59	44	44	27	45	40	38	59	17	15	18	49	55	23	27	17	22	2	16	56	19	2	23	18	6	26	14	8	43
ENSG00000072818	251	179	162	141	171	163	129	198	216	171	277	97	187	157	283	263	300	263	206	247	179	183	309	372	168	227	274	360	165	148	206	207	362	206	338	343	96	54	207	556	119	86	172	138	184	244	89	108	107
ENSG00000072832	0	0	0	0	0	0	0	0	0	0	0	0	0	0	0	0	0	0	0	4	0	0	0	0	0	0	0	0	0	0	0	0	0	0	0	0	0	0	0	0	0	0	0	4	0	0	0	0	0
ENSG00000072840	0	0	0	0	0	0	0	0	0	0	0	0	7	0	0	0	0	0	0	0	2	0	0	0	0	0	0	0	0	0	0	0	0	5	0	0	0	0	0	4	0	0	0	0	0	0	0	0	0
ENSG00000072849	44	46	24	38	49	46	25	37	42	25	17	24	42	32	46	27	39	25	25	31	50	47	50	66	28	47	33	92	14	38	8	41	16	27	23	18	16	17	29	47	15	11	19	8	12	37	8	8	41
ENSG00000072858	10	12	8	10	8	8	17	15	7	2	18	12	11	1	20	8	2	8	18	7	15	13	16	9	7	15	2	21	5	10	11	1	19	8	24	12	10	1	6	10	11	2	2	5	10	20	5	7	13
ENSG00000072864	333	268	225	195	262	196	226	229	183	208	214	191	252	175	231	173	260	159	129	174	247	342	254	244	197	262	308	441	216	159	169	242	304	249	240	205	106	81	122	336	79	98	138	141	172	334	100	92	132
ENSG00000072952	198	117	133	114	83	149	110	83	116	101	135	55	203	135	138	75	112	78	32	99	74	98	78	65	120	143	178	209	128	88	79	146	162	105	227	202	25	31	64	135	20	25	75	71	38	99	22	39	62
ENSG00000072954	14	14	6	2	1	2	11	6	4	19	6	0	5	0	3	7	10	3	4	7	6	9	8	5	6	6	0	9	0	0	10	9	3	6	21	27	0	5	2	7	3	0	5	7	4	3	4	6	1
ENSG00000072958	121	100	63	44	74	63	105	103	69	52	62	60	64	66	94	100	143	56	55	36	76	90	104	116	56	70	93	187	55	53	61	89	106	92	80	67	40	21	44	133	40	19	66	48	53	72	42	23	73
ENSG00000073008	17	31	7	10	8	4	2	5	6	6	1	2	10	7	18	11	7	5	0	6	23	8	4	21	4	8	13	35	5	5	13	5	13	29	13	13	0	4	2	11	3	0	1	8	2	11	2	0	7
ENSG00000073050	21	20	8	3	34	32	21	21	30	31	15	27	52	15	45	24	14	10	4	12	18	22	23	33	9	17	22	37	11	7	6	17	41	22	40	52	3	7	15	23	5	9	30	6	5	50	12	10	12
ENSG00000073060	15	4	2	6	15	3	12	6	7	10	2	1	6	1	5	7	13	7	2	2	7	11	3	2	9	1	8	5	1	1	5	7	1	2	6	4	2	0	3	28	2	3	4	5	0	4	2	0	3
ENSG00000073067	0	0	0	0	0	0	0	0	0	0	0	0	0	0	0	0	0	0	0	0	0	0	0	0	0	0	0	0	0	0	0	0	0	0	0	0	0	0	0	0	0	0	0	0	0	0	0	0	0
ENSG00000073111	10	10	9	4	2	9	11	5	1	4	5	7	5	0	7	6	4	4	0	1	14	9	10	5	5	2	9	16	4	4	8	8	3	3	7	9	0	3	3	24	4	2	5	0	1	4	7	3	7
ENSG00000073146	0	0	0	0	0	0	0	0	0	0	0	0	0	0	0	0	0	0	0	1	0	0	0	0	0	0	0	0	0	0	0	0	0	0	0	0	0	0	0	0	0	0	0	0	0	0	0	1	0
ENSG00000073150	34	20	29	21	16	33	25	37	20	26	23	20	22	44	46	23	80	28	14	20	20	25	14	10	15	34	48	29	25	12	41	24	62	34	16	26	9	6	23	16	7	9	12	8	27	33	4	14	12
ENSG00000073169	45	32	23	27	28	29	33	20	10	16	11	29	36	17	23	46	35	30	32	20	19	20	46	38	26	23	39	69	24	9	21	27	30	36	23	33	11	1	8	36	22	9	16	8	29	53	13	10	10
ENSG00000073282	0	0	0	0	0	0	0	0	0	0	0	0	0	0	0	0	0	0	0	0	0	0	3	0	0	0	0	1	0	0	0	0	0	0	0	0	0	0	0	0	0	0	0	0	0	0	0	0	0
ENSG00000073331	127	81	83	89	129	114	85	137	85	49	139	75	134	73	120	94	111	61	77	67	82	115	107	69	126	131	134	204	136	99	70	68	177	96	106	79	38	34	45	113	30	61	47	61	43	122	53	24	76
ENSG00000073350	53	21	15	5	25	26	36	37	17	39	48	38	43	25	56	29	54	54	86	63	57	47	45	60	26	33	37	52	25	36	27	50	74	36	50	67	3	4	20	88	22	11	24	34	42	50	19	11	26
ENSG00000073417	39	26	19	25	14	26	10	37	22	3	8	9	6	9	23	12	21	8	25	23	22	16	48	24	22	25	31	46	19	22	18	19	33	6	15	21	15	1	10	21	7	5	14	13	14	5	5	9	11
ENSG00000073464	13	10	19	5	12	23	5	11	9	9	6	7	14	5	3	8	0	0	3	15	3	3	3	11	15	19	23	12	14	7	7	3	34	3	3	3	0	2	2	1	2	0	17	2	3	5	1	4	6
ENSG00000073536	13	11	0	1	4	14	12	5	9	5	8	6	6	2	14	4	2	1	6	4	9	2	4	18	3	9	2	6	1	5	0	3	1	4	4	3	1	3	4	10	0	0	6	0	2	3	3	1	9
ENSG00000073578	38	28	32	46	28	32	42	35	20	19	30	7	16	5	26	11	48	19	16	39	29	21	34	55	30	40	36	38	4	14	22	17	49	37	24	48	24	15	9	41	6	16	37	54	26	24	12	20	22
ENSG00000073584	55	54	44	40	57	32	65	52	33	31	32	38	24	36	54	40	40	17	52	71	47	58	57	81	35	38	45	64	20	33	29	46	50	37	39	30	26	13	16	39	35	10	22	30	16	23	17	15	25
ENSG00000073598	0	0	0	0	0	0	0	0	0	0	0	0	0	0	0	0	0	0	0	0	0	0	0	0	0	0	0	0	0	0	0	0	0	0	0	0	0	0	0	0	0	0	0	0	0	0	0	0	0
ENSG00000073605	37	52	41	25	45	22	36	37	30	24	27	37	19	8	30	29	18	27	25	22	21	12	51	90	28	43	27	62	16	40	27	40	110	31	41	24	5	5	16	65	15	9	34	7	17	34	1	8	20
ENSG00000073614	502	425	350	337	303	314	421	445	214	303	463	261	458	148	483	314	505	310	303	382	380	473	606	438	283	414	498	690	264	293	302	319	721	394	537	436	174	75	241	731	174	144	254	233	235	417	181	166	263
ENSG00000073670	0	0	0	0	0	0	0	0	0	0	0	0	6	0	0	0	0	0	0	0	0	0	0	0	0	0	0	3	0	0	0	0	2	0	0	0	0	0	0	0	0	0	0	0	0	0	0	0	0
ENSG00000073711	4	0	0	0	2	0	4	0	5	2	0	0	0	0	0	7	0	0	3	0	0	0	1	0	0	3	0	2	0	0	0	0	2	0	6	7	0	0	2	1	0	0	0	5	0	0	4	0	0
ENSG00000073712	0	4	0	0	0	0	0	0	0	0	0	0	0	0	0	0	0	0	0	0	0	0	0	0	1	3	1	0	0	0	0	0	1	0	4	2	2	0	0	0	0	0	0	0	0	0	0	0	0
ENSG00000073734	0	0	0	0	0	0	0	0	0	0	0	0	0	0	0	0	0	0	0	0	0	0	0	0	0	0	0	0	0	0	0	0	0	0	0	0	0	0	3	0	0	0	0	0	0	0	0	0	0
ENSG00000073737	42	42	60	51	17	27	34	39	24	12	21	9	6	3	43	40	19	12	28	26	30	28	18	25	10	23	19	22	39	20	15	32	22	17	10	19	27	28	5	21	10	13	9	7	20	57	3	3	21
ENSG00000073754	0	0	0	0	0	0	0	0	0	0	0	0	0	0	0	0	0	0	0	0	0	0	0	0	0	0	0	0	0	0	0	0	0	0	0	0	0	0	0	0	0	0	0	0	0	0	0	0	0
ENSG00000073756	50	44	42	64	68	57	45	54	45	33	26	20	44	17	17	22	34	6	18	34	41	48	37	26	28	39	68	41	51	41	18	44	28	53	16	35	40	10	8	15	19	5	18	5	8	19	4	9	54
ENSG00000073792	118	115	544	439	133	155	184	155	60	99	81	71	74	54	88	123	80	47	163	144	145	145	77	57	107	39	70	100	73	172	139	134	68	81	160	67	370	524	41	68	260	261	56	49	69	40	54	83	239
ENSG00000073803	36	68	31	22	27	35	29	32	28	23	21	33	17	17	81	17	17	22	43	24	19	13	44	69	50	45	20	64	52	16	14	16	40	25	17	31	5	4	11	37	16	28	19	16	18	43	14	7	12
ENSG00000073849	194	161	124	126	133	199	168	201	84	100	63	113	81	38	205	63	112	72	67	156	166	117	115	136	103	126	82	202	38	89	77	108	141	105	74	66	84	38	31	92	88	59	46	43	39	79	40	12	116
ENSG00000073861	92	66	21	30	35	55	39	64	23	24	66	49	81	36	50	33	147	107	100	82	72	70	88	56	28	49	50	125	34	46	47	35	135	54	85	95	41	31	61	213	19	11	21	25	30	48	18	19	39
ENSG00000073905	0	0	0	0	0	0	0	0	0	0	0	0	0	0	0	0	0	0	0	0	0	1	0	0	0	0	0	0	0	0	3	0	0	0	0	0	0	0	0	0	0	0	0	0	0	0	0	0	0
ENSG00000073910	120	68	46	73	44	80	111	104	63	38	71	42	79	35	132	40	115	57	53	56	60	55	59	60	65	94	61	131	69	72	59	64	87	29	46	36	27	23	21	79	16	9	42	37	32	96	11	17	84
ENSG00000073921	361	443	308	273	322	474	356	327	254	179	244	182	173	137	246	151	384	185	162	190	316	285	200	242	268	258	293	334	140	212	141	246	279	215	159	167	196	123	86	228	41	83	83	64	86	184	48	49	355
ENSG00000073969	44	34	17	28	37	23	28	25	18	17	18	2	17	30	45	13	17	12	18	15	21	10	19	30	27	14	18	33	15	10	11	16	12	16	23	7	11	16	1	17	5	17	11	4	0	13	0	15	23
ENSG00000074047	0	0	0	0	0	0	0	0	0	0	0	0	0	0	0	0	0	0	0	0	0	0	0	0	0	0	0	0	0	0	0	0	0	0	0	0	0	0	0	0	0	0	0	0	0	0	0	0	0
ENSG00000074054	38	13	33	21	27	42	19	38	12	22	40	23	43	27	39	17	42	18	17	26	16	43	45	47	13	21	37	48	23	23	24	36	48	34	22	26	12	11	18	35	12	7	11	15	6	36	16	6	20
ENSG00000074071	74	82	42	77	26	71	74	55	27	28	44	32	66	49	64	56	88	63	57	58	47	68	101	88	55	65	58	106	34	27	33	46	77	61	45	118	27	7	24	86	19	8	29	46	28	40	32	6	37
ENSG00000074181	0	0	0	0	0	0	0	0	0	0	0	0	0	0	0	0	0	0	0	0	0	0	0	0	0	0	0	0	0	0	0	0	0	0	1	2	0	0	0	0	0	0	0	0	0	0	0	0	0
ENSG00000074201	103	81	50	61	60	63	125	87	49	72	67	57	53	30	77	68	58	34	42	78	68	41	102	113	52	42	42	116	26	46	65	87	56	61	83	69	48	19	41	49	45	17	27	35	37	75	21	11	59
ENSG00000074211	0	0	0	0	0	0	0	0	0	0	0	0	0	0	0	0	0	0	0	0	0	0	0	0	0	0	0	0	0	0	0	0	0	0	0	0	0	0	0	0	0	0	0	0	0	0	0	0	0
ENSG00000074219	0	2	0	0	0	0	0	1	7	0	0	0	0	0	3	0	3	0	0	0	0	0	10	1	0	1	0	3	0	0	0	0	0	0	0	0	0	0	0	0	0	0	0	0	0	0	0	0	1
ENSG00000074266	33	45	36	24	25	25	43	31	34	6	12	12	12	31	36	19	28	23	21	30	43	14	20	35	13	12	20	27	8	25	13	12	9	3	11	16	17	9	16	33	15	8	9	2	7	17	2	6	26
ENSG00000074276	0	0	0	0	0	0	1	0	0	0	0	0	0	0	0	0	0	0	0	0	0	0	0	0	5	0	0	1	0	0	0	0	0	0	3	0	0	0	0	0	0	1	3	0	0	0	0	0	2
ENSG00000074317	0	0	0	0	0	0	0	0	0	0	0	0	0	0	0	0	0	0	0	0	0	0	0	0	0	0	0	0	0	0	0	0	0	0	0	0	0	0	0	0	0	0	0	0	0	0	0	0	0
ENSG00000074319	101	73	72	77	80	65	52	55	45	50	67	36	53	60	71	58	40	30	35	68	90	55	41	36	53	43	52	87	22	46	62	49	77	50	60	41	36	34	27	105	38	31	22	21	28	61	32	24	52
ENSG00000074356	102	71	70	56	49	71	60	89	41	27	42	34	38	36	80	56	84	57	66	80	55	85	100	79	47	59	63	126	49	62	54	75	124	66	76	62	39	16	26	72	25	24	49	25	51	89	12	20	51
ENSG00000074370	107	97	75	81	69	80	82	86	45	53	83	35	101	47	77	107	54	49	48	58	77	89	127	115	37	65	75	128	43	71	63	94	169	106	105	88	42	23	58	186	25	21	37	55	62	114	34	30	51
ENSG00000074410	0	0	0	6	0	0	0	0	0	0	4	0	0	0	0	0	0	0	0	0	0	3	0	0	0	0	0	0	0	0	4	0	2	0	0	0	0	0	1	0	0	3	0	0	0	1	4	0	5
ENSG00000074416	21	13	19	17	35	29	48	37	23	18	2	1	23	17	30	13	10	23	2	3	37	27	28	9	28	20	34	76	15	20	17	34	27	26	29	37	3	10	14	31	12	9	32	17	16	15	12	11	17
ENSG00000074527	0	0	0	0	0	0	0	0	0	0	6	0	0	0	0	0	0	0	2	3	0	0	0	2	0	3	0	0	0	0	0	0	0	0	0	0	0	0	4	1	0	0	0	1	0	0	0	0	0
ENSG00000074582	14	11	8	2	10	10	3	9	10	15	9	3	11	19	13	5	13	12	11	22	12	3	19	18	6	16	15	28	1	7	9	14	14	18	7	8	5	1	8	8	6	0	3	4	3	15	7	5	7
ENSG00000074590	2	4	0	0	0	0	3	0	0	1	3	0	0	0	0	1	5	0	2	2	0	0	2	0	0	2	3	6	1	0	0	0	3	8	0	3	0	2	4	8	0	0	0	3	1	12	1	0	2
ENSG00000074603	79	129	92	90	79	90	116	122	72	47	19	65	111	26	80	109	120	40	51	69	135	73	125	105	84	93	98	189	65	78	61	83	91	53	57	58	55	36	27	94	37	21	46	34	43	87	29	14	49
ENSG00000074621	2	5	1	10	12	10	9	7	0	2	1	1	5	3	9	10	10	7	1	2	7	11	12	8	4	0	9	7	0	0	0	1	8	9	7	12	1	2	4	19	4	2	8	5	1	7	7	2	2
ENSG00000074657	10	6	2	4	1	3	15	7	12	0	2	1	5	5	2	7	8	1	11	10	1	11	17	21	3	5	3	14	9	2	6	2	7	17	8	6	5	0	8	14	0	0	3	1	10	6	3	3	0
ENSG00000074660	33	42	19	20	2	13	15	9	3	34	25	5	17	15	8	12	26	5	0	7	16	25	4	6	11	9	10	5	21	21	6	17	12	3	13	11	11	11	11	26	1	1	4	6	2	11	2	4	38
ENSG00000074695	90	69	52	55	39	55	84	63	46	53	92	49	59	42	82	68	45	45	51	73	55	82	62	89	59	74	60	98	16	35	46	32	142	105	72	100	47	15	34	200	56	23	54	34	57	64	52	24	70
ENSG00000074696	38	28	33	43	39	30	45	45	26	18	25	38	31	18	29	36	53	16	24	39	32	30	26	21	13	31	22	41	23	27	25	39	19	44	6	27	25	9	7	52	20	17	15	10	19	37	9	17	30
ENSG00000074706	122	98	103	84	59	67	142	133	74	59	32	58	70	39	89	57	100	36	57	40	92	52	124	98	110	69	111	122	31	77	58	66	98	47	48	57	25	30	34	46	37	32	44	23	21	65	33	8	86
ENSG00000074755	102	53	59	47	61	61	75	48	50	20	20	29	25	23	49	55	64	43	71	74	45	79	94	61	34	71	76	105	42	46	73	51	69	63	59	37	22	16	20	55	16	30	32	31	32	57	17	20	43
ENSG00000074771	0	0	0	0	0	0	0	0	0	0	0	0	0	0	0	0	0	1	0	0	0	0	0	0	0	0	0	0	0	0	0	0	0	0	2	7	0	0	0	0	0	0	0	2	0	0	0	0	0
ENSG00000074800	579	599	512	489	379	491	644	647	345	341	421	291	532	297	495	370	569	316	279	326	680	532	678	567	396	439	692	1111	192	320	258	408	567	373	461	441	127	76	191	457	138	84	221	167	205	243	99	114	368
ENSG00000074803	0	0	0	0	0	0	0	0	0	0	0	0	0	0	0	3	0	0	0	0	0	0	0	0	0	0	0	0	1	0	0	0	0	0	2	0	0	0	0	0	0	0	0	0	0	0	0	0	0
ENSG00000074842	33	42	34	25	28	49	65	40	39	26	43	35	73	77	68	32	65	28	34	54	42	46	77	66	29	30	55	69	20	18	35	62	36	33	39	85	23	3	15	55	39	22	38	22	37	28	4	3	32
ENSG00000074855	13	7	6	11	12	13	16	15	5	14	14	11	12	5	13	8	10	14	26	12	20	11	14	30	15	9	9	39	3	18	13	7	22	6	3	15	5	6	8	32	13	2	2	5	1	5	2	2	14
ENSG00000074935	11	9	0	4	5	0	9	19	10	9	10	2	4	10	25	8	2	2	0	28	11	6	20	1	9	11	3	13	0	3	3	9	1	9	0	9	17	1	3	18	9	4	5	0	2	4	1	2	1
ENSG00000074964	11	16	8	10	16	18	12	27	12	0	5	12	16	12	14	3	25	17	5	4	7	26	24	10	5	18	30	50	0	6	12	12	46	10	22	25	2	5	3	35	2	0	9	4	9	9	0	3	10
ENSG00000074966	30	26	36	16	24	17	25	53	27	18	30	30	23	18	56	43	14	24	28	39	19	30	47	48	51	22	26	45	12	24	12	53	60	36	26	15	17	13	40	58	25	25	9	19	18	19	19	7	47
ENSG00000075035	0	0	0	0	0	0	1	0	0	0	0	0	0	0	0	0	0	0	0	0	0	0	6	0	0	0	0	0	0	0	0	0	0	0	0	0	0	0	0	0	0	0	0	0	0	0	0	0	0
ENSG00000075043	0	0	0	0	0	0	0	0	0	0	0	0	0	0	0	3	0	0	0	0	0	0	0	0	0	0	0	0	0	0	0	0	1	0	0	0	0	0	0	0	0	0	0	0	0	0	0	0	0
ENSG00000075073	0	0	0	0	0	4	0	0	0	0	0	0	0	0	0	0	3	0	0	0	1	0	0	0	0	0	0	4	0	0	0	0	0	0	0	0	0	0	0	0	0	0	0	0	0	0	0	0	0
ENSG00000075089	15	8	14	27	7	6	14	19	0	8	8	16	2	0	7	5	8	0	6	12	5	7	11	1	7	5	5	6	10	13	8	9	1	30	10	2	12	10	0	9	16	13	3	0	5	4	2	0	14
ENSG00000075131	4	2	0	2	3	1	5	2	1	1	1	0	2	8	1	7	1	0	1	0	2	2	3	2	0	1	1	2	0	0	2	4	0	7	1	0	1	0	0	0	0	1	3	2	0	4	0	1	3
ENSG00000075142	99	92	87	79	68	88	107	102	43	40	69	61	61	49	100	72	115	52	62	123	101	73	80	95	59	90	74	130	40	55	68	89	39	64	32	51	31	34	42	125	32	27	36	25	36	62	18	14	81
ENSG00000075151	84	83	86	68	62	91	79	104	62	50	82	91	71	43	110	84	112	46	98	91	67	94	106	122	55	62	79	149	56	95	71	84	153	88	86	63	50	22	74	103	32	42	49	48	42	55	48	20	75
ENSG00000075188	17	9	14	12	14	13	8	20	5	9	5	9	5	1	21	15	9	1	3	20	6	7	8	7	8	9	9	17	0	15	10	10	14	10	21	4	10	11	6	3	10	9	0	6	7	21	3	4	20
ENSG00000075213	7	0	0	0	0	0	1	0	0	0	5	0	0	0	0	0	0	5	0	0	0	3	0	1	0	0	0	0	0	0	0	0	2	0	4	0	0	0	0	5	0	0	0	1	5	3	0	0	1
ENSG00000075218	0	3	3	0	0	2	0	0	0	0	3	1	0	0	7	3	5	0	5	2	3	5	0	4	0	5	4	0	0	0	2	0	1	3	12	6	0	1	0	1	5	0	0	0	0	1	0	0	0
ENSG00000075223	11	19	2	4	7	4	13	10	4	2	6	0	3	9	12	5	6	4	15	0	5	14	5	11	2	10	3	15	3	4	7	8	7	17	15	7	6	0	7	10	0	1	0	6	1	7	3	2	14
ENSG00000075234	33	39	16	10	26	33	13	21	37	23	45	14	45	33	15	16	62	43	36	50	17	55	23	33	32	19	33	51	16	27	44	36	58	36	53	40	5	7	38	88	3	6	11	24	10	28	11	9	12
ENSG00000075239	9	9	15	17	20	15	34	21	2	9	21	4	21	9	27	12	30	8	38	28	18	7	22	35	23	21	8	14	10	20	3	6	13	6	12	11	9	3	12	11	8	7	16	11	11	20	2	0	8
ENSG00000075240	17	39	25	8	18	6	11	20	19	19	8	2	11	6	7	22	14	2	21	12	31	8	28	4	9	12	11	37	5	22	6	15	15	7	4	10	13	1	7	14	3	2	7	3	12	10	1	1	20
ENSG00000075275	6	2	10	0	4	0	4	2	0	4	0	2	0	1	1	0	0	4	0	0	0	2	0	0	1	0	4	3	0	2	0	0	2	8	8	0	0	0	5	2	0	0	4	0	2	4	1	1	0
ENSG00000075290	0	0	0	0	0	0	0	0	0	0	0	0	0	0	0	0	0	0	0	0	0	0	0	0	0	0	0	0	0	0	0	0	0	0	0	0	0	0	0	0	0	0	0	0	0	0	0	0	0
ENSG00000075292	140	188	124	102	150	105	167	176	69	59	84	83	92	64	119	79	96	55	127	110	129	131	176	82	129	90	121	205	42	69	81	77	134	65	92	101	70	40	60	139	86	47	65	69	36	97	47	19	94
ENSG00000075303	13	30	34	10	30	41	43	19	13	7	14	0	9	9	17	12	10	2	2	30	18	17	11	25	18	1	13	2	3	21	12	25	14	9	0	5	9	0	3	13	9	5	2	6	5	1	2	1	14
ENSG00000075336	11	39	9	9	11	14	37	24	23	14	25	5	13	11	13	9	21	20	8	16	28	19	15	35	27	14	2	27	3	13	16	16	26	38	20	18	8	7	19	41	20	9	18	13	11	25	2	5	6
ENSG00000075340	8	4	17	12	8	14	8	13	6	5	2	7	8	4	10	10	26	6	12	4	4	4	28	8	13	2	7	3	13	9	7	4	18	14	5	8	5	0	0	6	10	2	16	3	7	5	5	6	13
ENSG00000075388	0	0	0	0	0	0	0	0	0	0	0	0	0	0	0	0	0	0	0	0	0	0	0	0	0	0	0	0	0	0	0	0	0	0	0	0	0	0	0	0	0	0	0	0	0	0	0	0	0
ENSG00000075391	0	1	0	1	1	0	0	0	0	0	3	5	2	0	0	0	0	3	0	0	0	2	0	0	0	1	3	3	0	0	0	2	7	3	1	7	0	0	0	0	0	1	0	0	0	0	2	0	2
ENSG00000075399	38	19	23	50	13	36	24	21	27	14	77	11	21	19	15	22	55	26	12	18	46	12	30	47	27	33	41	34	28	7	20	16	55	23	22	22	6	10	23	44	2	10	7	23	13	28	15	5	15
ENSG00000075407	69	45	30	53	29	31	92	85	16	30	25	41	50	26	39	26	38	16	33	39	39	31	80	43	29	17	28	71	7	14	39	28	62	48	38	44	38	14	14	98	25	17	16	19	16	33	17	22	30
ENSG00000075413	197	163	433	339	233	173	187	199	132	127	166	219	135	107	195	168	182	141	175	180	151	205	195	119	174	142	166	258	154	229	127	153	201	148	171	158	86	109	69	238	129	180	102	106	127	142	106	106	230
ENSG00000075415	280	272	183	138	204	211	245	289	137	149	155	136	166	137	295	214	276	126	133	169	217	245	222	291	179	234	255	353	80	138	104	168	203	213	218	233	112	50	75	290	66	46	173	115	107	175	52	81	175
ENSG00000075420	112	95	92	75	77	121	82	76	83	62	98	32	84	50	89	46	86	70	35	80	110	89	62	86	104	82	107	157	54	70	44	98	169	138	44	52	39	32	38	114	28	35	34	31	26	66	6	11	124
ENSG00000075426	131	153	89	98	97	128	156	128	82	80	118	35	121	80	90	68	80	65	19	40	106	110	68	96	96	126	111	200	108	94	59	95	161	77	106	95	53	29	47	135	9	11	49	24	31	117	17	26	111
ENSG00000075429	0	0	0	0	0	0	0	0	0	0	0	0	0	0	0	0	0	0	0	0	0	0	0	0	0	0	0	0	0	0	0	0	0	0	0	0	0	0	0	0	0	0	0	0	0	0	0	0	0
ENSG00000075461	0	0	0	0	0	0	0	0	0	0	0	0	0	0	0	0	0	0	0	0	0	0	0	0	0	0	0	0	0	0	0	0	0	0	0	0	0	0	0	0	0	0	0	0	0	0	0	0	0
ENSG00000075539	103	116	99	85	82	111	99	111	53	72	65	85	85	67	130	94	140	78	92	154	116	110	70	148	110	92	85	169	63	107	49	107	98	85	86	42	72	24	48	163	34	30	36	31	57	72	26	23	68
ENSG00000075568	89	40	45	26	34	76	33	52	36	37	34	33	50	21	63	30	85	27	43	54	37	39	31	77	39	30	59	67	30	14	43	57	34	24	31	51	22	9	23	43	13	12	11	26	9	21	13	15	33
ENSG00000075618	5	12	8	2	3	3	3	11	7	9	0	0	4	7	0	15	2	5	0	0	9	12	7	2	3	6	13	9	1	5	8	11	9	4	6	7	0	3	6	9	2	5	6	1	3	4	4	0	5
ENSG00000075624	3208	3366	2946	2211	2342	2758	3319	3465	1730	2175	2524	1716	2124	1583	2520	2009	3090	1788	1388	1514	3013	3990	2787	2858	2065	2594	3122	4806	1835	1858	2038	2276	2990	2170	3528	2797	1119	818	1165	2776	835	678	1358	1153	1498	1946	761	784	1924
ENSG00000075643	0	0	0	0	0	0	0	0	0	0	2	0	0	0	0	0	1	0	0	0	0	2	0	0	0	0	0	12	0	0	1	0	7	0	0	3	0	0	2	2	0	0	0	2	0	0	0	0	0
ENSG00000075651	11	17	2	7	8	0	18	2	7	6	6	16	0	0	11	1	14	1	5	13	11	8	6	8	13	11	18	14	0	4	4	5	18	11	6	12	2	0	2	10	0	0	12	5	2	11	0	1	11
ENSG00000075673	0	1	0	0	0	0	0	0	0	0	0	0	0	0	0	0	0	0	0	0	0	0	0	0	0	0	0	0	0	0	0	0	0	1	0	0	0	0	0	0	0	0	0	0	0	0	0	0	0
ENSG00000075702	1	1	0	0	0	0	0	0	0	0	0	0	0	3	0	0	0	4	0	2	3	3	0	0	0	0	0	0	0	2	4	0	5	3	1	7	0	0	1	1	0	0	3	0	0	0	0	0	7
ENSG00000075711	80	45	77	41	65	56	94	83	45	88	37	54	41	37	93	81	73	35	77	94	50	73	97	96	47	85	44	103	28	35	81	67	104	78	61	68	32	16	60	132	25	31	38	24	44	74	25	28	55
ENSG00000075785	273	325	173	211	231	338	336	344	188	156	171	126	235	177	233	204	199	152	121	127	268	335	236	248	242	252	254	287	125	135	158	214	227	163	162	201	81	100	96	235	49	49	87	64	107	204	46	64	218
ENSG00000075790	33	40	28	33	40	22	59	43	10	21	18	22	14	16	39	19	52	7	9	21	18	23	14	29	26	23	29	29	14	17	7	30	30	13	18	21	19	8	0	25	14	9	14	7	17	32	5	5	21
ENSG00000075826	25	7	15	12	17	21	39	18	33	9	16	24	14	11	18	27	37	18	29	29	16	18	66	46	13	16	25	63	19	18	21	20	47	18	26	29	8	4	8	38	17	5	14	21	22	26	21	12	23
ENSG00000075856	48	54	49	27	34	34	78	93	54	42	30	35	30	31	62	46	68	39	47	45	79	67	82	36	47	27	67	91	39	37	47	20	100	59	46	57	26	17	33	70	21	26	32	26	31	67	19	39	29
ENSG00000075884	201	153	139	125	123	122	150	119	146	125	59	123	151	107	129	114	181	96	139	141	160	76	185	157	142	231	124	158	77	107	90	109	195	99	160	152	60	38	92	273	73	64	63	78	85	188	41	33	124
ENSG00000075886	0	0	0	0	0	0	0	0	0	0	0	0	0	0	0	0	0	0	0	0	0	0	0	0	0	0	0	0	0	0	0	0	0	0	0	0	0	0	0	0	0	0	0	0	0	0	0	0	0
ENSG00000075891	0	0	0	0	0	0	0	0	0	0	0	0	0	0	1	0	0	0	0	0	1	0	0	0	0	0	0	0	0	0	0	0	0	4	0	0	0	0	0	0	0	0	0	0	0	0	0	0	0
ENSG00000075914	7	22	10	16	7	4	22	15	29	12	10	15	12	22	12	24	43	7	22	42	35	6	27	25	28	8	29	22	13	12	4	15	21	32	21	9	9	5	7	30	11	6	9	12	24	12	10	2	12
ENSG00000075945	32	29	18	14	23	15	22	35	17	24	9	7	9	7	7	13	36	2	23	38	37	16	17	7	13	17	14	28	4	23	27	19	25	10	9	13	7	1	12	49	11	4	11	2	15	17	4	15	12
ENSG00000075975	12	22	11	22	14	8	32	13	20	6	7	10	14	5	6	11	14	9	13	18	22	10	19	18	6	27	17	10	4	3	6	5	14	13	9	9	5	7	3	16	4	7	0	3	4	17	1	1	10
ENSG00000076003	21	27	14	8	12	11	28	6	9	8	13	7	15	3	20	1	21	2	17	23	16	18	21	13	12	12	8	11	2	5	7	24	13	3	19	12	10	4	5	26	6	5	11	9	6	1	12	1	11
ENSG00000076043	44	58	108	166	44	50	55	76	32	33	36	25	43	26	68	33	54	16	89	66	37	33	44	32	69	33	39	38	36	74	23	32	40	52	25	63	43	62	27	40	114	117	31	23	28	20	24	24	35
ENSG00000076053	38	18	25	20	25	9	22	31	39	28	17	27	29	9	49	22	36	10	24	24	26	23	25	35	22	29	24	37	14	21	20	20	24	34	11	10	13	9	27	18	24	1	2	8	17	20	10	7	24
ENSG00000076067	3	4	4	0	1	9	4	3	6	9	14	3	0	0	11	5	17	9	1	3	6	15	1	1	0	1	6	25	4	5	5	1	6	5	0	4	0	2	0	22	9	0	1	6	5	0	0	0	5
ENSG00000076108	184	170	145	125	134	179	170	153	130	165	202	91	153	71	170	176	242	148	123	150	157	244	171	209	130	166	260	346	163	123	203	157	495	241	205	225	65	71	116	329	52	59	110	123	112	258	78	68	123
ENSG00000076201	37	26	24	36	48	22	19	16	21	50	12	18	28	7	35	11	44	5	18	18	14	24	39	28	17	16	48	62	19	20	9	21	29	45	18	13	16	5	14	39	25	11	12	9	6	23	5	10	24
ENSG00000076242	17	13	16	26	7	16	15	38	17	5	17	8	15	10	37	10	12	6	9	16	30	13	19	43	13	10	22	13	3	6	10	7	27	15	1	19	0	10	4	6	13	3	6	4	1	18	2	0	10
ENSG00000076248	9	10	11	25	10	4	16	21	1	0	19	12	21	12	0	2	4	3	13	4	25	11	6	30	9	1	7	26	9	4	10	10	11	0	3	11	15	0	9	23	6	0	7	2	4	3	9	2	2
ENSG00000076258	1	5	5	1	2	5	3	2	0	3	0	1	4	5	17	1	4	0	3	6	1	0	1	0	1	5	2	15	0	2	3	3	7	0	6	3	0	2	2	3	8	0	1	1	4	1	4	0	1
ENSG00000076321	58	42	38	22	48	31	52	41	25	42	37	41	51	10	53	35	29	12	47	43	46	37	60	50	31	38	33	90	14	45	7	41	48	19	26	35	10	15	7	55	36	31	19	18	13	46	15	12	41
ENSG00000076344	0	0	0	0	0	0	0	0	0	0	0	0	0	0	0	0	0	0	0	0	0	0	0	0	0	0	0	0	0	0	0	0	0	0	0	0	0	0	0	0	0	0	0	0	0	0	0	0	0
ENSG00000076351	0	4	0	3	0	3	0	0	0	0	0	0	3	3	0	0	5	3	1	0	0	3	4	2	0	0	5	1	0	3	0	1	0	2	5	0	0	1	2	1	0	4	0	3	2	1	0	0	6
ENSG00000076356	13	6	2	6	11	10	2	4	4	3	11	0	6	4	12	6	8	7	1	3	11	14	17	4	6	8	13	21	8	1	1	3	29	8	6	1	0	0	8	14	2	0	1	1	9	17	2	2	0
ENSG00000076382	2	8	9	4	4	0	0	1	0	4	0	0	1	0	0	0	0	0	1	1	0	0	4	3	12	3	2	1	2	4	1	1	4	0	0	0	0	0	2	2	0	0	0	3	1	4	0	0	1
ENSG00000076513	320	227	275	226	183	234	233	237	175	166	118	181	220	139	214	161	206	116	111	159	238	193	163	190	212	224	292	317	205	191	141	218	248	166	186	123	131	83	72	231	76	78	93	95	120	168	67	76	185
ENSG00000076554	42	29	17	22	16	32	22	21	4	18	23	15	15	11	25	27	4	1	2	5	32	12	7	19	15	11	3	20	5	20	17	19	15	34	9	12	13	7	2	6	1	8	11	9	5	21	4	0	20
ENSG00000076555	18	16	6	16	5	17	14	24	15	11	10	1	5	9	22	15	12	2	10	15	13	16	29	20	13	14	2	32	7	4	27	8	19	31	12	12	3	1	7	29	10	9	0	5	13	15	19	6	2
ENSG00000076604	10	5	2	16	9	3	11	8	10	7	2	7	7	0	9	2	16	16	5	6	20	11	5	9	4	5	4	3	2	14	10	1	7	8	0	5	0	4	3	17	7	7	1	2	1	5	2	3	1
ENSG00000076641	253	240	219	229	202	189	390	376	203	189	102	168	185	150	262	252	344	146	242	287	231	190	223	354	288	311	328	480	104	164	168	200	195	130	88	100	151	72	123	250	172	126	116	93	62	199	69	67	163
ENSG00000076650	28	16	27	16	14	8	10	13	16	17	16	14	14	10	30	10	31	12	12	10	21	45	33	15	32	27	31	28	25	29	16	7	59	33	21	26	23	7	23	52	3	12	30	12	19	30	7	3	11
ENSG00000076662	1260	1185	563	568	597	701	621	654	535	542	767	336	916	511	696	666	841	565	258	459	756	1013	694	608	566	735	705	994	605	380	611	639	1173	732	974	875	276	174	371	999	120	108	369	354	569	937	273	209	452
ENSG00000076685	91	88	59	41	56	70	65	66	27	29	42	35	48	40	70	58	77	19	29	36	50	34	52	75	27	71	56	64	48	50	28	51	57	56	66	43	57	16	10	50	24	13	17	22	19	49	14	3	39
ENSG00000076706	0	0	0	0	0	0	0	0	0	0	1	0	0	0	0	0	0	0	0	0	0	1	0	0	0	2	0	6	0	0	0	0	4	0	4	3	0	0	0	18	0	0	0	0	2	0	0	0	0
ENSG00000076716	0	0	0	0	0	0	0	0	0	0	0	0	0	0	0	0	0	1	0	0	0	0	0	0	0	0	0	0	0	0	0	0	0	0	0	0	0	0	0	4	0	0	0	0	0	0	0	0	0
ENSG00000076770	133	133	715	412	191	215	196	142	138	194	104	204	118	95	157	193	157	134	511	442	158	118	148	142	181	139	193	209	179	251	218	434	107	144	117	78	597	582	31	246	585	691	93	57	181	164	286	292	234
ENSG00000076826	0	4	0	0	0	0	0	0	0	0	0	0	0	0	0	0	0	0	0	0	0	0	0	0	0	0	0	0	0	0	0	0	0	0	0	0	0	0	0	0	0	0	0	0	0	0	0	0	0
ENSG00000076864	5	13	218	437	8	4	10	9	3	6	2	5	15	16	0	0	0	0	135	69	2	0	7	5	14	7	0	0	6	5	15	21	7	2	7	10	0	11	20	23	119	146	34	17	9	0	37	54	18
ENSG00000076924	5	8	3	2	7	11	12	4	3	3	3	16	6	2	16	19	6	6	4	6	8	14	8	7	1	17	4	22	8	1	11	0	36	16	14	17	1	2	7	20	2	10	4	5	3	11	11	2	2
ENSG00000076928	184	93	119	81	100	99	136	95	122	101	170	104	108	74	108	112	154	101	104	156	122	96	216	199	73	126	168	248	118	107	173	162	239	166	127	196	47	29	124	271	44	31	70	71	116	142	46	46	59
ENSG00000076944	119	98	76	81	56	63	85	55	90	42	132	43	97	77	60	104	144	90	45	78	83	84	87	71	48	76	126	218	56	51	82	98	148	95	189	163	35	43	52	153	35	67	78	83	101	95	60	48	50
ENSG00000076984	129	86	153	137	72	96	133	79	65	63	82	69	130	88	94	69	120	67	74	75	95	85	91	84	78	57	95	123	120	74	81	88	93	55	80	98	67	27	48	168	39	63	64	40	62	77	45	52	56
ENSG00000077009	0	0	0	0	0	0	0	0	0	0	0	0	0	0	0	0	0	0	0	0	0	0	0	0	0	0	0	0	0	0	0	0	0	0	0	0	0	0	0	0	0	0	0	0	0	0	0	0	0
ENSG00000077044	343	243	169	120	178	189	258	181	122	125	140	138	202	128	222	129	198	102	121	116	208	173	281	252	137	184	178	310	96	148	174	195	296	216	154	133	58	56	121	252	119	56	104	114	88	167	74	87	110
ENSG00000077063	0	1	0	3	0	0	0	0	0	0	0	0	0	0	0	0	0	0	0	0	0	4	5	0	0	0	0	0	0	0	0	0	0	0	0	2	5	0	1	0	0	0	1	0	0	0	0	0	0
ENSG00000077080	0	0	0	0	0	0	0	0	0	0	0	0	0	0	0	0	0	0	0	0	0	0	0	0	0	0	0	0	0	0	0	0	0	0	0	0	0	0	0	0	0	0	0	0	0	0	0	0	0
ENSG00000077092	0	0	0	4	0	0	0	0	0	0	0	0	0	0	0	0	0	0	0	0	0	0	0	0	0	0	0	0	0	0	0	0	4	0	0	0	0	0	0	0	0	0	0	0	0	0	1	0	0
ENSG00000077097	115	110	83	92	122	98	154	167	73	59	48	88	62	59	50	37	110	53	46	96	108	156	99	119	74	87	102	116	49	33	76	77	102	80	57	43	73	37	19	101	41	23	56	16	30	82	26	20	89
ENSG00000077147	121	104	86	82	87	110	119	132	73	40	52	47	59	22	87	50	138	34	87	84	122	100	67	51	52	53	59	75	40	63	42	50	66	74	33	49	38	27	10	58	35	14	38	26	16	40	12	9	80
ENSG00000077150	41	34	30	15	39	40	26	40	13	30	38	41	59	20	44	30	40	19	36	40	43	46	27	48	23	46	55	64	32	39	32	9	69	34	38	71	20	6	11	68	19	14	33	34	30	40	16	14	32
ENSG00000077152	1	1	1	1	0	0	0	3	0	0	1	0	0	10	15	2	0	4	3	1	2	3	4	0	2	2	0	2	0	0	0	4	0	2	0	0	9	0	0	5	2	0	3	0	1	1	0	0	3
ENSG00000077157	142	134	106	103	120	118	132	165	83	95	50	80	133	68	124	119	177	110	36	82	111	167	197	169	114	153	199	210	120	127	105	113	257	114	139	154	78	31	88	118	48	50	78	68	101	215	41	37	101
ENSG00000077232	41	68	47	52	39	70	52	69	26	26	41	30	48	18	40	53	58	11	39	52	72	46	45	75	34	56	32	75	29	51	48	29	66	32	35	45	37	24	21	73	19	22	12	11	5	30	6	7	54
ENSG00000077235	41	28	24	11	41	18	17	41	20	28	29	22	51	16	27	28	49	7	26	17	28	33	37	33	29	34	36	34	13	23	25	41	34	32	22	13	1	8	26	44	15	4	13	4	10	9	18	5	13
ENSG00000077238	315	230	232	256	199	219	181	222	130	116	258	100	220	125	174	156	157	115	95	97	161	147	172	140	147	190	171	268	162	122	227	228	289	169	156	146	85	53	118	222	86	69	130	118	91	116	54	60	114
ENSG00000077254	132	114	128	129	69	103	154	146	65	63	88	72	40	52	114	93	80	46	99	74	86	94	130	131	96	82	96	156	59	103	53	98	125	91	70	62	57	29	44	142	83	65	28	15	52	91	30	26	79
ENSG00000077264	0	1	0	0	0	0	3	0	0	0	0	0	0	1	5	6	0	3	0	2	0	8	0	0	3	0	1	2	1	0	0	1	1	3	2	0	7	0	1	1	2	4	0	1	0	0	2	0	0
ENSG00000077274	0	0	0	0	0	0	0	0	0	0	0	0	0	0	0	0	0	0	0	0	0	0	0	0	0	0	0	0	0	0	0	0	0	0	0	0	0	0	0	0	0	0	0	0	0	0	0	0	0
ENSG00000077279	0	0	0	1	0	0	0	0	0	0	2	0	0	0	0	1	0	0	0	0	0	6	0	0	0	0	0	0	0	0	5	1	0	0	0	1	0	0	1	2	0	0	3	0	0	0	7	7	0
ENSG00000077312	54	28	32	34	28	29	40	38	38	49	32	21	24	18	74	40	54	40	47	47	44	81	69	103	22	33	54	90	27	20	51	33	56	31	43	47	10	1	30	90	11	22	26	24	33	36	19	12	10
ENSG00000077327	0	0	1	0	0	0	0	0	0	0	0	0	0	0	0	0	0	0	1	0	0	0	0	0	1	0	0	0	0	0	0	0	0	0	3	0	0	0	0	0	0	0	0	0	0	1	0	0	0
ENSG00000077348	23	34	6	20	8	10	8	13	7	11	11	8	7	0	26	11	15	12	12	12	4	8	26	20	6	22	10	26	5	3	25	5	5	5	26	17	5	2	2	19	3	12	7	7	13	9	4	3	5
ENSG00000077380	109	140	64	65	78	82	97	111	103	73	165	97	105	61	101	82	148	120	75	132	123	121	187	152	95	119	103	120	37	47	80	72	220	145	147	164	50	34	41	207	60	54	56	65	48	129	63	55	65
ENSG00000077420	758	597	516	475	483	757	607	744	463	370	687	255	481	323	580	429	640	296	252	341	507	654	533	518	602	580	706	913	371	350	360	463	823	517	442	443	174	142	218	579	140	136	332	290	256	459	131	116	439
ENSG00000077454	1	8	0	0	0	0	0	0	0	0	0	0	0	1	0	0	3	0	6	1	0	0	3	0	2	0	3	2	0	1	1	7	3	1	0	0	1	0	2	3	0	2	0	0	0	3	0	1	0
ENSG00000077458	39	43	22	30	46	32	48	47	26	15	17	9	33	6	35	8	53	4	21	36	54	28	27	38	23	33	13	33	15	7	8	18	43	10	23	11	30	18	25	22	10	5	6	3	4	25	10	13	34
ENSG00000077463	19	29	13	14	8	9	10	14	26	15	28	14	23	13	22	10	22	25	7	12	8	23	12	26	13	27	27	39	9	6	28	14	44	16	27	30	6	4	23	24	4	6	20	12	14	23	7	4	12
ENSG00000077498	0	0	0	0	0	0	0	0	0	0	0	0	0	0	0	0	0	0	0	0	0	0	0	0	0	0	0	0	0	0	0	0	0	0	0	0	0	0	0	0	0	0	0	0	0	0	0	0	0
ENSG00000077514	49	39	30	26	27	31	22	29	4	12	15	9	41	28	36	18	56	13	20	22	33	27	40	28	20	31	35	47	34	8	20	24	88	31	36	18	13	3	8	21	11	11	14	5	21	14	13	9	18
ENSG00000077522	0	0	0	0	0	0	0	0	0	0	0	0	0	0	0	0	0	0	0	0	0	0	0	0	0	0	0	0	2	0	0	0	0	0	0	0	0	0	0	0	0	0	0	0	0	0	0	0	0
ENSG00000077549	1200	957	477	599	470	515	765	685	583	539	951	458	795	489	821	888	963	676	366	398	893	1147	971	787	728	780	1098	1366	533	493	830	827	1179	827	1178	1469	334	235	429	1110	238	172	385	343	426	576	248	269	315
ENSG00000077585	9	12	11	16	21	10	13	10	6	1	0	2	12	0	10	3	8	1	7	12	10	3	9	18	4	2	4	12	2	4	16	6	6	3	3	3	1	0	8	2	4	2	4	3	1	8	0	0	1
ENSG00000077616	0	0	0	3	0	0	0	0	0	0	4	0	0	0	0	0	0	0	0	3	0	1	3	2	0	0	0	0	4	1	0	0	9	0	2	4	0	0	0	5	1	0	0	0	0	0	0	2	0
ENSG00000077684	138	112	119	107	136	104	125	162	79	89	50	77	67	29	95	65	89	71	70	96	122	94	71	117	74	102	87	128	68	46	37	74	149	111	41	48	74	29	43	109	32	19	39	28	34	52	18	14	79
ENSG00000077713	3	2	5	5	0	2	4	1	0	13	1	10	0	5	0	0	6	0	0	8	6	2	7	11	3	5	5	6	0	2	4	6	0	3	0	3	1	1	2	1	5	0	4	12	0	3	2	1	1
ENSG00000077721	69	67	53	58	60	66	74	93	40	36	30	48	45	22	55	28	61	44	40	50	72	53	42	46	84	36	72	78	23	39	30	48	64	41	27	36	21	12	13	60	27	17	16	19	28	37	12	14	49
ENSG00000077782	9	6	12	10	8	19	9	8	4	7	11	3	6	6	10	20	8	4	4	9	3	6	7	4	1	4	3	14	3	0	6	6	21	1	9	9	11	1	13	9	8	3	0	1	4	11	7	2	6
ENSG00000077800	0	0	0	0	0	0	0	0	0	0	0	0	0	0	0	0	0	0	0	0	0	0	0	0	0	0	0	0	0	0	0	0	0	0	0	0	0	0	0	0	0	0	0	0	0	0	0	0	0
ENSG00000077935	0	0	0	0	0	0	0	0	0	0	1	0	0	0	0	0	0	0	0	0	0	1	0	0	0	0	0	0	0	0	0	0	0	0	0	1	0	0	1	0	1	0	0	1	0	0	0	0	0
ENSG00000077942	0	2	0	0	0	3	0	0	0	0	0	0	0	0	0	0	0	0	2	0	0	0	0	0	0	0	0	0	0	0	0	0	0	0	0	0	0	0	0	0	0	0	0	0	0	0	0	0	0
ENSG00000077943	0	0	0	0	0	0	0	0	0	0	4	0	0	0	0	2	0	0	0	0	0	0	0	0	0	0	0	0	0	0	0	0	0	2	0	1	0	0	3	0	0	0	0	0	2	0	1	0	0
ENSG00000077984	114	122	71	82	52	60	50	62	33	68	385	97	185	113	90	106	142	97	81	131	68	148	184	190	82	86	119	193	111	84	123	86	220	159	259	273	32	14	149	465	20	36	59	82	86	70	33	47	59
ENSG00000078018	1	0	4	2	1	0	2	0	0	5	0	0	0	2	0	0	0	0	1	0	4	0	0	0	5	2	0	0	0	0	0	4	0	0	0	0	0	0	0	0	0	0	7	1	0	2	0	0	0
ENSG00000078043	36	51	12	48	24	15	63	44	55	23	39	37	48	22	89	22	79	25	43	45	34	62	59	61	30	30	19	47	21	27	28	59	79	38	39	53	24	8	22	72	29	27	13	26	19	27	24	17	35
ENSG00000078053	0	0	0	0	0	0	0	0	0	0	0	0	2	6	0	0	0	3	0	0	0	0	0	0	0	0	1	1	0	0	0	0	2	0	0	1	1	0	1	4	0	1	1	0	0	0	1	0	0
ENSG00000078061	70	74	90	60	66	71	77	93	46	51	50	60	55	36	71	71	78	28	61	62	77	97	59	58	50	49	101	138	73	77	51	74	83	56	72	51	35	15	20	79	24	39	27	27	42	55	33	18	42
ENSG00000078070	9	20	6	13	21	9	16	21	8	4	1	19	10	3	24	2	23	5	6	11	5	8	15	14	9	5	8	16	1	6	10	7	14	10	5	6	1	2	7	14	9	5	4	3	9	11	2	3	10
ENSG00000078081	0	0	0	0	4	5	2	0	0	0	0	0	0	0	0	3	0	0	0	0	0	0	0	0	1	0	0	3	0	4	0	0	0	0	0	0	0	0	0	0	0	4	2	0	0	0	0	0	0
ENSG00000078098	0	0	0	1	0	0	0	0	0	0	6	0	0	0	0	0	0	0	0	2	0	0	0	0	0	0	0	0	0	0	0	0	0	0	0	3	0	0	0	0	0	0	0	2	0	0	0	0	0
ENSG00000078114	0	0	0	1	0	0	13	8	0	0	0	0	0	0	0	0	4	5	22	27	0	0	0	0	0	0	0	0	1	3	18	10	3	14	0	0	0	0	0	0	0	1	4	1	0	0	0	0	0
ENSG00000078124	19	28	40	21	39	64	45	44	28	33	15	18	50	22	50	48	47	16	21	14	35	31	24	52	11	15	74	74	16	16	18	53	53	26	36	33	18	6	11	26	19	10	25	24	18	49	9	14	21
ENSG00000078140	124	95	99	105	83	105	99	90	62	60	91	68	98	73	110	64	138	74	111	129	114	112	90	146	124	98	113	185	79	84	61	89	82	77	75	88	100	39	45	104	56	17	45	26	34	85	24	25	99
ENSG00000078142	76	62	52	73	55	47	60	61	30	43	47	22	59	46	67	51	46	41	31	59	63	55	45	45	38	56	43	59	41	38	19	35	70	94	54	66	25	29	31	58	31	28	20	22	29	100	19	24	64
ENSG00000078177	30	51	34	15	43	32	60	42	13	16	14	24	35	13	21	16	47	18	42	32	39	26	56	32	23	46	33	77	9	20	11	30	35	32	17	20	49	10	4	26	22	10	15	17	12	20	25	9	15
ENSG00000078237	5	11	3	11	2	4	20	15	4	3	8	10	7	6	6	4	18	13	5	10	4	8	17	14	8	12	16	14	2	6	13	4	4	4	0	7	0	1	0	11	0	3	4	5	9	15	2	2	10
ENSG00000078246	21	12	2	13	6	19	20	6	10	9	20	4	12	8	11	4	25	9	15	11	8	9	16	9	5	16	4	15	2	5	7	6	15	3	23	26	5	0	5	39	3	2	1	13	18	7	5	4	5
ENSG00000078269	28	19	8	19	44	42	49	33	18	18	15	35	17	7	55	31	30	20	31	32	29	27	15	37	29	21	27	44	11	10	9	18	27	17	27	12	8	2	13	29	20	13	16	9	11	24	2	16	25
ENSG00000078295	5	0	0	0	0	0	0	0	0	0	0	0	0	0	0	0	0	0	0	0	0	0	0	0	0	0	0	0	0	0	0	0	10	5	0	0	0	0	0	0	0	0	0	0	0	0	0	0	0
ENSG00000078304	345	288	232	235	218	248	334	305	186	196	200	168	206	84	306	170	395	246	255	290	393	245	352	332	265	263	314	445	188	250	223	201	346	238	240	238	121	114	165	416	120	111	168	136	169	333	107	75	236
ENSG00000078319	2	7	0	2	0	1	0	1	0	0	1	0	3	0	0	0	8	0	1	5	3	0	0	1	1	0	0	0	0	0	0	5	2	0	0	1	0	2	1	8	2	0	3	1	0	7	0	0	2
ENSG00000078328	0	0	0	0	0	0	0	0	0	0	0	0	0	0	0	0	0	0	0	0	2	0	0	0	0	0	0	0	0	0	0	0	1	0	0	0	0	0	0	0	0	0	0	0	0	0	0	0	0
ENSG00000078369	431	405	325	202	300	432	430	413	193	187	265	199	351	254	395	202	333	191	159	188	409	368	325	329	290	287	343	511	202	233	157	299	341	210	323	291	176	84	137	352	79	93	152	128	145	261	70	107	266
ENSG00000078399	5	0	0	0	2	0	0	0	0	0	0	0	0	0	1	0	2	0	0	2	2	0	0	0	0	0	0	0	0	0	1	1	5	6	0	0	0	0	0	0	0	1	2	0	0	1	0	0	0
ENSG00000078401	5	1	0	10	4	0	0	15	3	0	5	5	0	2	9	0	10	2	1	2	2	2	0	1	3	2	0	1	1	2	3	0	4	0	5	9	0	2	0	5	2	2	3	5	2	3	0	0	0
ENSG00000078403	80	46	32	38	32	32	58	59	32	46	52	47	47	19	38	29	60	50	45	51	70	65	78	40	47	90	61	130	25	58	48	52	85	64	77	50	15	29	22	116	35	17	46	26	28	52	15	17	47
ENSG00000078487	5	15	17	9	11	3	9	18	14	16	22	13	7	3	14	8	14	11	10	16	13	5	15	12	3	16	6	20	12	11	14	6	17	6	30	8	0	1	6	12	5	16	8	9	11	13	14	2	4
ENSG00000078549	0	0	0	0	0	0	0	1	0	0	0	0	0	0	0	0	0	0	0	0	0	0	0	0	0	0	0	0	0	0	0	0	0	0	0	0	0	0	0	0	0	0	0	0	0	0	0	0	0
ENSG00000078579	0	0	0	0	0	0	0	0	0	0	0	0	0	0	0	0	0	0	0	0	0	0	0	0	0	0	0	0	0	0	0	0	0	0	0	0	0	0	0	0	0	0	0	0	0	0	0	0	0
ENSG00000078589	37	22	11	13	22	17	22	28	5	8	11	7	14	12	24	16	22	3	37	36	21	19	15	29	21	16	13	22	3	9	20	20	24	29	3	6	30	5	6	7	10	3	4	14	2	9	8	3	7
ENSG00000078596	82	108	61	74	70	60	92	106	44	40	50	99	56	29	147	43	113	47	120	121	99	85	66	76	72	54	41	121	18	63	45	59	44	38	31	35	90	20	25	170	76	53	22	24	27	53	30	16	63
ENSG00000078618	209	163	187	169	121	199	158	141	110	102	168	107	131	124	155	125	168	67	88	83	146	207	119	124	144	148	139	214	94	105	114	141	152	105	179	122	90	48	52	146	66	65	64	52	84	129	25	52	126
ENSG00000078668	67	85	44	37	49	70	89	121	100	47	45	56	54	28	53	52	58	48	43	39	89	66	72	77	72	65	64	105	21	41	44	36	67	53	55	48	12	18	32	102	44	38	30	36	31	71	21	8	38
ENSG00000078674	233	174	249	191	159	218	263	268	132	140	133	178	209	91	189	169	227	160	187	192	184	175	275	224	185	174	197	367	110	211	192	146	307	233	151	213	86	75	168	296	122	139	95	122	96	172	122	92	141
ENSG00000078687	179	142	152	149	121	126	187	179	156	137	114	110	155	89	157	123	136	83	134	223	182	154	253	222	107	180	136	265	73	77	176	124	212	200	135	133	72	58	115	354	121	88	81	70	80	212	81	68	136
ENSG00000078699	52	39	49	43	19	29	36	58	52	28	33	40	48	50	90	35	49	25	75	46	42	34	86	86	62	80	36	93	25	36	37	48	94	71	70	94	41	11	37	79	33	22	22	11	41	87	20	24	46
ENSG00000078725	0	0	0	0	0	0	0	0	0	0	0	0	0	0	0	0	0	0	0	0	0	0	0	0	0	0	0	0	0	0	0	0	0	0	0	0	0	0	0	0	0	0	0	0	0	0	0	0	0
ENSG00000078747	35	41	42	21	16	55	39	47	20	23	31	35	32	27	19	25	58	18	53	31	44	25	25	46	17	28	45	75	29	29	40	29	67	38	36	19	11	12	22	66	19	10	16	19	16	37	7	9	37
ENSG00000078795	0	0	0	0	0	0	0	0	0	0	0	0	0	0	0	0	0	0	0	0	1	1	0	0	0	0	0	0	0	0	0	0	3	2	1	0	0	0	1	0	0	0	0	0	0	0	1	0	0
ENSG00000078804	20	19	12	8	15	18	9	20	19	4	12	12	38	14	7	2	15	6	3	0	17	15	9	13	11	6	17	16	26	6	6	13	21	4	21	18	5	9	6	11	7	7	11	9	0	16	3	2	10
ENSG00000078808	252	203	156	164	160	189	232	177	99	146	187	147	210	85	176	179	263	147	200	164	187	201	204	256	130	172	202	344	101	85	153	229	313	237	233	223	89	64	104	300	77	48	137	109	104	186	71	95	102
ENSG00000078814	0	0	0	0	2	0	0	0	0	0	2	0	0	0	0	0	0	0	0	0	0	3	0	1	0	0	0	0	0	0	0	0	0	2	0	2	0	0	1	0	0	0	0	0	0	2	0	0	0
ENSG00000078898	0	0	0	0	0	0	0	0	0	0	0	0	0	0	0	0	0	0	0	0	0	0	0	0	1	0	0	0	0	0	0	0	0	0	0	0	0	0	0	0	0	0	0	0	0	0	0	0	0
ENSG00000078900	0	0	0	0	0	0	0	0	0	0	0	0	0	0	0	0	0	0	0	0	1	0	0	0	0	0	2	0	0	0	0	1	0	0	0	0	0	0	0	0	0	0	0	0	0	0	0	0	0
ENSG00000078902	175	148	149	127	145	166	220	183	107	142	163	118	151	136	122	223	177	121	89	79	190	206	113	134	157	102	163	175	173	161	102	111	182	185	223	212	66	33	107	271	48	49	101	66	98	125	59	73	131
ENSG00000078967	8	8	6	5	2	15	9	8	10	9	4	0	3	5	14	4	4	5	7	7	11	4	25	4	4	10	6	12	0	7	13	4	8	0	1	12	2	3	4	10	11	2	1	7	4	3	6	4	10
ENSG00000079101	0	0	0	0	1	0	0	0	0	0	0	0	0	0	0	0	0	0	0	0	0	0	0	0	0	0	0	0	0	0	0	0	0	0	0	0	0	0	0	0	0	1	0	0	3	0	0	0	0
ENSG00000079102	1	0	9	5	0	0	0	1	0	0	0	0	0	7	0	7	0	1	0	2	0	3	0	0	0	0	0	2	0	0	1	0	28	3	3	4	0	0	0	12	0	0	1	3	4	0	0	2	4
ENSG00000079112	5	0	0	0	0	0	0	0	0	0	1	0	0	0	0	0	0	7	0	0	0	0	0	0	0	0	0	2	0	0	4	0	4	3	0	2	0	0	0	0	0	2	0	0	0	0	1	0	0
ENSG00000079134	22	16	42	19	32	25	38	38	21	14	16	22	17	15	31	19	33	14	20	30	40	30	55	36	21	21	18	39	26	19	17	16	22	34	15	23	11	11	6	41	5	30	19	5	1	20	10	2	27
ENSG00000079150	0	0	0	0	1	3	0	5	0	0	0	0	0	0	0	0	0	0	0	0	0	0	0	0	0	0	0	0	0	4	0	0	0	0	0	0	0	0	0	0	0	0	0	0	0	0	0	1	1
ENSG00000079156	1	0	0	0	0	0	0	5	0	0	0	0	0	0	0	3	0	1	1	0	0	6	4	1	0	0	2	4	0	0	0	0	0	8	0	0	0	1	1	1	0	0	0	0	0	4	0	0	0
ENSG00000079215	1	1	0	0	0	0	0	5	0	0	0	0	0	0	0	0	0	0	0	0	4	0	0	3	0	0	1	0	0	0	0	6	0	0	0	0	0	0	0	0	0	0	0	0	1	0	0	2	0
ENSG00000079246	331	316	230	206	246	309	382	376	199	200	213	146	213	118	292	240	272	169	150	229	284	265	247	294	241	255	273	414	139	173	152	180	339	155	232	293	103	62	67	260	101	71	100	130	91	248	77	79	165
ENSG00000079257	0	6	5	4	1	5	8	4	0	5	5	11	5	3	3	0	0	0	0	0	5	3	4	4	1	17	2	7	1	2	1	2	12	0	1	2	3	6	0	7	0	0	1	0	0	3	4	0	7
ENSG00000079263	142	100	126	69	78	122	122	140	68	77	132	96	55	80	139	105	96	83	138	122	65	109	156	146	83	100	92	183	70	111	137	70	177	92	113	120	68	50	68	261	61	59	86	84	112	132	52	50	57
ENSG00000079277	234	166	179	170	145	122	178	141	182	206	153	114	234	100	162	157	240	153	119	125	172	155	214	186	149	208	221	340	177	129	105	210	277	218	214	259	99	58	143	441	93	83	99	97	115	155	59	49	115
ENSG00000079308	148	142	758	695	204	230	237	244	117	157	152	232	141	140	222	284	150	127	169	101	128	186	90	79	328	134	165	268	249	275	87	169	63	100	118	69	419	442	61	208	246	214	278	126	138	74	122	189	434
ENSG00000079313	17	13	6	12	16	13	9	15	14	5	14	8	14	3	14	4	22	4	4	7	13	6	19	22	9	5	11	14	18	2	2	6	14	9	37	2	1	2	9	20	1	1	16	2	6	9	7	5	5
ENSG00000079332	108	64	54	51	49	81	46	124	51	51	47	33	55	14	46	53	56	46	58	79	79	90	82	90	68	54	56	71	50	54	40	59	59	41	79	44	29	37	40	75	22	16	25	39	25	67	26	20	56
ENSG00000079335	23	21	22	19	18	8	37	24	16	14	7	1	16	15	18	7	20	11	13	22	12	20	11	30	21	25	10	15	16	15	7	7	19	8	9	4	2	1	3	1	15	14	0	1	0	0	1	12	11
ENSG00000079337	0	0	0	0	0	0	1	0	0	0	0	0	0	0	0	0	0	0	0	0	0	0	0	0	0	0	0	0	0	0	1	0	0	0	0	0	0	0	0	0	0	0	0	0	0	1	0	0	0
ENSG00000079385	9	11	31	49	19	31	20	27	15	8	29	9	23	26	57	22	10	6	5	8	10	23	21	18	22	14	21	33	10	33	26	30	15	6	32	23	15	3	10	34	3	1	6	16	7	29	6	11	23
ENSG00000079387	66	55	36	42	33	39	35	50	33	27	26	36	41	21	43	22	51	31	31	26	29	40	43	40	27	23	49	68	14	32	14	7	52	29	36	18	11	20	21	37	33	10	15	6	20	46	13	12	13
ENSG00000079393	0	2	0	0	0	1	3	0	0	0	0	0	2	2	0	0	3	0	0	0	0	1	0	0	0	0	0	0	0	0	0	0	0	0	0	0	0	0	0	0	0	0	0	0	0	0	0	0	0
ENSG00000079432	36	61	13	21	28	48	47	29	41	24	49	20	67	14	32	53	46	23	17	31	43	39	26	33	32	56	45	81	25	14	32	24	77	26	68	38	18	11	34	80	17	13	23	26	31	63	26	15	15
ENSG00000079435	29	16	15	4	11	4	21	6	7	3	24	0	9	7	10	6	8	1	17	3	7	10	3	11	7	13	7	18	3	1	7	10	14	11	12	12	15	3	2	6	4	0	2	4	5	0	10	4	6
ENSG00000079459	177	142	149	203	77	122	75	75	70	107	63	66	96	92	142	113	167	77	135	86	152	144	106	113	153	122	128	202	88	105	94	79	102	62	115	89	69	36	85	129	65	94	61	55	75	65	65	65	130
ENSG00000079462	19	22	7	17	15	24	22	13	24	16	14	9	5	4	7	10	35	24	12	16	28	13	36	41	26	34	9	26	6	11	17	21	26	18	26	11	3	5	6	24	3	9	13	6	16	17	7	7	10
ENSG00000079482	3	0	1	0	0	0	6	0	2	2	0	0	0	1	0	0	1	2	0	0	0	0	4	0	5	0	4	1	0	0	0	0	1	0	0	3	0	0	2	1	0	0	2	0	0	0	0	0	0
ENSG00000079557	0	0	0	0	0	0	0	0	0	0	0	0	0	0	0	0	0	0	0	0	0	0	0	0	0	0	0	0	0	0	0	0	0	0	0	0	0	0	0	0	0	0	0	0	0	0	0	0	0
ENSG00000079616	30	39	52	36	15	29	32	51	24	26	30	26	24	26	40	15	73	38	36	70	30	38	46	68	46	34	40	65	42	38	51	40	74	46	42	42	16	2	32	117	18	18	17	6	12	42	20	24	21
ENSG00000079689	0	0	0	0	0	0	0	0	0	0	0	0	0	0	0	0	0	0	0	0	0	0	0	0	0	0	0	0	1	0	0	0	0	0	0	0	0	0	0	0	0	0	0	0	0	0	0	0	0
ENSG00000079691	12	0	7	2	1	5	5	9	8	0	13	8	16	7	12	5	17	4	1	2	19	8	11	8	0	8	5	6	13	1	31	9	33	22	4	10	1	0	9	7	19	4	4	1	3	8	3	5	1
ENSG00000079739	41	21	18	14	8	28	34	21	14	11	15	19	16	7	20	18	17	11	28	13	19	19	20	25	29	28	19	25	10	19	10	13	27	10	11	24	4	11	3	6	11	4	11	3	4	10	1	7	8
ENSG00000079785	71	89	54	85	55	45	79	96	41	42	60	39	26	44	91	20	58	38	42	83	64	59	74	83	53	47	47	107	31	52	36	41	86	32	41	52	51	18	29	80	42	18	30	40	44	61	30	44	40
ENSG00000079805	242	145	134	134	181	160	241	187	113	132	175	107	172	173	147	148	207	120	118	133	158	200	185	203	129	170	260	300	139	123	175	155	209	146	230	161	62	39	80	193	47	52	77	62	133	148	45	61	104
ENSG00000079819	48	20	29	26	15	12	14	43	13	13	12	19	15	9	26	27	13	4	14	11	4	16	21	18	8	18	7	30	11	4	14	23	48	13	17	45	18	5	26	32	2	8	6	11	11	10	11	9	18
ENSG00000079841	0	0	0	0	0	0	0	0	0	0	0	0	0	0	0	0	0	0	0	0	0	0	0	0	0	0	0	0	0	0	2	0	6	0	0	2	0	0	0	0	0	0	0	0	0	0	0	0	0
ENSG00000079931	0	1	1	0	0	0	1	0	0	0	0	0	0	0	0	0	0	0	0	2	0	0	0	0	0	0	0	0	1	0	0	0	0	0	3	0	0	0	0	0	0	0	0	0	0	0	0	0	0
ENSG00000079950	157	130	178	128	92	167	149	177	142	148	121	73	126	90	135	114	132	78	97	158	144	144	89	172	108	137	124	193	72	86	120	125	171	176	92	100	70	66	73	119	61	67	66	73	36	123	63	60	92
ENSG00000079974	17	19	31	31	16	38	15	10	34	24	22	25	18	31	51	19	30	16	26	13	21	13	39	28	30	21	41	64	26	22	39	24	23	16	21	41	8	9	19	78	13	19	12	13	11	33	6	18	10
ENSG00000079999	69	50	23	29	51	21	44	46	14	17	21	28	33	14	28	46	80	23	30	24	55	33	47	33	31	20	33	63	21	27	39	25	52	52	30	57	28	4	19	53	14	15	21	11	25	20	14	11	30
ENSG00000080007	4	0	0	0	2	0	3	13	2	0	0	0	3	2	0	0	0	6	3	8	1	1	3	11	0	0	3	10	0	0	0	5	0	0	7	5	1	0	0	0	2	0	2	0	0	1	0	0	0
ENSG00000080031	0	0	0	0	0	0	0	0	0	0	0	0	0	0	0	0	0	0	0	0	0	0	0	0	0	0	0	0	0	0	0	0	0	0	0	0	0	0	0	0	0	0	0	0	0	0	0	0	0
ENSG00000080166	0	1	0	0	0	0	0	0	1	0	0	0	0	0	0	0	0	0	0	0	0	0	0	0	0	0	0	0	0	0	1	0	0	1	0	0	0	0	0	0	0	0	0	0	0	0	0	0	0
ENSG00000080189	85	95	54	52	68	51	60	47	50	45	36	52	67	28	116	54	102	41	53	53	67	64	57	76	49	70	91	143	18	48	43	56	78	67	56	62	28	11	37	70	39	13	26	30	46	64	29	23	32
ENSG00000080200	18	8	5	16	10	20	19	23	1	0	0	20	13	6	32	23	18	1	7	2	24	12	20	25	14	5	15	16	2	3	15	19	2	9	3	5	4	0	0	15	0	0	2	0	9	6	4	3	9
ENSG00000080224	0	0	0	0	0	0	0	0	0	0	0	0	0	0	0	0	0	0	0	0	0	1	0	0	0	0	0	0	0	0	0	0	0	1	0	0	0	0	0	0	0	0	0	0	0	0	0	0	0
ENSG00000080293	0	0	0	0	0	0	0	0	0	0	0	0	0	0	0	0	0	0	0	0	0	0	0	0	0	0	0	0	0	0	0	0	0	0	0	0	0	0	0	0	0	0	0	0	0	0	0	0	0
ENSG00000080298	68	27	42	34	32	49	36	51	16	15	23	37	18	19	39	35	51	15	41	59	42	27	36	34	16	11	32	57	26	18	13	26	42	34	15	13	10	5	5	34	18	14	15	13	5	27	12	8	31
ENSG00000080345	165	148	142	115	109	99	148	179	77	87	71	88	67	36	131	67	137	38	58	118	105	105	101	63	76	102	100	151	47	70	60	65	132	77	94	76	75	33	47	121	76	55	44	36	50	108	26	38	106
ENSG00000080371	157	132	88	95	102	93	150	116	95	59	73	50	48	61	79	55	70	32	47	64	101	105	72	92	71	46	108	127	63	50	42	79	60	105	61	41	69	29	16	91	28	42	26	23	32	58	24	23	72
ENSG00000080493	5	6	8	2	2	5	4	2	0	1	2	10	3	1	4	3	4	11	5	7	13	5	4	9	4	1	4	7	4	3	5	2	3	4	6	11	0	1	1	8	1	1	0	3	14	3	4	1	1
ENSG00000080503	319	219	217	200	234	248	247	373	169	172	134	160	179	111	274	220	328	115	173	176	206	300	250	268	155	159	214	349	138	143	154	207	414	245	167	189	106	62	127	336	75	87	163	138	84	165	75	60	160
ENSG00000080511	0	0	0	0	0	0	0	0	0	0	1	0	0	0	0	0	0	0	0	0	0	0	0	0	0	0	0	0	0	0	0	0	2	0	0	0	0	0	0	0	0	0	0	0	0	0	0	0	0
ENSG00000080546	28	45	34	33	18	16	39	30	14	36	13	23	13	7	50	18	33	2	22	31	48	24	11	19	15	23	22	31	16	18	22	13	18	21	14	12	44	3	4	33	18	7	18	5	5	17	7	4	18
ENSG00000080561	2	0	0	0	0	0	0	0	0	6	1	0	0	0	2	1	0	0	0	4	4	1	1	0	1	0	3	0	1	0	0	0	3	0	0	0	11	0	0	0	0	0	0	0	0	1	0	1	3
ENSG00000080572	0	0	0	0	0	0	0	0	0	0	0	0	0	0	0	0	0	0	0	0	0	0	0	0	0	0	0	0	0	0	0	0	0	0	0	0	0	0	0	2	0	0	0	0	0	0	0	0	0
ENSG00000080573	0	0	0	0	1	3	0	0	0	8	0	5	0	6	0	0	0	1	2	0	0	2	7	6	4	0	4	14	1	9	3	5	16	2	2	3	5	1	0	0	0	0	1	2	3	1	0	0	0
ENSG00000080603	0	1	2	1	3	9	0	9	4	2	0	2	0	3	3	4	4	1	0	4	3	3	3	5	0	8	0	4	0	0	7	0	6	2	10	2	6	0	0	6	3	3	4	0	3	0	0	3	4
ENSG00000080608	50	43	47	51	45	26	74	63	30	47	24	30	49	17	35	43	42	31	52	62	45	56	60	48	39	42	50	70	18	29	55	55	47	72	41	50	17	4	31	55	45	33	35	33	51	58	20	13	40
ENSG00000080618	0	0	0	0	0	0	0	0	0	0	0	0	0	0	0	0	0	0	0	0	0	0	0	0	0	0	0	1	0	0	0	0	0	0	0	0	0	0	0	0	0	0	0	0	0	0	0	0	0
ENSG00000080644	0	0	0	0	0	0	0	0	0	0	0	0	0	0	0	0	0	0	0	0	0	0	0	0	0	0	0	0	0	0	0	0	0	0	0	0	0	0	0	0	0	0	0	0	0	0	0	1	0
ENSG00000080709	0	0	0	0	0	0	0	0	0	0	0	0	0	0	0	0	0	0	0	0	0	0	3	0	0	0	0	0	0	0	0	0	0	0	0	0	0	0	0	0	0	0	0	0	0	0	0	0	0
ENSG00000080802	99	49	45	57	52	61	68	62	43	50	56	51	60	24	165	48	78	45	49	54	62	80	78	112	33	68	74	111	28	29	72	49	115	52	63	49	37	12	67	121	53	31	37	30	41	99	21	25	32
ENSG00000080815	95	121	88	88	109	100	123	130	43	58	88	33	108	57	121	54	95	60	36	104	78	75	112	124	61	77	111	134	77	61	57	128	132	104	78	69	53	24	51	60	34	39	23	29	45	97	25	35	93
ENSG00000080819	15	13	2	24	3	13	26	19	1	1	12	2	7	2	17	4	3	5	5	11	7	4	6	12	16	3	4	29	1	12	9	4	4	7	0	0	12	5	5	18	7	4	1	1	0	12	0	2	8
ENSG00000080822	43	33	22	24	31	22	33	24	29	12	12	10	11	6	22	18	21	11	14	31	44	23	40	31	15	13	14	40	20	17	8	29	13	24	4	9	24	17	9	25	13	7	7	6	4	14	10	6	41
ENSG00000080823	1	10	0	1	16	4	3	3	5	0	7	0	2	1	0	1	21	3	6	3	5	10	16	1	0	5	1	0	1	5	0	0	1	4	6	5	5	3	0	5	14	0	1	0	4	4	0	0	1
ENSG00000080824	287	473	296	732	282	268	654	728	270	332	399	290	299	163	330	230	414	198	322	666	415	359	324	445	330	338	294	489	147	308	265	230	446	372	421	553	558	275	228	736	271	234	264	249	242	472	159	195	451
ENSG00000080839	25	7	16	4	11	8	13	22	13	28	21	16	27	11	11	22	24	14	26	12	16	10	8	22	22	5	10	17	8	18	3	12	16	18	25	23	6	2	8	50	8	10	6	11	8	17	8	0	18
ENSG00000080845	45	37	35	37	40	38	19	36	27	30	24	26	49	29	28	19	27	21	30	31	40	53	26	42	25	18	38	55	16	30	22	46	93	33	52	28	7	11	22	31	4	2	31	26	31	40	25	22	24
ENSG00000080854	0	2	0	0	0	0	4	0	0	0	0	0	0	0	3	2	2	0	0	2	0	0	3	0	0	2	0	0	0	0	0	0	0	3	0	0	2	0	3	0	3	0	1	0	0	0	3	0	0
ENSG00000080910	0	0	0	0	0	0	0	0	0	0	0	0	0	0	0	0	0	0	0	0	0	0	0	0	0	0	0	0	0	0	0	0	0	0	0	0	0	0	0	0	0	0	0	0	0	0	0	0	0
ENSG00000080947	5	15	4	1	4	1	14	13	5	2	8	1	8	0	5	3	3	3	7	9	4	7	10	3	0	2	0	3	0	5	1	3	4	3	0	19	0	8	2	12	2	5	8	6	0	2	10	3	2
ENSG00000080986	11	8	3	3	3	7	1	12	9	17	11	0	3	1	2	0	4	0	4	8	0	9	6	0	0	8	0	7	0	1	1	6	2	1	11	8	2	16	3	2	1	1	2	0	3	8	7	0	4
ENSG00000081014	11	16	11	6	9	21	16	9	18	6	4	13	8	1	4	2	15	0	9	17	19	22	6	16	11	12	14	33	14	12	5	16	7	18	1	10	6	1	6	9	5	6	13	1	3	12	3	2	7
ENSG00000081019	130	132	137	136	97	121	166	170	115	131	156	127	108	83	141	158	154	88	136	148	108	177	162	133	84	147	106	212	54	80	97	115	170	166	120	122	57	24	82	225	53	36	79	70	82	158	55	49	123
ENSG00000081026	12	5	3	3	4	0	11	10	0	0	4	3	0	0	5	0	1	6	3	3	2	3	1	5	2	4	0	0	4	0	5	0	0	0	0	5	1	0	2	1	2	2	2	2	2	1	0	0	2
ENSG00000081041	0	0	0	2	0	0	1	0	0	0	0	0	0	0	0	0	0	0	0	0	0	0	0	0	0	0	0	0	0	0	0	0	0	0	0	0	0	0	0	0	0	0	0	0	0	0	0	0	0
ENSG00000081051	0	0	0	0	0	0	0	0	0	0	0	0	0	0	0	0	0	0	0	0	0	0	0	0	0	0	0	0	0	0	0	0	0	0	0	0	0	0	0	0	0	0	0	0	0	0	0	0	0
ENSG00000081052	0	11	4	1	4	0	1	10	0	0	0	5	3	0	10	6	0	0	10	11	1	5	7	2	7	1	0	0	4	0	1	0	10	0	1	7	0	0	0	1	0	0	0	0	0	1	3	1	4
ENSG00000081059	371	273	377	259	286	303	415	464	290	341	161	369	251	141	459	335	303	164	247	258	347	378	484	468	379	408	214	557	107	290	147	193	413	345	287	255	187	106	176	526	198	136	151	203	228	297	179	159	329
ENSG00000081087	56	51	33	37	34	64	70	88	54	20	35	25	60	25	78	31	61	37	44	44	51	58	39	64	27	23	76	90	35	47	24	47	51	54	52	39	48	32	23	42	24	15	20	18	19	35	8	12	53
ENSG00000081138	0	0	0	0	0	0	0	0	0	2	11	0	0	0	0	13	0	0	0	0	0	0	0	0	0	0	0	0	0	0	9	0	13	0	0	3	0	0	3	3	0	0	1	2	0	0	2	0	0
ENSG00000081148	0	1	10	1	3	1	1	0	4	1	0	0	0	0	0	0	0	5	0	1	0	0	0	0	2	0	1	1	0	0	4	3	2	0	0	0	0	0	0	0	0	0	0	0	0	1	0	0	1
ENSG00000081154	76	104	71	113	56	76	118	101	84	18	29	45	23	16	33	30	65	36	83	113	67	44	66	51	20	46	16	52	31	50	20	47	34	42	19	32	78	16	12	47	44	34	10	3	8	26	21	7	49
ENSG00000081177	2	2	7	1	3	11	10	9	2	5	8	2	1	6	10	10	1	2	1	0	4	7	4	18	0	1	0	2	4	1	4	4	6	4	4	7	0	2	2	23	1	3	5	0	1	3	0	1	5
ENSG00000081181	2	0	23	23	0	0	1	7	0	0	0	0	0	0	0	0	1	0	16	2	2	2	0	0	2	9	3	0	0	1	0	5	0	0	0	0	4	1	0	0	41	24	0	0	0	0	0	2	1
ENSG00000081189	219	160	112	133	129	127	155	129	60	74	80	86	84	26	121	58	93	40	78	137	100	69	102	125	76	57	125	195	49	58	107	103	157	90	100	69	39	21	30	131	39	32	59	25	22	63	28	46	88
ENSG00000081237	2208	1883	1600	1813	1594	1842	1971	2127	1196	1170	1764	1163	1638	849	1499	1602	2055	1055	1094	1456	1729	1938	1789	1711	1446	1752	1660	2780	1197	1202	1238	1408	2701	1774	1632	1608	790	567	628	1874	566	553	640	653	906	1452	490	546	1418
ENSG00000081248	0	0	0	0	0	0	0	0	0	0	0	0	0	0	0	0	0	0	0	0	0	0	0	0	0	0	0	0	0	0	0	0	0	0	0	0	0	0	0	0	0	0	0	0	0	0	0	0	0
ENSG00000081277	0	0	0	0	0	0	0	0	0	0	0	0	0	0	0	0	0	0	0	0	0	0	0	0	0	0	0	0	0	0	0	0	0	0	0	0	0	0	0	0	0	0	0	0	0	0	0	0	0
ENSG00000081307	11	9	9	10	15	8	15	39	10	12	4	3	2	8	11	17	14	6	10	26	24	10	21	9	4	12	7	11	0	7	12	4	13	9	3	0	9	1	0	14	1	10	1	7	0	22	6	4	7
ENSG00000081320	364	363	292	307	324	291	443	431	275	243	173	195	235	115	338	255	351	137	245	302	371	229	233	306	274	291	208	297	186	217	155	300	281	197	135	183	190	97	93	318	181	135	123	119	103	205	73	58	272
ENSG00000081377	13	1	12	2	12	6	19	8	2	1	0	1	2	4	7	10	13	1	6	5	10	5	10	19	6	11	12	28	13	19	7	2	2	5	2	3	4	5	6	19	3	9	7	3	9	5	7	8	5
ENSG00000081386	0	5	7	4	10	0	15	16	1	4	3	3	7	2	6	9	1	0	5	6	2	1	3	1	1	6	0	16	0	0	3	0	3	10	6	4	1	8	0	0	1	1	3	4	0	4	3	2	8
ENSG00000081479	0	0	0	0	0	0	0	0	0	0	0	0	0	0	0	1	0	0	4	0	0	0	0	0	0	0	0	0	0	0	0	0	0	0	0	0	0	0	0	0	0	0	0	0	0	0	0	0	0
ENSG00000081665	41	34	39	38	13	23	43	35	47	24	21	40	34	31	54	24	27	21	20	37	22	23	57	58	31	29	18	68	19	27	22	19	60	43	41	35	11	12	48	87	30	7	19	11	22	45	32	13	19
ENSG00000081692	40	41	13	16	9	19	16	34	54	32	15	16	10	11	30	24	39	19	5	35	18	23	48	40	17	8	17	37	4	20	42	27	23	32	11	18	12	8	13	56	27	18	13	9	22	25	11	13	11
ENSG00000081721	14	18	3	9	17	13	19	9	10	11	10	13	4	2	15	4	9	1	9	6	13	4	8	16	5	8	3	18	7	19	0	5	11	4	1	13	3	2	4	6	8	9	0	4	0	4	4	0	5
ENSG00000081760	19	13	7	15	7	3	17	11	6	10	20	17	7	15	28	16	9	6	20	17	7	24	27	20	8	9	3	9	10	15	1	8	14	9	8	19	12	0	5	44	5	6	9	7	12	15	6	10	4
ENSG00000081791	73	51	23	42	31	30	54	65	48	30	29	35	36	30	63	46	81	37	28	41	50	27	46	37	28	26	57	59	28	31	43	57	71	45	23	38	22	18	36	66	10	14	19	20	19	51	11	20	23
ENSG00000081800	0	0	0	0	0	0	0	0	0	0	0	0	0	0	0	0	0	0	0	0	0	0	0	0	0	0	0	0	0	0	0	0	1	1	0	0	0	0	0	0	0	0	0	0	0	0	0	0	0
ENSG00000081803	0	0	0	0	0	0	0	0	0	0	0	0	0	0	0	0	0	0	0	0	0	2	0	0	0	0	0	0	0	0	0	0	0	0	0	0	0	0	0	0	0	0	0	0	0	0	0	0	0
ENSG00000081818	0	0	0	0	0	0	0	0	0	0	0	0	0	0	0	0	0	0	0	0	0	0	0	0	0	0	0	0	0	0	0	0	0	0	0	0	0	0	0	0	0	0	0	0	0	0	0	0	0
ENSG00000081842	0	0	0	0	0	0	0	0	0	0	0	0	0	0	0	0	0	0	0	0	0	0	0	0	0	0	0	0	0	0	0	0	0	0	0	0	0	0	0	0	0	0	0	0	0	0	0	0	0
ENSG00000081853	0	0	0	0	0	0	0	0	0	0	0	0	0	0	0	0	0	0	0	0	0	0	0	0	0	0	0	0	0	0	0	0	0	0	0	0	0	0	0	0	0	0	0	0	0	0	0	0	0
ENSG00000081870	21	20	24	28	27	18	30	21	8	13	7	16	2	14	14	0	22	13	23	24	22	14	31	29	14	19	24	41	19	13	17	16	8	9	6	15	18	8	9	19	2	7	12	5	7	22	5	9	11
ENSG00000081913	15	24	20	12	9	20	28	31	3	14	5	7	22	10	5	19	17	7	2	8	31	10	11	2	16	9	11	20	3	13	0	5	33	12	28	8	4	4	17	12	6	2	16	1	4	17	9	2	13
ENSG00000081923	0	0	0	0	0	0	0	0	0	1	3	0	0	0	0	0	0	1	0	0	0	0	0	0	0	0	0	0	0	0	0	0	0	1	0	0	0	0	0	6	0	0	0	0	3	0	1	0	0
ENSG00000081985	0	0	0	0	0	0	0	0	0	5	0	0	0	0	0	0	0	2	3	0	4	0	0	5	0	7	0	0	0	0	3	0	4	0	0	3	0	1	0	0	0	0	0	0	0	0	0	0	1
ENSG00000082014	25	33	14	28	11	34	28	16	31	29	30	11	38	18	38	29	22	42	14	18	18	17	18	49	19	49	40	51	22	11	20	37	50	59	83	80	4	2	28	46	11	9	31	6	16	27	11	10	13
ENSG00000082068	45	47	42	41	37	28	56	35	17	34	62	27	56	15	37	39	62	41	51	55	41	33	62	35	16	44	37	76	12	30	43	38	74	87	93	56	12	5	60	93	35	28	49	41	58	56	44	27	35
ENSG00000082074	1830	1723	1349	1216	1296	1580	1808	2045	1191	1464	1645	1128	1394	878	1780	1326	1644	926	1005	1230	1462	1742	1454	1358	1564	1660	1762	2528	1188	1129	1147	1315	2282	1275	1560	1374	704	574	700	1751	597	580	980	892	780	1578	494	580	1228
ENSG00000082126	0	0	0	0	0	0	0	0	0	0	0	0	0	0	0	0	0	6	0	0	0	0	0	0	0	0	0	0	0	0	0	0	4	0	0	0	0	0	0	0	1	0	0	0	0	0	0	0	0
ENSG00000082146	458	606	1962	1013	740	860	728	533	425	527	557	893	366	445	555	793	428	307	726	420	594	388	260	398	685	338	403	670	796	925	422	600	164	260	309	175	911	615	118	541	548	800	435	260	471	385	337	475	1074
ENSG00000082153	85	74	74	54	61	82	108	93	58	40	51	58	31	39	70	66	97	33	40	38	94	62	95	83	84	62	89	135	29	43	51	52	62	61	59	29	40	15	22	81	10	22	27	19	23	45	15	15	69
ENSG00000082175	0	0	0	0	0	0	0	0	0	0	2	0	7	0	0	2	0	1	0	0	0	0	0	0	0	0	0	0	0	0	0	0	6	0	0	0	0	0	0	12	0	0	0	0	0	0	0	0	0
ENSG00000082196	4	0	0	0	0	0	1	2	0	0	1	0	0	0	4	0	2	0	2	0	1	0	0	0	1	0	3	4	2	0	3	0	4	2	0	3	0	5	0	7	0	0	0	1	0	0	0	0	4
ENSG00000082212	43	50	22	17	37	50	54	75	18	22	20	19	27	25	52	33	65	13	48	27	54	40	50	41	31	51	33	51	30	24	13	19	45	25	14	22	32	9	10	51	13	6	15	14	13	37	7	8	40
ENSG00000082213	17	20	11	52	22	8	21	18	3	8	9	14	12	6	14	7	7	8	10	4	21	14	18	0	22	8	12	7	5	28	8	4	29	6	2	12	17	16	0	11	3	7	2	16	6	2	3	2	9
ENSG00000082258	95	103	63	107	63	48	45	60	47	39	64	53	47	15	54	26	67	32	85	126	51	52	57	84	61	57	64	95	25	70	56	70	103	42	25	33	50	24	22	45	32	19	17	18	39	58	25	27	60
ENSG00000082269	16	3	18	7	3	9	11	19	18	11	21	0	8	7	7	15	2	26	5	18	11	11	15	9	0	4	6	10	0	7	1	2	7	2	7	19	2	0	11	15	5	3	0	7	11	5	1	1	10
ENSG00000082293	13	9	18	18	19	14	7	4	8	0	4	13	11	3	8	13	1	4	2	4	0	1	22	13	6	3	0	3	3	15	19	4	9	0	7	3	4	0	3	14	11	3	6	11	8	13	0	5	2
ENSG00000082397	7	18	21	4	19	9	12	14	3	2	11	5	15	1	14	12	10	6	1	12	3	9	1	8	4	7	9	33	5	22	12	11	7	8	17	15	7	0	0	6	7	4	8	0	3	4	0	0	10
ENSG00000082438	16	41	20	2	12	26	26	8	4	9	8	24	9	7	7	6	0	0	23	7	14	7	24	10	6	5	0	11	0	13	5	1	11	11	18	4	4	3	6	7	12	1	4	3	7	6	6	6	10
ENSG00000082458	9	21	8	1	7	10	11	16	2	5	8	5	10	6	2	7	9	2	4	27	4	23	14	9	12	7	9	22	2	4	8	5	11	1	7	15	9	4	1	5	1	0	2	3	4	7	1	1	6
ENSG00000082482	0	0	0	0	0	0	0	0	0	0	0	0	0	0	0	0	0	0	0	0	0	0	0	0	0	0	0	0	0	0	0	0	0	0	0	0	0	0	0	0	0	0	0	0	0	0	0	0	0
ENSG00000082497	3	0	0	3	1	0	0	0	0	1	15	0	0	0	10	2	1	4	0	3	0	0	0	0	0	0	0	0	3	0	3	0	17	6	5	11	3	0	2	13	0	3	3	3	2	0	4	4	0
ENSG00000082512	41	70	89	49	56	52	77	62	30	37	29	48	35	16	55	25	33	20	27	34	41	57	61	55	33	52	42	50	16	27	35	30	58	36	40	33	28	10	41	86	38	11	18	38	15	59	18	11	32
ENSG00000082515	11	7	7	36	7	8	11	16	26	3	14	6	2	6	18	1	16	10	13	10	4	8	0	17	8	2	8	8	6	9	3	12	3	0	2	14	4	2	5	14	8	1	4	3	4	4	4	4	13
ENSG00000082516	8	16	3	14	10	17	13	19	6	2	7	3	6	3	1	4	6	3	6	13	17	7	16	15	5	16	10	13	1	8	9	14	4	1	5	2	9	4	6	9	0	16	1	0	1	11	0	2	13
ENSG00000082556	0	0	0	0	0	0	0	0	0	0	0	0	0	0	0	0	0	0	0	0	0	0	0	0	0	0	0	0	0	0	0	0	2	0	0	0	0	0	0	0	0	0	0	0	0	0	0	0	0
ENSG00000082641	31	26	22	18	17	41	34	33	19	24	12	7	33	22	50	48	31	19	35	21	24	39	27	53	14	17	31	71	13	16	19	12	51	31	39	27	17	4	5	45	13	11	19	14	4	20	11	10	28
ENSG00000082684	0	0	0	0	0	0	0	0	0	0	0	0	0	0	0	0	0	0	0	0	0	0	0	0	0	0	0	0	0	0	0	0	0	0	0	0	0	0	0	0	0	0	0	0	0	0	0	0	0
ENSG00000082701	80	57	72	57	53	41	74	60	38	39	65	25	54	31	58	39	39	38	50	24	60	72	48	70	58	63	35	133	42	43	20	53	65	48	46	41	19	22	24	76	25	11	20	15	20	49	25	11	61
ENSG00000082781	18	16	11	7	15	22	42	20	3	3	0	10	7	6	7	0	14	17	3	6	22	50	7	13	19	19	17	13	17	24	12	14	24	40	13	11	3	14	20	17	23	15	19	5	9	13	8	15	7
ENSG00000082805	49	42	56	39	31	43	65	39	20	31	35	45	37	21	78	52	51	32	14	40	42	47	78	66	43	31	29	64	31	33	29	28	68	71	62	31	19	4	17	62	19	19	23	21	19	66	23	20	23
ENSG00000082898	89	70	59	63	62	78	69	73	33	19	29	55	39	30	89	25	49	15	49	77	60	61	68	48	39	50	57	71	32	41	27	41	37	41	16	32	51	10	24	30	34	38	37	17	23	29	18	15	43
ENSG00000082929	0	0	0	0	0	0	0	0	0	0	0	0	0	0	0	0	0	0	0	0	0	0	0	0	0	0	0	0	0	0	0	0	0	0	0	0	0	0	0	0	0	0	0	0	0	0	0	0	0
ENSG00000082996	143	182	147	127	143	198	174	130	125	102	87	86	106	67	99	92	115	59	58	88	136	110	70	71	134	121	119	167	115	104	37	102	84	84	84	49	99	87	29	71	32	55	68	32	29	48	7	25	138
ENSG00000083067	1	1	0	0	0	0	0	0	0	0	4	0	0	0	0	5	0	10	0	0	0	1	0	0	0	0	0	0	2	0	0	0	8	3	2	3	0	0	0	0	0	0	0	3	0	0	3	3	0
ENSG00000083093	4	4	4	10	3	3	22	7	1	7	0	0	0	1	5	5	15	1	8	4	4	13	7	4	3	3	12	11	0	4	6	0	8	0	10	7	4	0	0	1	0	2	0	1	9	5	1	3	0
ENSG00000083097	12	21	47	18	14	26	68	37	21	20	16	17	16	11	42	19	27	14	9	50	21	12	28	48	43	52	14	33	17	21	23	27	21	32	18	21	8	8	10	33	27	14	18	18	6	8	8	1	26
ENSG00000083099	34	27	25	33	9	34	48	36	27	23	23	33	12	4	32	10	29	22	27	33	28	11	35	43	23	39	45	51	9	16	13	4	47	11	38	24	23	13	19	25	14	21	18	8	16	20	9	4	31
ENSG00000083123	6	4	4	5	1	8	12	3	5	0	0	0	2	3	15	0	1	0	0	3	5	4	2	1	8	4	1	18	0	1	3	0	5	5	0	0	1	0	0	1	2	0	1	0	5	2	2	0	3
ENSG00000083168	493	356	309	303	272	306	373	404	206	184	359	161	358	199	370	247	423	334	190	223	331	491	385	411	366	388	423	598	294	183	299	317	698	464	369	358	106	58	134	397	80	142	169	160	153	229	91	100	248
ENSG00000083223	598	481	352	361	313	404	482	401	402	295	397	212	364	287	466	384	532	281	290	408	347	422	312	359	432	494	398	644	355	335	288	344	710	464	269	314	164	123	211	413	77	132	196	179	212	329	122	123	303
ENSG00000083290	13	10	15	13	9	7	7	24	8	15	4	13	10	22	5	4	18	11	3	17	16	9	5	14	10	10	8	9	0	7	3	12	1	0	11	0	7	4	5	15	1	1	8	4	3	11	6	0	16
ENSG00000083307	0	0	0	0	0	0	0	0	0	0	0	0	0	0	0	0	0	0	0	0	0	0	0	0	0	0	0	0	0	0	0	0	0	0	0	0	0	0	0	0	0	0	0	0	0	0	0	0	0
ENSG00000083312	220	224	192	211	156	226	288	238	141	129	131	131	157	100	176	136	293	157	205	197	177	208	276	218	151	170	197	340	120	136	146	201	189	211	106	143	91	76	73	256	84	96	84	43	103	178	48	53	129
ENSG00000083444	45	33	28	20	21	36	20	48	24	21	20	25	35	14	30	26	59	27	31	16	30	40	23	29	8	24	27	53	7	9	14	35	17	25	30	41	12	15	7	9	3	10	9	8	15	23	12	10	29
ENSG00000083454	81	68	81	41	31	27	64	35	20	38	25	39	44	41	69	78	30	10	14	52	35	29	80	51	45	20	22	33	24	30	47	75	134	92	64	35	10	2	43	48	30	45	29	54	16	39	17	9	40
ENSG00000083457	18	27	11	13	9	19	21	13	13	1	6	24	13	3	18	14	21	11	21	13	15	7	6	20	16	7	23	19	7	11	14	27	13	50	13	7	4	5	5	19	10	4	10	12	7	13	9	8	14
ENSG00000083520	67	59	32	58	50	43	70	76	31	23	64	33	68	22	45	43	48	38	48	66	55	69	73	74	40	48	73	87	23	49	44	45	82	71	36	61	52	22	21	75	44	27	34	33	42	96	35	17	44
ENSG00000083535	20	12	15	14	18	23	18	21	5	13	1	11	17	7	9	13	21	9	14	14	15	2	16	19	11	16	7	19	11	30	3	7	16	25	6	9	9	12	10	1	6	10	3	11	7	10	0	0	17
ENSG00000083544	21	25	13	8	18	12	26	23	5	13	0	6	6	9	20	14	21	3	6	19	13	10	23	19	14	16	3	34	10	9	7	12	3	18	2	5	3	14	5	19	3	2	6	8	0	7	4	3	17
ENSG00000083622	0	0	0	0	0	0	0	0	0	0	0	0	0	0	0	0	0	0	0	0	0	1	0	0	0	0	0	0	0	0	0	0	2	0	0	0	0	0	0	0	0	0	0	0	0	0	0	0	0
ENSG00000083635	5	13	9	10	15	6	11	15	2	10	6	19	2	13	4	8	6	1	13	3	7	9	15	13	3	0	2	5	2	2	9	5	2	10	1	8	6	2	4	14	0	1	5	1	2	9	4	2	3
ENSG00000083642	99	108	85	70	79	87	120	125	83	46	78	51	44	39	103	56	119	83	68	89	104	114	108	91	45	77	71	145	54	66	72	59	129	87	69	78	29	25	46	103	27	40	56	60	43	96	20	35	71
ENSG00000083720	14	12	8	10	28	16	17	10	13	10	1	12	0	9	13	7	9	2	6	13	8	36	15	24	8	6	5	25	5	12	8	10	8	6	10	6	13	1	10	8	13	2	2	0	2	10	7	4	8
ENSG00000083750	0	6	4	10	1	0	4	2	0	5	3	3	1	0	7	6	18	0	6	0	11	3	8	18	8	0	2	0	0	5	8	5	10	9	9	5	5	1	5	5	9	8	4	4	5	10	0	0	3
ENSG00000083782	0	0	0	0	0	0	0	0	0	0	0	0	0	0	0	0	0	0	0	0	0	0	0	0	0	0	0	0	0	0	0	0	0	0	0	0	0	0	0	0	0	0	0	0	0	0	0	0	0
ENSG00000083799	338	257	368	297	200	236	369	345	244	170	177	173	224	210	265	156	330	163	190	319	251	200	340	287	308	287	205	370	135	182	193	202	238	194	176	165	169	80	128	333	204	157	143	115	92	238	97	84	251
ENSG00000083807	3	1	0	0	0	3	4	1	0	2	8	1	8	0	0	2	0	1	1	4	3	0	2	8	3	2	0	5	2	3	0	1	1	6	0	0	5	1	2	0	1	5	1	1	0	5	2	1	6
ENSG00000083812	51	29	26	15	27	12	26	34	23	21	19	15	34	7	35	18	58	18	17	21	29	9	29	43	55	24	28	29	16	13	18	13	28	33	17	20	18	2	5	50	11	3	17	26	24	24	5	9	19
ENSG00000083814	10	10	0	10	8	12	14	11	7	11	0	16	8	10	13	7	16	9	9	13	6	9	6	12	20	3	7	14	1	5	4	7	7	11	16	9	10	1	2	14	8	2	5	0	0	9	1	1	17
ENSG00000083817	3	1	0	1	3	3	2	1	0	0	2	0	12	0	1	1	3	5	0	0	5	10	4	1	2	0	0	1	0	0	5	3	0	5	13	3	4	0	1	1	0	1	0	0	1	0	0	0	1
ENSG00000083828	8	20	9	2	6	9	5	18	2	7	14	8	5	13	4	7	11	11	7	2	16	17	9	17	12	6	11	15	14	4	1	13	8	7	8	10	11	3	14	14	1	5	6	6	5	8	4	0	7
ENSG00000083838	8	5	18	15	3	11	5	11	8	12	5	1	2	19	6	9	15	4	7	12	18	9	6	12	9	19	5	15	3	8	14	13	26	12	14	12	4	0	5	0	8	0	2	1	6	13	8	2	3
ENSG00000083844	52	53	30	58	44	83	28	47	28	32	57	44	57	39	43	43	77	40	44	39	62	55	80	98	28	55	94	106	11	43	43	76	71	36	38	51	22	11	14	90	29	26	30	7	38	76	16	15	37
ENSG00000083845	855	989	728	908	608	546	997	1008	941	917	754	911	687	521	1163	860	1072	641	775	1365	776	467	1036	1280	719	870	792	1672	381	501	552	987	668	550	783	763	533	240	563	1393	958	630	583	475	456	869	389	459	743
ENSG00000083857	0	0	0	0	0	0	0	0	0	0	0	0	0	0	0	0	0	0	0	0	0	0	0	0	0	0	0	0	0	0	0	0	0	0	1	0	0	0	0	0	0	0	0	0	0	0	0	0	0
ENSG00000083896	317	239	205	205	196	206	236	287	128	115	141	91	143	95	176	188	177	116	131	214	216	222	212	208	144	184	143	247	114	106	178	176	271	223	187	151	94	80	110	193	74	90	89	126	111	160	65	54	127
ENSG00000083937	127	105	119	84	62	88	143	94	51	57	61	62	90	45	86	68	78	46	51	82	108	89	105	111	58	60	53	169	41	28	38	87	49	52	59	58	57	20	10	77	7	20	44	34	42	91	14	15	92
ENSG00000084070	1456	979	839	449	810	905	1046	1012	505	618	819	536	862	413	751	708	787	406	324	317	1223	1128	509	628	735	959	944	1318	691	438	473	775	1421	879	727	593	344	308	243	546	210	242	381	294	321	557	106	151	665
ENSG00000084072	23	30	22	33	23	25	40	22	27	19	20	11	45	10	22	12	24	11	22	43	58	44	14	62	29	36	27	47	18	32	9	27	35	39	39	40	5	10	19	53	19	11	7	16	17	35	8	13	34
ENSG00000084073	12	42	39	36	26	33	35	49	14	22	6	42	13	12	17	31	35	20	32	28	34	34	13	20	11	7	24	52	10	23	18	18	14	16	15	11	17	1	15	9	11	4	10	10	9	14	4	5	38
ENSG00000084090	148	128	87	116	110	143	123	129	81	91	113	99	101	46	154	74	133	79	52	111	135	110	113	97	83	69	93	157	38	68	73	85	117	91	109	80	66	28	44	116	47	30	37	29	40	69	27	33	75
ENSG00000084092	34	23	20	26	13	16	18	33	36	9	6	9	29	5	38	13	29	8	17	21	22	21	18	25	20	37	12	49	25	18	14	5	16	8	24	21	1	4	9	19	12	9	14	13	7	18	3	3	25
ENSG00000084093	105	129	58	66	91	103	165	130	52	57	103	81	64	70	122	61	103	61	92	121	121	120	106	122	105	135	100	194	66	104	78	58	174	134	91	91	67	47	42	94	50	25	47	54	33	84	34	27	98
ENSG00000084110	73	87	44	42	54	80	64	85	59	62	51	20	63	44	33	41	85	33	18	35	73	41	31	61	29	48	61	59	77	39	27	35	54	67	29	27	25	18	18	59	5	10	20	22	37	61	3	8	42
ENSG00000084112	67	49	22	52	42	48	65	31	22	5	39	13	38	14	42	20	44	23	12	15	24	62	35	36	25	48	50	81	37	39	33	37	77	36	52	41	14	11	20	87	5	7	20	22	26	30	13	12	13
ENSG00000084207	369	293	225	233	269	340	266	325	218	268	261	194	343	258	354	316	442	274	185	247	338	365	435	436	195	308	444	554	108	170	345	408	405	304	496	546	85	50	221	562	95	67	202	169	260	238	77	110	168
ENSG00000084234	701	704	435	415	554	700	670	841	324	314	479	229	628	354	592	452	731	349	239	321	581	732	535	582	490	487	838	1081	338	394	313	503	973	582	742	639	186	118	230	672	112	128	310	289	271	493	84	128	430
ENSG00000084444	0	1	0	0	3	6	4	3	1	2	0	0	0	3	4	0	4	0	0	0	3	0	2	1	0	8	0	2	2	3	0	2	2	0	0	0	11	0	2	2	0	0	3	0	0	3	0	1	0
ENSG00000084453	2	0	0	0	0	0	0	0	0	0	0	0	0	0	5	0	0	0	0	0	0	0	0	0	0	0	0	0	0	0	0	0	0	0	0	0	0	0	0	0	0	0	0	0	0	0	0	0	0
ENSG00000084463	89	99	69	92	100	71	70	99	19	27	34	45	56	18	67	56	79	62	58	57	54	88	105	66	64	64	68	136	44	36	47	64	76	76	59	52	42	17	12	91	22	11	36	20	26	46	18	20	70
ENSG00000084623	34	65	41	21	38	45	46	57	73	48	33	26	31	21	76	45	43	47	34	55	63	28	40	69	41	31	47	71	15	32	32	44	77	20	60	93	45	7	27	67	16	8	30	38	20	41	17	18	59
ENSG00000084628	0	0	0	0	0	0	0	0	0	0	0	0	0	0	0	0	0	0	0	0	0	0	0	0	0	0	0	0	0	0	0	0	0	0	0	0	0	0	0	0	0	0	0	0	0	0	0	0	0
ENSG00000084636	0	0	0	0	0	0	0	0	0	1	0	0	0	0	0	0	0	0	0	0	0	0	0	0	0	0	0	0	0	0	0	0	0	0	0	0	0	0	0	0	0	0	0	0	0	0	0	0	0
ENSG00000084652	35	38	33	13	27	22	30	44	21	29	21	22	27	3	25	16	50	18	19	24	33	26	55	64	42	44	37	46	11	18	26	15	47	35	17	48	10	6	37	44	14	15	21	10	7	36	9	8	18
ENSG00000084674	0	0	0	0	0	0	0	0	0	0	0	0	0	0	0	0	0	0	1	0	0	0	0	0	0	0	1	0	0	0	0	0	0	0	0	0	0	0	0	0	0	0	0	0	0	0	0	0	0
ENSG00000084676	296	192	208	203	203	245	217	230	161	179	260	137	269	190	197	164	239	137	95	159	213	318	241	175	183	225	310	448	201	152	158	159	344	214	233	247	76	55	89	252	95	75	167	118	118	204	62	59	197
ENSG00000084693	4	4	9	9	2	12	12	7	2	1	7	3	3	4	7	3	11	10	3	3	2	3	2	3	10	3	3	12	4	8	6	5	0	4	22	0	5	0	1	8	7	2	2	15	10	6	1	1	4
ENSG00000084710	0	0	0	1	0	0	0	0	0	0	0	0	0	0	0	2	0	2	0	0	0	0	0	0	0	0	0	0	0	0	0	0	2	0	0	1	0	0	0	6	0	0	0	0	1	0	0	0	0
ENSG00000084731	13	18	10	5	1	5	2	10	3	3	15	14	7	6	1	2	4	6	4	0	14	21	0	10	3	15	1	10	3	8	0	0	16	2	3	3	0	9	8	2	0	0	2	2	2	6	0	5	7
ENSG00000084733	240	166	230	179	136	198	198	206	89	65	94	118	110	99	179	75	209	91	125	120	192	145	104	210	150	85	162	183	63	124	75	139	97	115	72	60	67	61	50	124	54	72	75	27	28	78	36	31	136
ENSG00000084734	2	0	0	0	0	0	0	0	0	0	0	0	0	0	0	2	1	3	0	0	0	3	0	0	0	0	0	0	0	0	0	0	1	0	0	2	0	0	2	0	0	0	0	0	0	0	0	3	0
ENSG00000084754	231	230	117	164	158	191	189	277	136	148	196	113	197	135	204	150	262	126	134	171	254	227	233	265	168	179	220	405	82	98	147	221	268	217	233	176	68	68	101	262	73	47	134	143	111	177	85	80	145
ENSG00000084764	2	1	2	0	0	2	0	2	0	3	1	0	7	2	3	7	8	1	0	0	5	8	5	13	0	0	0	11	1	4	3	0	11	7	7	2	0	0	7	16	0	4	7	0	5	3	0	0	0
ENSG00000084774	27	20	2	13	6	22	24	35	11	8	26	13	22	16	12	21	28	8	5	18	20	21	33	16	15	22	16	32	6	10	12	14	18	7	42	8	6	2	5	24	12	4	8	14	5	17	4	7	8
ENSG00000085063	32	45	31	58	29	22	55	37	31	46	65	15	27	22	25	21	28	26	40	41	19	28	24	15	24	19	15	41	24	24	9	29	28	28	15	40	53	23	7	27	21	15	17	12	14	19	16	9	37
ENSG00000085117	157	114	128	84	122	124	72	109	117	110	150	118	186	112	172	134	103	109	40	54	139	239	83	98	96	100	165	248	97	70	148	69	251	176	241	160	67	26	91	235	16	29	79	106	94	131	53	54	112
ENSG00000085185	20	29	19	19	18	21	21	13	12	21	10	14	13	29	23	17	24	12	8	11	7	28	18	30	24	21	21	39	28	12	14	13	29	23	29	21	14	6	1	18	6	3	7	8	11	14	1	1	14
ENSG00000085224	396	462	318	301	257	386	470	514	227	217	222	262	259	160	295	249	363	136	286	447	326	449	406	404	286	310	306	504	148	319	250	191	442	305	195	259	251	128	117	417	144	164	150	119	146	288	114	100	295
ENSG00000085231	3	3	0	1	5	2	16	2	2	0	4	0	3	6	0	1	0	0	4	7	2	13	0	1	0	0	2	2	0	0	0	0	1	0	5	2	7	0	0	22	3	1	0	0	1	1	0	0	4
ENSG00000085265	661	727	454	604	579	503	532	620	292	368	582	213	864	418	546	537	692	408	246	461	634	866	665	617	344	535	762	1186	232	352	421	488	966	638	849	1021	179	154	172	618	109	61	366	286	318	501	103	140	406
ENSG00000085274	12	10	6	14	15	9	17	21	8	2	7	20	2	6	6	16	6	5	21	18	17	3	3	5	4	5	6	7	7	8	9	12	9	10	7	4	9	2	6	0	2	6	6	0	1	8	3	1	5
ENSG00000085276	0	0	0	1	0	0	0	0	0	0	2	0	0	0	0	0	0	2	0	0	0	0	0	0	0	0	0	0	2	0	0	0	0	0	0	0	0	0	0	0	0	0	0	0	0	0	0	0	0
ENSG00000085365	37	37	32	25	24	23	48	33	13	13	13	20	8	11	10	5	42	14	20	36	25	27	29	46	11	17	19	61	2	23	5	22	21	10	3	14	12	7	4	9	14	1	8	7	2	12	4	2	22
ENSG00000085377	20	14	15	19	18	11	28	20	10	19	16	3	24	13	14	9	27	15	7	8	16	17	17	18	7	14	15	30	2	10	9	8	19	35	18	19	10	5	22	15	10	6	6	6	4	7	9	4	16
ENSG00000085382	5	7	3	4	10	1	3	3	8	0	0	0	4	2	4	6	0	2	1	8	11	10	6	4	0	1	4	7	1	11	5	3	8	1	5	1	3	0	0	5	1	2	2	0	3	2	0	0	8
ENSG00000085415	29	29	16	18	14	9	22	22	7	10	26	2	11	6	12	26	38	6	10	20	24	16	18	17	9	6	24	46	4	3	7	23	26	2	3	20	13	9	3	16	11	4	13	12	8	9	7	8	6
ENSG00000085433	5	6	5	2	5	13	8	12	1	5	0	4	12	0	0	2	5	6	4	1	11	7	13	2	15	3	8	17	1	5	3	4	5	12	1	5	0	0	0	1	2	1	10	0	1	5	4	0	5
ENSG00000085449	63	42	17	30	27	28	43	42	15	21	55	12	19	14	31	10	21	12	18	35	29	25	21	26	20	19	35	30	22	36	4	17	51	11	13	14	38	17	10	29	7	4	11	9	6	17	6	7	29
ENSG00000085465	5	1	3	3	2	1	7	11	3	7	0	0	2	0	3	0	3	2	0	2	0	3	4	3	0	1	0	25	0	0	0	6	12	0	0	0	0	2	0	2	2	2	0	2	0	0	2	0	4
ENSG00000085491	35	53	33	44	34	23	46	33	10	10	11	14	5	10	17	16	43	16	13	24	46	10	16	20	35	18	14	32	6	13	8	20	11	21	7	19	29	14	8	1	7	2	11	5	1	6	1	4	24
ENSG00000085511	70	35	28	34	22	48	46	62	39	28	22	14	19	6	34	29	38	27	27	59	51	38	71	55	44	60	37	90	19	25	25	38	53	36	47	29	23	11	12	55	18	26	25	15	27	36	14	8	13
ENSG00000085514	239	204	134	93	116	156	136	169	124	105	124	58	202	116	148	90	168	93	60	86	123	241	118	102	95	128	190	241	124	54	110	137	221	173	206	223	39	40	72	151	10	19	64	58	73	157	37	24	122
ENSG00000085552	0	0	0	0	0	0	0	0	0	0	0	0	0	0	0	0	0	0	0	0	0	0	0	0	0	0	0	0	0	0	0	0	0	0	0	0	0	0	0	0	0	0	0	0	0	0	0	0	0
ENSG00000085563	25	16	28	12	7	5	10	8	22	15	4	10	3	0	20	14	21	8	27	17	12	15	23	29	10	9	15	26	3	9	10	13	10	29	12	11	4	4	18	18	3	5	6	13	6	15	5	6	8
ENSG00000085644	14	3	11	10	7	4	16	9	5	1	11	8	14	13	11	23	8	10	8	4	6	13	5	30	4	12	9	29	9	5	17	8	18	14	8	2	1	2	6	17	6	4	3	7	4	10	1	9	2
ENSG00000085662	87	54	49	34	54	58	58	67	55	35	41	35	90	18	85	36	105	47	61	52	58	44	66	104	35	67	41	187	17	39	43	47	77	44	51	55	20	7	55	91	42	26	41	17	27	47	22	20	49
ENSG00000085719	76	77	56	54	52	58	91	87	28	35	24	50	45	20	69	53	78	42	36	40	64	54	69	45	43	9	77	90	42	26	34	24	49	54	26	24	43	14	12	62	13	21	16	18	24	56	6	8	67
ENSG00000085721	38	40	41	14	23	27	15	20	5	11	7	14	12	14	3	20	16	5	9	18	18	27	11	28	21	8	10	13	4	11	8	11	15	8	21	18	10	12	10	11	16	9	1	0	2	12	4	0	17
ENSG00000085733	23	21	17	8	19	32	29	22	9	10	5	12	16	13	19	21	13	11	4	7	68	55	20	14	22	22	12	55	9	18	37	36	17	33	55	6	4	17	15	46	22	24	15	26	12	8	10	14	29
ENSG00000085741	0	0	1	0	0	0	0	0	0	0	0	0	0	0	2	0	0	0	0	0	0	0	0	0	0	0	4	0	0	0	0	0	0	0	0	0	0	0	0	4	0	0	0	0	0	0	0	0	0
ENSG00000085760	44	22	14	26	34	18	24	44	19	21	9	16	10	21	26	29	53	5	20	20	23	24	47	33	17	26	24	31	25	12	23	14	38	13	27	20	6	2	32	42	25	20	27	11	20	27	17	10	16
ENSG00000085788	7	18	27	21	27	12	18	17	6	4	11	21	11	7	15	6	35	8	14	19	6	14	16	23	11	31	14	31	12	16	13	9	11	10	10	16	11	7	11	16	24	10	20	22	2	20	2	7	24
ENSG00000085831	0	3	0	7	0	0	0	3	0	0	1	0	0	1	2	0	1	1	1	2	3	0	0	0	0	0	0	0	0	0	7	0	0	0	0	2	0	0	4	0	0	0	2	0	4	0	0	2	3
ENSG00000085832	121	75	93	53	70	69	91	89	95	54	50	68	54	20	78	69	101	41	82	108	124	69	70	73	68	83	78	135	47	55	47	45	86	57	48	58	45	27	37	89	34	33	35	17	29	78	24	15	57
ENSG00000085840	0	3	0	0	0	0	0	1	0	0	4	0	0	0	0	0	1	0	0	0	0	0	0	0	1	0	3	0	0	0	0	0	5	0	0	0	0	0	0	5	0	0	0	0	0	1	0	0	0
ENSG00000085871	32	17	21	30	18	33	39	32	40	24	25	12	35	30	18	10	56	25	25	43	44	27	26	48	31	45	43	51	48	30	14	40	61	36	33	65	8	15	12	14	8	7	25	7	1	30	5	10	32
ENSG00000085872	47	37	38	40	33	41	43	43	25	29	16	24	15	31	52	21	37	14	14	29	57	34	38	41	34	36	27	51	13	22	14	39	33	24	39	29	10	14	18	44	7	11	8	15	13	15	16	7	28
ENSG00000085978	37	29	26	47	35	27	21	24	21	23	11	19	27	18	17	22	34	19	33	40	35	19	45	40	11	19	10	44	3	17	15	43	28	8	9	23	32	13	23	38	34	20	3	17	15	52	10	5	11
ENSG00000085982	27	18	17	15	7	40	12	25	16	9	28	15	23	15	35	22	54	8	27	38	10	38	21	17	18	19	40	43	20	18	22	20	26	24	24	29	26	5	37	78	18	9	18	11	7	9	7	1	4
ENSG00000085998	23	22	6	5	9	10	11	6	2	7	15	7	11	3	9	15	8	14	4	9	17	8	12	3	10	13	14	35	7	4	2	10	10	14	22	6	1	2	11	8	8	8	7	3	7	21	3	5	7
ENSG00000085999	0	0	0	0	0	1	2	0	0	0	0	0	0	0	0	4	0	0	0	1	2	1	0	0	0	0	0	0	0	0	0	0	0	0	0	0	0	0	2	0	0	0	0	0	0	0	0	1	0
ENSG00000086015	13	6	8	5	6	12	12	5	0	1	0	0	7	2	14	19	10	3	6	9	8	14	8	14	4	4	6	17	2	4	1	5	2	19	4	7	1	0	5	8	1	0	3	0	3	2	8	5	13
ENSG00000086061	60	106	101	187	75	64	135	97	42	31	68	41	53	36	127	40	106	54	57	129	67	64	42	68	56	70	86	104	52	74	28	46	100	48	45	56	66	47	38	113	50	66	24	36	46	71	26	54	87
ENSG00000086062	233	178	133	123	158	162	185	205	99	138	152	131	144	100	158	180	154	91	92	88	197	211	135	149	138	116	180	213	60	103	166	190	290	133	164	142	97	58	90	170	49	40	85	113	71	164	60	53	148
ENSG00000086065	28	34	23	49	12	14	50	45	13	5	30	21	8	4	37	7	16	13	13	29	37	19	18	32	12	5	29	25	23	24	7	16	15	12	6	13	22	21	0	0	16	15	2	3	2	8	4	6	26
ENSG00000086102	49	56	65	58	43	49	46	65	51	36	61	38	41	30	91	50	62	16	46	47	59	38	71	73	40	33	41	131	16	40	32	37	58	41	49	58	17	9	41	73	24	15	60	22	22	49	23	11	45
ENSG00000086159	0	0	0	0	0	0	0	0	0	0	0	0	0	0	0	0	0	0	0	0	0	0	0	0	0	0	0	0	0	0	0	0	0	0	0	0	0	0	0	0	0	0	0	0	0	0	0	0	0
ENSG00000086189	21	21	9	15	7	26	22	23	12	13	7	18	11	4	12	2	8	6	14	16	8	5	7	6	19	10	2	23	13	6	6	22	3	2	0	3	14	5	3	10	4	13	11	2	1	7	5	1	12
ENSG00000086200	16	3	2	17	2	11	6	7	6	3	2	6	4	2	13	4	7	2	2	9	5	7	0	14	9	0	4	10	4	5	8	6	10	3	0	0	3	6	2	8	1	1	1	5	3	4	1	0	5
ENSG00000086205	0	0	0	0	0	0	0	0	0	0	0	0	0	0	0	0	0	4	0	0	0	0	0	0	0	0	0	0	0	0	0	0	2	0	0	0	0	0	5	1	0	0	0	0	0	0	0	0	0
ENSG00000086232	301	313	904	843	317	392	307	383	165	127	213	284	284	245	279	309	211	154	386	264	287	276	272	281	334	210	250	449	269	341	265	295	247	235	223	175	322	313	162	300	543	622	236	139	207	181	225	397	432
ENSG00000086288	8	7	2	5	10	15	1	2	20	11	7	14	2	5	4	5	7	10	6	8	5	8	6	7	7	1	11	9	1	5	10	0	10	7	9	0	2	6	1	8	0	0	3	0	4	9	4	3	4
ENSG00000086289	6	2	1	5	5	0	0	2	0	0	0	0	0	2	0	0	0	0	0	0	0	0	0	3	0	0	0	0	0	0	0	4	0	0	0	2	0	0	0	0	2	0	0	1	0	0	0	0	0
ENSG00000086300	307	251	158	163	186	243	271	201	110	109	221	152	112	150	145	145	166	96	97	108	207	222	126	196	135	125	174	233	145	141	127	195	245	178	149	148	70	41	26	189	21	13	77	73	90	130	27	54	136
ENSG00000086475	15	26	5	15	16	17	40	17	9	14	4	25	3	4	16	12	6	6	10	15	18	13	27	20	12	14	10	21	5	8	6	11	7	7	15	14	22	4	14	15	5	10	7	8	4	6	3	19	6
ENSG00000086504	20	22	16	24	29	42	31	30	11	14	13	23	20	10	15	35	34	4	14	18	21	14	22	9	0	11	25	17	14	30	29	20	25	32	42	26	2	6	17	43	5	5	9	10	10	11	5	6	9
ENSG00000086506	137	157	241	144	118	147	113	99	89	148	161	167	114	163	96	173	269	361	171	151	79	62	92	74	194	132	49	88	156	151	118	165	76	106	229	211	96	97	88	230	236	287	82	89	161	84	255	237	102
ENSG00000086544	20	7	1	2	9	5	4	3	7	17	12	2	14	6	15	9	6	6	5	4	3	3	6	3	3	9	9	16	1	3	6	9	4	7	4	10	13	0	1	28	4	3	9	5	6	8	2	2	2
ENSG00000086548	6	4	1	13	2	0	9	10	0	0	0	2	0	0	8	18	0	0	0	0	0	0	8	0	0	0	0	2	1	0	1	1	0	3	0	0	1	0	0	0	0	0	0	0	6	3	0	0	1
ENSG00000086570	0	0	0	0	0	0	0	0	0	0	0	0	0	0	0	0	0	0	0	0	0	0	0	0	0	0	0	0	0	0	0	0	0	0	0	0	0	0	0	0	0	0	0	0	0	0	0	0	0
ENSG00000086589	160	109	121	113	107	133	103	110	54	68	70	49	101	61	111	72	116	51	53	95	111	123	111	140	99	106	118	212	53	79	84	101	108	59	99	41	58	20	35	70	43	24	35	47	44	62	16	29	71
ENSG00000086598	54	73	33	80	43	56	48	60	36	35	39	45	46	20	37	53	53	18	47	57	77	57	47	66	54	39	37	68	44	38	29	32	56	31	23	29	25	10	15	84	38	16	20	16	35	46	16	13	47
ENSG00000086619	31	55	36	43	29	41	51	63	49	20	39	47	48	26	86	24	74	37	38	95	44	37	65	74	42	70	59	62	35	46	39	58	46	44	26	55	22	13	31	88	37	20	30	30	36	47	8	10	15
ENSG00000086666	48	68	60	72	70	92	61	90	40	31	41	42	22	33	54	33	31	16	37	54	73	34	52	53	69	41	32	61	21	34	31	36	49	23	27	37	33	28	12	22	24	13	19	8	30	50	18	23	72
ENSG00000086696	2	0	0	0	0	0	0	0	0	0	4	0	0	0	0	0	0	0	0	1	0	0	0	0	0	0	0	0	0	0	0	0	1	0	0	0	0	0	0	5	0	0	0	2	0	0	0	0	0
ENSG00000086712	38	17	26	31	35	13	41	35	4	21	14	2	8	19	36	27	29	13	17	23	24	46	36	17	22	20	17	33	9	10	22	6	35	7	24	15	8	10	9	42	5	7	19	8	0	16	10	11	26
ENSG00000086717	0	0	0	0	0	0	1	0	0	0	0	0	0	0	0	0	0	0	0	0	0	0	6	0	0	0	0	0	0	0	0	0	0	0	0	0	0	0	0	0	0	0	0	5	0	0	0	0	0
ENSG00000086730	226	195	219	135	169	234	226	175	146	109	200	110	139	77	200	156	125	77	69	83	158	156	129	124	101	172	207	252	134	98	111	158	244	233	167	151	98	66	66	180	29	36	87	86	113	185	40	47	125
ENSG00000086758	116	88	94	66	43	77	72	103	30	74	41	62	62	54	36	71	88	59	53	76	50	82	126	118	59	59	82	167	31	46	70	52	160	37	94	91	30	34	78	150	54	27	67	34	38	74	19	26	47
ENSG00000086827	14	4	0	7	6	6	5	1	1	3	0	6	10	8	7	8	9	3	3	6	1	11	1	9	8	3	8	12	0	2	5	4	13	1	11	11	5	3	1	4	0	1	3	5	1	0	3	1	3
ENSG00000086848	9	6	9	3	0	4	2	11	1	0	0	1	10	0	6	3	10	3	2	5	5	3	2	13	3	8	0	7	3	0	3	2	6	8	7	1	3	0	0	7	4	0	1	0	5	12	1	1	1
ENSG00000086967	1	0	0	0	2	0	0	0	0	0	0	0	0	0	0	0	0	0	0	0	0	0	0	0	0	3	0	1	0	0	0	0	0	0	0	0	0	0	0	0	0	0	0	0	0	0	0	0	0
ENSG00000086991	0	0	0	0	0	0	0	0	0	0	0	0	0	0	0	11	0	1	0	0	0	4	4	0	0	0	0	0	0	0	0	0	4	2	0	3	0	0	0	0	0	0	0	0	0	0	1	0	0
ENSG00000087008	33	14	32	19	21	16	9	6	13	17	22	13	14	5	19	11	27	12	23	13	17	14	24	12	19	14	20	34	7	12	14	13	27	14	16	30	3	2	9	27	10	3	17	6	9	14	11	2	6
ENSG00000087053	5	1	2	12	8	5	9	5	8	2	0	12	2	4	0	2	10	0	3	5	9	8	18	7	12	5	4	17	1	0	0	2	8	2	6	7	1	7	3	2	10	12	2	1	2	11	5	0	12
ENSG00000087074	166	109	104	80	91	111	124	126	104	86	63	58	119	80	44	55	122	64	62	57	123	121	107	83	85	115	127	152	119	90	83	103	122	92	99	62	57	35	37	110	49	35	51	28	50	78	21	37	67
ENSG00000087076	0	0	0	0	1	4	0	0	0	0	0	0	0	0	6	0	0	0	0	0	0	2	3	0	0	0	0	0	0	0	0	0	2	0	0	0	0	0	3	8	0	0	0	0	0	0	0	0	1
ENSG00000087077	13	14	13	7	5	6	9	8	3	6	7	1	8	7	3	2	8	5	4	10	4	2	19	11	4	13	10	15	7	0	2	11	11	4	8	0	5	4	7	9	0	1	6	5	1	11	1	1	5
ENSG00000087085	0	0	7	6	1	0	0	3	1	2	3	6	0	0	0	1	1	0	3	3	2	0	2	1	1	4	1	6	3	3	0	0	0	4	5	0	2	3	1	3	20	14	2	0	0	7	3	5	4
ENSG00000087086	5928	6289	6226	3876	4625	5786	6723	5601	5427	5349	5000	4854	6376	6123	5686	5597	6498	6230	3199	3193	6481	5024	6518	7000	6192	5253	6351	8819	5394	5840	4624	6257	4857	4766	7801	6321	5873	6654	3584	8173	4480	4756	4407	3480	4236	4993	2772	2930	6429
ENSG00000087087	101	78	66	57	52	80	90	73	43	60	95	47	84	45	81	80	74	53	47	119	72	106	135	106	71	115	72	141	49	41	81	56	151	107	91	124	34	17	44	138	21	43	39	41	70	75	33	40	44
ENSG00000087088	16	20	20	9	17	14	12	10	2	11	6	14	3	4	7	9	18	8	13	9	13	13	20	25	5	9	11	28	4	8	21	11	31	17	21	15	1	8	5	28	5	7	10	6	6	22	6	3	13
ENSG00000087095	43	28	23	26	25	16	21	24	17	13	10	16	10	10	18	12	17	8	16	8	24	24	18	19	11	6	11	20	7	2	18	16	23	16	11	7	10	12	16	19	11	6	5	3	11	14	6	2	14
ENSG00000087111	78	49	41	36	45	55	44	40	25	28	22	17	43	26	63	39	34	28	26	39	49	53	46	34	40	47	43	65	16	9	26	25	79	21	45	41	20	10	18	40	15	8	24	20	35	46	12	14	33
ENSG00000087116	0	0	0	1	0	0	0	0	0	0	2	0	0	0	0	0	0	0	0	0	0	0	0	0	0	0	0	0	0	0	0	0	6	0	3	1	0	0	0	0	0	0	0	0	0	0	0	0	0
ENSG00000087128	0	0	0	0	0	0	0	0	0	0	0	0	0	0	0	0	0	0	0	0	0	0	0	0	0	0	0	0	0	0	0	0	0	0	0	0	0	0	0	0	0	0	0	0	0	0	0	0	0
ENSG00000087152	147	101	70	72	109	113	133	90	46	86	86	59	141	128	99	86	114	89	73	68	105	136	102	102	153	87	127	180	63	78	100	128	152	117	81	158	50	24	41	159	44	46	41	49	59	80	44	49	78
ENSG00000087157	87	57	69	87	71	76	26	47	43	55	127	28	89	53	103	55	70	60	65	42	70	38	59	59	76	71	63	90	38	46	65	62	108	82	59	75	42	24	33	97	28	22	16	41	25	78	21	13	74
ENSG00000087191	62	90	42	45	48	70	89	70	51	59	80	27	65	45	81	69	62	51	24	61	58	100	80	73	46	84	67	163	29	33	50	34	79	61	122	141	28	19	38	164	21	27	40	56	60	103	33	26	41
ENSG00000087206	104	82	76	99	73	71	118	56	60	47	76	37	86	18	96	49	82	74	54	84	59	94	54	74	78	46	93	102	61	40	41	49	120	57	84	61	28	25	28	66	41	25	37	50	41	47	25	27	50
ENSG00000087237	0	1	0	2	0	0	0	5	0	0	0	0	0	0	0	2	0	0	0	0	0	0	5	0	0	0	2	4	0	0	0	0	0	0	0	0	0	0	0	0	1	0	3	3	0	0	1	1	4
ENSG00000087245	0	0	0	0	0	0	0	0	0	0	0	0	0	0	1	0	0	0	0	0	0	0	0	0	0	0	0	0	0	0	0	0	0	0	0	0	0	0	0	0	0	0	0	0	0	0	0	0	0
ENSG00000087250	0	0	0	0	0	0	0	0	0	0	0	0	0	0	0	0	0	1	0	0	0	0	1	0	0	0	0	0	0	0	2	2	0	0	0	0	0	0	0	0	0	2	0	0	0	0	0	0	0
ENSG00000087253	102	94	78	82	64	95	102	62	38	54	85	22	52	34	91	59	73	29	38	67	98	67	27	13	61	78	77	122	52	53	57	50	36	50	24	45	68	33	11	68	3	12	12	4	15	46	14	6	79
ENSG00000087258	0	5	1	0	2	3	9	2	6	0	0	0	0	0	6	2	2	1	2	3	3	6	1	0	5	0	6	6	1	2	4	0	7	1	11	1	1	3	1	0	0	0	0	0	0	0	1	0	0
ENSG00000087263	59	26	41	26	29	34	64	54	16	41	15	10	49	14	33	25	49	28	26	29	28	37	50	28	13	28	15	57	20	28	15	30	40	24	36	23	22	8	23	76	15	10	15	12	20	42	2	12	42
ENSG00000087266	209	124	127	107	97	150	89	147	106	114	154	84	144	112	188	148	227	148	133	120	105	139	191	163	114	157	181	266	113	124	108	209	264	122	140	242	72	37	124	225	41	39	74	95	103	182	67	48	69
ENSG00000087269	64	59	51	53	47	66	60	87	27	45	24	35	35	29	62	42	61	31	44	62	64	51	99	89	46	37	65	119	26	33	19	48	73	56	43	40	15	12	33	89	20	21	18	19	20	60	30	18	31
ENSG00000087274	245	238	351	286	209	247	276	302	138	165	119	148	211	97	204	211	211	132	159	150	216	249	236	193	178	172	243	309	191	166	163	155	230	199	190	151	210	137	88	239	104	108	120	85	129	188	46	85	229
ENSG00000087299	4	1	0	3	3	4	3	2	1	2	0	3	3	7	2	4	2	12	7	1	1	9	8	0	1	2	4	6	2	5	6	6	23	8	7	4	2	0	8	10	1	0	3	1	4	2	5	2	1
ENSG00000087301	21	17	19	18	15	16	17	15	20	11	11	6	6	12	16	11	32	8	4	22	15	24	24	15	14	12	20	9	15	22	10	11	17	8	5	14	12	13	5	28	11	15	5	5	4	16	24	6	30
ENSG00000087302	56	56	46	61	51	69	46	72	40	32	51	38	33	22	67	31	71	32	42	84	64	45	58	77	51	41	73	81	26	42	47	58	37	29	40	62	63	22	39	95	54	37	31	31	42	77	29	13	58
ENSG00000087303	0	0	0	0	0	0	0	0	0	0	0	0	2	0	0	0	0	0	0	0	0	0	0	0	0	0	0	0	0	0	0	0	0	0	0	0	0	0	0	0	0	0	0	0	0	0	0	0	0
ENSG00000087338	66	70	60	67	92	72	85	87	70	69	39	37	65	40	118	72	56	49	70	65	105	99	69	92	28	43	94	111	35	35	74	52	77	41	69	28	43	32	22	32	32	21	30	26	44	77	12	22	74
ENSG00000087365	363	243	188	181	197	290	326	359	194	123	183	104	259	104	258	211	255	161	117	150	232	289	240	236	184	304	373	470	150	137	143	145	405	228	221	174	98	61	101	305	54	33	121	80	112	177	60	73	169
ENSG00000087448	22	27	35	21	28	24	31	34	24	13	14	15	11	7	22	30	17	23	44	29	37	14	32	25	39	26	11	33	5	12	14	26	19	19	30	20	30	15	1	46	16	8	3	9	15	25	11	5	14
ENSG00000087460	464	473	641	314	356	424	665	811	339	435	411	519	407	300	526	426	429	306	328	333	467	606	408	470	438	440	528	774	417	527	331	319	693	493	475	475	556	1054	206	508	312	327	299	296	232	373	215	238	581
ENSG00000087470	31	15	44	20	19	15	42	20	23	11	4	41	24	18	51	18	33	18	21	32	37	25	46	34	24	27	30	31	8	20	11	14	28	25	11	21	15	2	19	36	21	9	16	13	2	15	6	8	17
ENSG00000087494	0	0	0	0	0	0	0	0	0	0	0	0	0	0	0	0	0	0	0	0	0	0	0	0	0	0	0	0	0	0	0	0	0	0	0	0	0	0	0	0	0	0	0	0	0	0	0	0	0
ENSG00000087495	0	1	0	0	0	0	5	0	0	0	0	0	1	0	0	0	0	0	0	0	0	0	0	0	0	0	0	0	0	2	0	0	0	0	0	0	0	0	0	0	0	0	0	0	0	0	0	0	0
ENSG00000087502	72	42	40	91	50	36	90	62	56	38	48	28	36	24	49	31	89	39	69	82	71	76	64	64	53	62	31	87	31	40	25	38	66	23	22	44	37	17	10	70	22	30	18	24	20	54	10	13	54
ENSG00000087510	0	0	0	0	0	0	0	0	0	0	0	0	0	0	0	0	0	0	0	0	0	0	0	0	0	0	0	0	0	0	0	0	0	0	0	0	0	0	0	0	0	0	1	0	0	0	0	0	0
ENSG00000087586	7	2	4	1	1	4	9	8	4	5	3	3	1	1	5	1	2	3	0	9	2	1	5	0	7	4	8	3	7	6	2	0	0	0	4	1	2	1	7	0	0	2	5	0	0	2	5	0	4
ENSG00000087589	84	26	28	42	35	50	31	42	37	16	28	13	30	19	27	20	45	17	15	27	69	49	26	52	22	29	46	66	21	25	25	35	65	42	30	26	11	26	18	27	8	2	34	14	22	20	12	8	37
ENSG00000087842	0	0	0	0	3	0	0	0	0	0	0	0	0	0	0	0	0	0	0	0	0	0	0	0	0	0	0	0	0	0	0	0	0	0	4	0	0	2	0	0	0	0	0	0	0	0	0	0	0
ENSG00000087884	1	3	6	5	4	7	5	0	0	6	2	0	0	0	2	1	7	0	0	9	3	2	11	0	3	7	0	5	2	5	4	11	10	6	6	2	3	3	0	9	5	0	2	3	6	3	10	2	0
ENSG00000087903	40	32	17	32	32	12	22	22	12	19	30	29	42	32	25	15	43	44	10	19	51	51	23	22	37	30	23	39	35	19	18	14	46	35	20	34	9	14	6	51	12	18	8	17	12	38	18	15	27
ENSG00000087995	5	0	3	3	4	8	8	3	5	6	15	2	8	4	12	5	9	0	13	4	2	2	18	19	1	17	8	6	0	6	2	1	6	2	4	11	5	5	1	5	3	0	8	4	2	1	7	3	6
ENSG00000088002	0	0	0	0	1	0	0	0	0	0	0	0	0	0	0	0	0	0	0	0	0	0	0	0	0	0	0	0	0	0	0	0	0	0	5	0	0	0	0	0	0	0	0	0	0	3	0	0	0
ENSG00000088035	15	4	4	4	15	8	10	12	4	22	9	7	14	0	4	11	21	0	9	21	12	12	4	18	0	3	20	7	1	3	9	5	0	7	6	2	10	0	5	17	8	5	3	4	2	4	5	4	15
ENSG00000088038	10	10	9	7	15	4	21	19	7	10	32	3	18	19	27	23	21	10	6	5	8	24	21	17	16	38	15	24	16	9	4	27	22	16	12	13	5	4	8	9	8	12	7	4	2	10	3	4	15
ENSG00000088053	10	1	7	1	3	3	2	12	2	4	0	1	0	5	0	5	0	0	6	0	3	13	1	13	5	2	6	10	5	6	6	11	4	4	0	1	5	3	0	5	4	3	5	7	1	0	4	1	8
ENSG00000088179	70	86	57	64	53	67	98	105	50	42	44	78	56	23	40	53	96	41	105	99	77	76	75	95	62	72	71	124	37	64	52	52	65	47	68	46	60	36	31	160	82	66	49	29	40	67	28	21	67
ENSG00000088205	147	133	83	77	123	101	160	145	98	77	77	82	94	53	188	128	109	71	94	104	146	95	156	124	105	129	105	175	41	61	80	62	140	77	60	99	60	37	41	116	76	55	46	61	52	107	44	30	87
ENSG00000088247	409	318	238	179	222	322	326	278	221	194	284	181	263	182	297	275	373	330	171	206	375	292	435	384	285	286	381	626	218	215	266	263	448	290	340	421	116	66	171	408	95	88	173	168	185	221	93	103	219
ENSG00000088256	4	1	4	5	5	10	4	10	8	11	2	2	1	5	13	6	26	1	11	1	3	3	10	12	15	9	6	25	0	9	6	14	10	11	4	6	0	1	3	2	8	1	2	0	9	0	9	0	4
ENSG00000088280	0	3	0	0	1	0	1	1	0	0	0	0	0	4	0	5	0	0	4	4	0	0	0	0	0	0	1	0	0	2	0	4	0	2	0	0	0	0	0	9	0	0	0	0	0	0	0	0	0
ENSG00000088298	40	37	38	42	34	39	24	26	13	26	28	24	25	28	22	25	44	22	30	28	50	14	38	51	22	30	35	50	31	31	35	21	33	15	24	19	38	5	20	42	11	2	15	7	19	18	2	2	24
ENSG00000088305	4	0	1	7	0	0	2	8	0	3	0	0	0	0	0	1	0	0	0	0	0	1	0	3	0	0	0	0	0	0	0	1	0	0	0	0	0	0	0	0	0	0	0	0	0	0	0	0	0
ENSG00000088320	0	0	0	0	0	0	0	0	0	0	0	0	0	0	0	0	0	0	0	0	0	0	0	0	0	0	0	0	0	0	0	0	0	0	0	0	0	0	0	0	0	0	0	0	0	0	0	0	0
ENSG00000088325	2	1	7	7	7	0	3	0	0	0	0	1	1	12	0	0	0	0	3	4	4	0	1	0	2	0	2	3	1	4	1	0	2	0	0	9	1	1	0	3	1	3	3	0	0	4	0	0	2
ENSG00000088340	0	0	0	0	0	0	0	0	1	0	1	0	0	0	0	0	0	0	0	0	0	0	0	0	0	0	0	0	0	0	0	0	8	2	0	0	0	0	0	1	0	0	0	0	0	0	0	0	0
ENSG00000088356	15	34	20	16	8	6	20	12	12	24	9	12	14	23	30	18	26	8	18	28	22	26	12	22	15	9	14	48	0	7	12	9	16	16	9	21	33	8	11	19	4	15	13	10	9	15	12	1	6
ENSG00000088367	0	0	1	0	0	0	0	0	0	0	0	0	0	0	0	0	0	0	0	0	0	0	0	0	0	0	0	0	0	0	0	0	0	0	0	0	4	0	0	0	0	0	0	0	0	0	0	0	0
ENSG00000088386	0	0	0	0	0	0	0	0	0	0	0	0	0	0	0	0	0	0	0	0	0	0	0	0	0	0	0	0	0	0	0	0	0	0	0	0	0	0	0	0	0	0	0	0	0	0	0	0	0
ENSG00000088387	41	5	28	11	23	13	26	20	5	6	1	7	9	4	14	6	13	4	11	16	21	7	25	27	18	24	11	18	5	7	10	4	3	2	19	13	1	4	2	8	11	7	1	5	8	13	0	1	21
ENSG00000088448	98	79	78	74	77	90	129	122	62	20	64	75	49	57	84	40	49	35	79	104	93	75	65	50	65	56	54	86	11	52	81	73	80	65	37	28	60	34	27	91	39	36	40	34	13	33	31	9	52
ENSG00000088451	7	9	8	9	8	8	5	9	2	5	3	0	0	4	0	3	8	2	7	15	4	0	5	9	4	15	2	8	1	4	3	6	1	0	0	0	1	3	0	0	4	2	4	1	3	0	0	0	2
ENSG00000088538	0	0	0	1	0	2	1	0	0	7	5	1	0	2	2	0	0	0	0	1	1	0	3	4	0	3	5	3	4	0	0	3	1	0	0	5	0	0	0	4	0	0	1	0	0	4	2	0	3
ENSG00000088543	8	5	6	7	2	6	5	4	5	3	12	17	1	5	6	3	6	1	10	6	4	8	0	33	7	4	2	10	3	4	12	6	11	4	2	6	10	3	8	24	4	0	3	1	5	8	1	4	5
ENSG00000088682	18	12	8	9	10	8	4	1	5	9	2	1	6	0	4	5	13	4	0	11	7	5	1	5	9	8	6	2	3	11	0	3	4	1	2	5	3	3	3	13	0	0	6	2	2	2	1	0	8
ENSG00000088726	9	9	13	4	7	8	12	14	38	13	18	8	8	3	19	21	8	0	5	13	16	17	8	4	17	23	1	13	5	5	20	10	14	12	10	4	8	7	21	15	32	35	12	14	9	10	8	21	15
ENSG00000088727	6	0	4	3	1	0	5	7	0	1	0	0	1	0	0	1	0	7	2	0	2	2	0	0	0	2	7	0	0	0	0	5	0	0	0	1	5	0	0	3	1	2	0	4	0	5	0	0	0
ENSG00000088756	0	0	0	0	0	0	0	0	0	0	0	0	0	0	0	0	0	0	0	0	0	1	0	0	0	0	0	0	0	0	0	0	0	0	0	0	0	0	0	0	0	0	0	0	0	0	0	0	0
ENSG00000088766	22	18	5	24	20	17	27	40	10	17	22	10	5	0	14	8	13	11	14	19	35	20	25	18	12	14	17	25	1	12	9	13	12	5	19	8	8	4	17	21	13	5	9	8	3	22	5	7	28
ENSG00000088782	0	0	0	0	0	0	0	0	0	0	0	0	0	0	0	0	0	0	0	0	0	0	4	0	0	0	0	0	0	0	0	0	0	0	0	0	0	0	0	0	0	0	0	0	0	0	0	0	2
ENSG00000088808	9	10	0	7	3	10	5	17	8	0	9	7	3	0	7	0	4	0	5	8	5	12	11	6	4	8	7	7	1	0	5	0	5	15	10	4	3	5	7	22	1	6	5	4	15	12	4	0	5
ENSG00000088812	9	7	8	1	8	12	15	5	11	0	2	17	3	0	13	15	12	6	11	7	16	19	10	15	0	5	2	21	9	3	0	12	10	6	3	29	1	4	19	8	0	14	1	5	12	4	2	1	4
ENSG00000088826	129	55	196	244	53	63	15	39	30	64	29	40	93	64	42	56	26	36	63	48	67	65	47	47	57	51	38	51	108	105	79	104	32	38	94	32	92	103	45	110	270	242	20	13	38	31	31	40	67
ENSG00000088827	8	0	8	7	9	10	5	6	0	6	9	1	5	4	13	7	0	0	3	2	0	0	6	6	3	5	8	1	0	1	3	8	5	1	0	2	7	1	0	10	11	6	1	0	0	0	0	1	0
ENSG00000088832	485	523	429	351	366	494	526	460	290	355	381	221	500	332	356	230	563	275	219	216	422	356	487	501	275	287	556	861	249	266	259	472	456	289	436	415	164	96	152	460	121	112	189	158	232	370	125	104	367
ENSG00000088833	225	110	86	65	66	93	104	88	118	63	106	94	150	113	104	98	138	75	57	61	129	126	121	132	135	110	171	183	80	104	76	142	175	103	140	135	58	33	50	205	37	33	43	42	52	135	43	45	102
ENSG00000088836	0	0	0	0	0	0	0	0	0	0	0	0	0	0	0	0	0	0	0	0	0	0	0	2	0	0	1	0	0	0	2	0	4	0	1	0	0	0	0	0	0	0	0	0	0	0	0	0	2
ENSG00000088854	23	26	21	13	16	17	26	18	19	9	15	11	22	8	52	12	33	38	13	20	16	37	36	33	21	36	16	55	9	14	16	30	17	18	12	21	10	14	8	33	7	10	16	12	12	32	16	5	9
ENSG00000088876	2	14	0	4	4	6	7	5	9	1	0	12	3	0	9	4	17	6	0	7	3	10	0	2	3	2	3	2	1	1	0	3	3	3	0	3	0	3	0	1	2	4	2	2	0	3	2	3	1
ENSG00000088881	0	5	0	0	2	0	3	0	0	5	0	2	0	11	0	0	0	1	5	1	0	0	8	0	0	6	2	2	0	0	1	7	9	0	2	3	0	0	3	3	0	0	2	0	0	3	0	5	1
ENSG00000088882	0	0	0	0	0	0	0	0	0	0	0	0	0	0	0	0	0	0	0	0	0	0	0	0	0	0	0	0	0	0	0	0	0	0	0	0	0	0	0	0	0	0	0	0	0	2	0	0	0
ENSG00000088888	178	122	173	100	78	131	98	146	50	94	85	93	169	70	164	113	186	125	127	154	131	156	206	156	115	159	196	209	56	125	114	138	289	140	158	192	67	41	112	284	82	49	89	105	120	176	64	73	90
ENSG00000088899	4	4	7	2	2	3	0	8	5	3	4	0	1	1	2	1	5	8	5	1	5	5	3	0	1	2	0	9	2	1	1	3	3	1	0	0	0	0	0	2	8	0	0	0	5	2	2	5	2
ENSG00000088926	0	0	0	0	0	0	0	0	0	0	0	0	0	0	0	0	0	0	0	0	0	0	2	0	0	0	0	0	0	0	0	0	0	0	0	0	0	0	1	0	0	0	0	0	0	0	0	2	0
ENSG00000088930	239	225	200	176	162	180	217	210	161	144	205	71	249	117	183	141	253	120	79	91	200	246	146	240	155	159	205	323	137	130	131	115	282	219	199	173	116	54	71	220	31	35	87	91	81	129	48	57	172
ENSG00000088970	37	37	33	32	24	24	41	26	30	22	27	21	25	27	37	13	26	11	40	36	21	23	46	46	32	22	25	40	9	22	27	26	46	25	34	37	18	11	22	28	25	15	24	23	19	35	12	19	16
ENSG00000088986	147	140	261	248	82	143	150	137	97	116	91	92	124	116	153	135	160	86	218	170	165	115	106	169	164	147	120	170	58	90	140	245	108	82	97	121	210	188	53	198	227	181	78	74	73	123	58	72	111
ENSG00000088992	268	357	510	337	263	311	349	220	381	341	340	393	354	494	376	669	245	293	273	186	263	215	329	336	408	307	326	355	391	457	133	208	177	169	434	381	35	32	167	415	236	331	350	302	444	230	196	275	370
ENSG00000089006	98	71	106	62	86	79	107	106	64	62	50	76	51	48	79	59	105	45	69	60	112	104	69	70	70	51	99	111	40	60	51	88	71	49	88	96	52	31	34	76	32	22	32	33	29	74	22	23	49
ENSG00000089009	239	259	192	377	235	172	424	379	261	256	214	259	174	122	334	238	345	122	270	472	250	122	309	357	271	283	241	379	101	301	190	233	306	235	255	355	249	119	181	503	266	174	208	149	166	345	150	151	303
ENSG00000089012	29	30	40	30	27	14	25	31	16	23	17	19	16	8	48	18	23	20	17	26	17	19	47	37	33	37	7	29	14	16	25	24	33	12	27	43	11	11	6	37	15	7	11	18	15	27	5	15	20
ENSG00000089022	27	30	39	40	26	39	26	56	46	43	8	13	27	14	51	27	40	17	38	43	28	39	41	47	33	42	31	45	28	25	22	51	11	55	12	25	12	8	22	24	25	21	13	13	20	46	11	12	28
ENSG00000089041	19	20	21	9	15	19	19	38	4	23	15	10	19	12	64	19	47	36	9	16	21	30	27	38	6	31	19	29	5	37	14	21	18	31	20	34	16	4	3	44	8	11	10	16	8	40	4	6	18
ENSG00000089048	45	57	52	36	40	35	60	61	53	41	29	50	20	12	51	22	25	15	45	86	38	36	46	30	26	45	23	27	15	50	17	15	40	21	32	35	24	28	10	44	35	12	27	20	14	25	19	17	43
ENSG00000089050	1	4	7	2	4	7	7	2	9	3	0	6	0	4	1	2	3	1	1	2	0	2	5	1	7	2	12	7	1	8	1	2	4	3	1	6	0	2	2	4	2	0	5	3	2	0	1	1	4
ENSG00000089053	182	157	102	105	107	132	123	166	105	118	134	86	124	99	187	129	146	100	91	153	127	140	157	207	126	140	164	277	77	144	130	150	200	170	108	154	66	38	130	254	75	73	99	64	71	161	48	45	81
ENSG00000089057	21	22	35	10	23	25	51	19	19	17	24	11	20	3	29	17	30	17	19	28	30	24	46	49	19	17	15	16	15	11	29	35	48	46	8	19	18	11	15	33	14	14	10	8	17	36	0	4	22
ENSG00000089060	67	45	58	40	46	38	70	35	21	36	26	27	42	26	82	42	55	41	18	38	30	56	49	34	63	50	93	105	42	19	23	45	74	23	47	49	20	7	20	68	25	12	27	14	30	49	20	16	37
ENSG00000089063	53	104	52	50	49	72	88	84	34	82	13	58	38	47	41	51	102	49	60	67	71	48	63	69	45	23	56	74	20	40	33	36	41	33	29	32	36	40	33	67	23	23	31	17	14	50	28	19	39
ENSG00000089091	3	6	5	6	4	2	3	8	2	0	1	6	7	6	0	0	4	0	5	6	1	0	13	0	7	6	0	2	2	0	1	2	12	2	0	4	4	0	0	2	1	0	1	0	1	5	0	0	2
ENSG00000089094	35	23	25	49	30	39	37	56	21	26	14	23	16	17	28	20	64	11	24	47	31	38	29	58	28	30	18	51	19	34	11	18	32	22	18	57	21	10	8	19	17	9	12	26	2	32	10	5	25
ENSG00000089101	0	0	0	0	0	0	0	0	0	0	0	0	0	0	0	0	0	0	0	0	0	0	0	0	0	0	0	0	0	0	0	0	0	0	0	0	0	0	0	0	0	0	0	0	0	0	0	0	0
ENSG00000089116	0	0	0	0	0	0	0	0	0	0	0	0	0	0	0	0	0	0	0	0	0	0	0	0	0	0	0	0	0	0	0	0	0	0	0	0	0	0	0	0	0	0	0	0	0	0	0	0	0
ENSG00000089123	6	6	11	9	6	11	17	9	4	4	11	7	15	0	6	0	0	3	0	13	16	6	11	9	11	3	7	10	0	7	5	4	0	1	0	3	0	0	0	3	2	6	0	2	12	7	1	1	3
ENSG00000089127	61	58	51	45	69	56	44	60	24	23	52	9	42	24	45	48	42	30	21	28	34	32	51	36	47	23	56	86	14	34	34	66	34	16	25	37	27	46	10	44	41	36	18	10	19	19	2	11	21
ENSG00000089154	52	37	36	26	18	28	22	43	36	42	18	30	46	8	40	37	18	33	15	39	35	48	40	51	30	44	29	61	11	32	16	39	52	27	21	43	17	13	30	43	11	16	9	21	26	46	9	11	23
ENSG00000089157	848	876	613	1115	545	565	1225	986	853	725	1038	766	676	453	1010	960	1168	728	680	1445	723	693	1131	1139	684	858	688	1445	380	431	456	628	955	686	724	980	495	274	474	1680	589	431	468	392	391	940	408	358	616
ENSG00000089159	598	509	425	351	506	532	483	475	385	326	375	203	548	318	508	377	623	354	222	298	639	602	538	439	489	552	713	729	430	295	294	444	637	389	464	470	270	155	156	455	114	107	160	168	200	372	72	98	448
ENSG00000089163	0	0	0	1	0	0	3	0	0	0	0	4	0	0	5	0	0	2	0	0	0	3	0	2	1	0	1	0	0	0	0	5	0	7	2	0	0	0	0	0	0	0	0	0	0	0	0	0	2
ENSG00000089169	24	16	3	1	10	2	1	4	1	11	12	5	17	4	15	3	31	12	6	26	10	12	15	26	14	9	9	3	3	14	12	29	10	14	14	3	2	1	3	7	0	0	3	1	5	14	2	4	9
ENSG00000089177	21	14	7	5	30	13	30	17	20	4	23	9	19	8	36	19	26	23	27	22	18	34	19	20	17	27	23	76	5	4	35	6	36	24	19	7	10	10	15	16	9	5	10	23	10	17	4	5	6
ENSG00000089195	28	22	19	24	17	16	29	34	19	15	11	19	28	13	28	35	19	9	15	26	23	19	18	22	24	31	21	25	8	19	33	10	18	16	13	21	15	5	8	23	11	3	21	10	14	14	7	9	23
ENSG00000089199	0	0	3	0	0	0	0	0	0	0	0	0	0	0	0	0	0	0	0	0	0	0	0	1	0	0	0	0	0	0	0	0	2	0	0	0	0	0	0	0	0	0	0	0	0	0	0	0	0
ENSG00000089220	171	196	149	144	146	183	244	215	146	148	138	105	112	86	235	197	218	116	135	141	240	235	198	244	186	190	122	278	63	109	94	73	245	174	152	159	64	28	65	274	85	40	87	112	94	182	61	41	159
ENSG00000089225	0	0	0	0	0	0	0	0	0	0	0	0	0	0	0	0	0	0	0	0	0	0	0	0	0	0	0	0	0	0	0	0	0	0	0	0	0	0	0	0	0	0	0	0	0	0	0	0	0
ENSG00000089234	21	30	31	23	14	21	23	33	34	12	38	40	22	5	14	27	27	21	7	17	21	34	22	28	25	20	16	28	15	15	21	11	13	7	25	9	25	5	10	17	5	20	11	6	16	19	9	11	27
ENSG00000089248	192	234	166	185	176	154	236	262	169	147	114	138	152	86	198	182	207	128	148	178	208	222	215	206	121	120	118	336	87	124	178	183	261	185	187	187	116	52	102	357	133	84	129	118	105	276	82	47	114
ENSG00000089250	0	1	0	0	0	0	0	0	0	0	1	0	4	0	0	2	0	4	0	0	0	4	0	0	0	0	0	2	0	0	3	0	12	3	3	0	0	0	4	4	0	0	0	0	0	0	2	0	0
ENSG00000089280	576	434	391	377	470	419	513	534	326	357	325	326	464	273	584	370	613	335	353	488	529	475	795	689	418	458	694	1074	309	411	376	490	733	521	450	406	227	89	318	777	214	169	256	213	234	457	178	133	248
ENSG00000089289	73	73	53	64	54	42	81	107	69	56	59	60	64	29	103	78	98	71	40	102	80	76	71	72	83	89	74	114	34	38	67	73	47	39	76	94	55	34	72	127	84	30	39	66	54	66	20	19	80
ENSG00000089327	293	291	143	189	193	164	213	254	227	231	205	203	248	164	335	324	291	337	163	211	230	352	271	302	230	258	228	523	88	147	203	171	419	292	426	342	74	45	174	462	102	75	189	151	176	276	130	105	115
ENSG00000089335	47	28	10	26	16	16	27	47	11	19	36	8	13	4	37	6	11	5	21	32	16	1	22	24	16	10	11	20	7	12	2	12	0	11	11	5	16	2	14	6	11	12	3	11	8	10	7	0	18
ENSG00000089351	112	77	85	111	84	105	106	112	74	116	187	92	129	108	110	127	143	85	39	116	110	101	148	153	83	101	131	160	110	87	86	141	183	163	162	221	58	17	61	208	38	40	49	60	65	202	59	28	53
ENSG00000089356	0	0	0	0	0	0	0	0	0	5	0	0	0	0	0	0	3	0	0	0	0	0	0	0	0	0	0	0	0	0	0	0	0	0	0	0	0	0	0	0	0	0	0	0	0	0	0	0	0
ENSG00000089472	1	0	0	0	0	0	0	0	0	0	0	0	0	0	0	0	0	1	0	0	0	3	0	0	0	0	0	0	0	0	2	0	0	0	0	0	0	0	1	0	0	0	0	2	0	0	0	0	0
ENSG00000089486	35	41	25	17	36	38	37	45	19	27	14	27	23	29	40	39	43	29	18	29	22	32	46	43	36	32	47	72	18	30	25	41	35	29	40	37	12	11	5	50	9	15	18	21	17	32	6	2	22
ENSG00000089505	0	0	0	0	0	0	0	0	0	0	0	0	0	0	0	0	0	0	0	0	0	0	0	0	0	0	0	0	0	0	0	0	1	0	0	0	0	0	0	0	0	0	0	0	0	0	0	0	0
ENSG00000089558	0	0	0	0	0	0	0	0	4	0	0	0	0	0	0	0	0	0	0	0	0	0	0	0	0	0	0	0	0	0	0	0	0	0	0	0	0	0	0	0	0	0	0	0	0	0	0	0	0
ENSG00000089597	90	91	59	78	83	74	128	52	62	56	62	57	71	48	161	70	89	107	92	75	112	166	92	108	56	63	78	169	41	45	57	72	185	119	115	105	19	20	53	143	38	19	35	41	52	78	21	26	52
ENSG00000089639	217	148	151	119	150	206	142	137	121	98	103	79	176	84	106	97	204	135	56	106	170	181	139	135	127	152	182	291	105	76	102	168	205	92	125	128	81	27	59	187	28	36	57	39	79	120	34	35	133
ENSG00000089682	48	27	19	16	24	14	28	46	11	9	16	29	7	11	26	25	26	18	23	38	14	20	28	34	27	36	18	24	13	14	26	20	16	15	13	7	17	12	5	15	24	26	15	9	8	26	8	11	18
ENSG00000089685	4	0	9	8	1	2	0	7	7	0	1	0	1	0	0	0	2	2	0	7	2	2	0	0	4	1	0	1	0	0	0	3	1	8	3	4	0	1	2	13	0	0	0	1	2	5	0	2	0
ENSG00000089692	7	0	8	4	6	2	12	13	9	0	11	14	4	7	20	3	8	8	13	12	10	0	13	16	12	7	6	3	14	14	8	0	7	2	11	15	12	0	4	31	1	4	18	4	12	12	8	2	1
ENSG00000089693	100	94	81	67	68	103	59	95	72	58	115	62	81	107	94	66	70	55	34	35	112	96	72	106	92	63	118	156	73	56	54	72	96	77	90	54	21	26	30	36	25	18	51	24	55	66	21	34	66
ENSG00000089723	1	5	0	0	0	2	8	0	0	0	0	0	0	0	0	0	0	0	0	0	0	2	0	1	4	0	0	0	0	0	0	0	0	0	2	3	3	1	0	0	0	0	1	2	0	4	0	0	1
ENSG00000089737	207	144	176	157	193	181	205	226	123	122	106	140	124	80	225	137	227	102	167	173	215	213	220	166	148	167	170	374	69	167	140	132	265	190	199	134	96	48	75	269	107	83	95	71	89	158	94	76	145
ENSG00000089775	47	39	57	28	27	26	66	63	29	21	20	48	56	9	47	43	30	24	24	38	61	30	45	88	52	50	43	56	24	31	31	38	35	37	32	22	41	14	11	43	43	21	13	10	18	28	18	3	41
ENSG00000089818	19	13	14	17	11	28	9	18	15	12	11	6	11	5	5	1	6	3	12	10	26	11	13	4	4	12	14	13	6	6	4	2	10	0	7	12	20	7	9	7	0	3	3	5	0	0	2	2	12
ENSG00000089820	283	275	196	167	199	272	229	274	182	196	303	172	223	170	282	268	355	247	223	264	173	238	408	323	165	254	277	444	196	205	230	277	365	310	298	321	124	46	147	503	84	101	122	125	190	280	107	71	116
ENSG00000089847	0	0	0	0	0	0	0	0	0	0	0	0	0	0	0	0	0	0	0	0	0	0	0	0	0	0	0	0	0	0	0	5	0	0	1	0	0	0	0	0	1	0	0	0	0	0	0	0	0
ENSG00000089876	5	10	4	15	1	8	26	13	9	1	7	5	9	4	8	0	7	6	3	6	3	9	3	6	10	8	8	17	5	10	2	4	11	2	5	5	3	2	5	15	4	10	12	0	4	9	2	1	7
ENSG00000089902	89	88	73	59	71	77	115	102	40	51	91	8	60	33	71	78	76	53	54	33	99	95	75	72	42	90	128	145	57	53	49	48	124	86	80	55	35	26	17	70	24	19	33	38	52	67	13	8	100
ENSG00000089916	106	132	88	133	120	115	108	110	105	112	99	113	73	66	99	102	183	81	137	102	120	116	130	118	88	117	160	171	65	93	83	116	120	116	114	84	63	24	61	150	63	51	62	77	50	130	43	36	68
ENSG00000090006	27	27	4	19	15	19	27	18	8	8	19	6	13	13	23	17	54	35	25	27	21	19	54	61	13	18	28	55	16	25	21	13	29	26	32	11	11	3	32	75	29	6	31	11	13	34	12	19	11
ENSG00000090013	619	700	1186	1045	546	517	454	368	486	649	665	909	758	951	824	1061	788	1196	888	707	554	461	475	457	955	489	396	582	916	1028	239	348	348	572	588	510	507	454	367	1121	644	779	874	742	957	637	908	926	609
ENSG00000090020	21	35	22	12	19	35	20	22	42	9	25	11	30	18	11	12	36	22	7	21	11	36	13	35	17	15	61	37	9	6	17	22	62	26	42	20	4	12	18	41	7	10	7	8	23	21	3	16	8
ENSG00000090054	22	4	3	6	3	2	9	1	7	1	5	5	0	0	1	0	5	0	6	3	5	4	2	0	1	3	5	10	4	4	1	6	5	5	0	6	0	3	0	9	0	0	3	9	1	17	0	4	2
ENSG00000090060	344	313	322	331	250	284	391	353	175	179	143	172	192	134	243	177	262	108	190	260	362	227	283	293	242	162	290	378	114	202	170	295	208	196	181	122	187	93	89	208	168	133	82	54	60	167	72	56	258
ENSG00000090061	109	82	62	95	85	69	90	65	54	57	50	34	61	56	86	73	97	66	47	59	71	83	94	78	56	56	100	118	36	60	43	103	69	71	75	68	32	22	47	129	25	22	38	32	44	64	26	9	72
ENSG00000090097	11	16	13	3	4	8	9	14	11	3	22	7	16	5	17	6	36	12	16	21	8	9	42	10	13	25	25	18	9	5	6	16	19	3	19	46	5	2	7	28	6	5	12	12	10	17	13	16	2
ENSG00000090104	0	3	0	0	0	2	3	0	0	0	0	0	0	0	0	0	1	0	0	1	0	0	0	1	0	0	0	2	0	0	0	2	0	7	0	0	9	0	0	0	0	0	0	0	0	0	0	0	0
ENSG00000090238	1024	970	1528	934	564	674	619	572	526	606	741	569	676	593	633	543	672	439	629	488	590	623	564	541	615	534	664	895	670	643	573	872	818	513	768	586	387	383	257	831	711	680	309	271	358	453	435	493	559
ENSG00000090263	8	4	15	34	10	8	35	24	13	16	14	9	14	19	23	27	13	5	5	22	26	12	34	30	12	10	6	22	0	7	17	10	15	25	18	19	15	8	0	15	19	6	24	7	11	22	9	6	28
ENSG00000090266	40	69	23	73	28	23	82	53	22	27	22	65	45	24	53	86	57	28	28	64	38	36	73	76	41	41	61	86	11	30	48	41	81	45	50	79	27	3	22	96	41	24	36	19	27	68	25	4	49
ENSG00000090273	44	70	34	24	21	30	38	65	28	28	40	31	29	26	36	48	44	30	37	31	39	71	35	32	13	21	32	66	24	23	17	15	75	34	96	67	7	15	38	66	11	8	22	33	47	28	11	8	35
ENSG00000090316	138	97	98	58	75	113	115	72	69	69	55	66	71	64	86	72	97	50	58	48	130	75	104	77	55	50	79	119	52	35	51	55	95	44	66	65	24	21	16	59	23	21	43	30	48	81	29	27	72
ENSG00000090339	27	22	15	12	17	21	6	15	10	11	44	9	26	17	21	6	22	10	5	14	23	25	18	14	1	13	25	33	19	12	12	12	5	13	32	16	14	3	13	15	2	4	3	7	14	26	1	6	12
ENSG00000090372	36	44	29	43	24	41	29	39	18	20	33	11	35	20	15	31	54	33	24	39	27	28	47	37	29	47	34	76	25	21	30	14	46	30	19	37	5	4	6	42	5	11	19	9	14	21	7	2	12
ENSG00000090376	85	81	74	72	81	78	114	105	56	73	92	47	69	37	114	82	108	65	25	46	80	72	83	80	90	64	141	159	52	41	76	120	132	89	91	72	10	17	25	92	24	26	54	36	39	62	14	17	68
ENSG00000090382	1564	2525	3437	4303	2420	2590	4189	4091	1665	1822	924	707	3324	1809	3529	2496	3822	1426	2092	3512	4149	2866	1892	2874	2258	2448	2804	4319	920	1693	1665	3192	1551	1465	1528	1663	671	455	792	2568	1062	915	1462	918	885	2280	459	511	2327
ENSG00000090402	0	0	0	0	0	0	0	0	0	0	0	0	0	0	0	0	0	0	0	0	0	0	0	0	0	0	0	0	0	0	0	0	0	0	0	0	0	0	0	0	0	0	0	0	0	0	0	0	0
ENSG00000090432	54	16	10	10	13	16	19	27	14	2	6	11	29	16	19	21	21	23	13	15	14	33	19	8	22	36	31	42	7	12	27	7	17	29	41	22	3	3	19	22	7	9	4	10	6	29	6	0	13
ENSG00000090447	14	8	11	7	0	14	14	12	16	16	8	9	15	3	19	18	30	7	6	5	9	12	16	14	2	8	9	30	3	5	10	4	13	14	17	7	0	7	4	18	14	7	23	6	16	14	21	2	6
ENSG00000090470	47	53	41	29	39	30	58	44	27	40	44	52	54	11	44	30	62	30	21	35	56	43	78	96	37	44	64	68	22	46	47	39	32	43	66	66	28	3	27	107	18	22	27	37	26	76	18	17	34
ENSG00000090487	130	157	142	112	134	148	145	115	119	112	89	85	143	80	150	87	144	94	71	78	175	117	126	113	102	108	179	211	70	114	97	113	106	68	100	126	89	67	51	126	47	29	39	31	60	102	29	25	122
ENSG00000090512	0	0	0	0	0	0	0	0	0	0	0	0	0	0	0	0	0	0	0	0	0	0	0	0	0	0	0	0	0	0	0	0	0	0	0	0	0	0	0	0	0	0	0	0	0	0	0	0	0
ENSG00000090520	40	37	19	37	25	35	49	52	17	15	20	15	28	5	29	10	25	12	33	37	23	23	21	28	17	19	31	40	9	12	17	36	27	23	9	13	11	7	14	22	13	8	4	7	21	25	17	8	16
ENSG00000090530	0	0	0	0	0	1	0	0	0	0	0	0	3	1	0	0	5	1	0	0	6	0	0	3	0	0	1	0	0	0	1	0	0	0	0	0	0	1	0	0	1	2	0	0	0	0	0	1	2
ENSG00000090534	0	0	0	0	0	0	0	0	0	0	0	0	0	0	0	0	0	0	0	0	0	0	0	0	0	0	0	0	0	0	0	0	0	0	0	0	0	0	0	0	0	0	0	0	0	0	0	0	0
ENSG00000090539	0	0	0	0	0	0	0	0	0	0	0	0	0	0	0	0	0	0	0	0	0	0	0	0	0	0	0	0	0	0	0	0	0	0	0	0	0	0	0	0	0	0	1	0	0	0	0	0	0
ENSG00000090554	3	0	3	0	1	1	2	4	8	0	6	1	2	0	0	1	1	1	3	4	4	5	6	5	0	1	4	1	0	0	7	3	7	4	9	1	7	0	3	1	4	0	7	4	10	4	1	3	0
ENSG00000090565	20	12	10	39	3	9	8	13	18	14	10	13	2	1	14	13	22	21	17	23	28	10	14	13	5	14	12	7	7	2	14	4	13	14	7	13	11	0	8	23	4	5	2	7	2	2	9	2	16
ENSG00000090581	33	67	38	59	35	47	60	40	34	23	22	22	34	8	42	18	60	48	44	44	41	41	22	39	24	32	37	66	22	25	40	44	79	55	43	77	13	13	20	56	18	10	26	28	19	38	14	15	44
ENSG00000090612	22	14	3	13	6	2	18	14	12	19	13	10	10	9	18	4	4	7	11	9	2	19	16	1	5	7	3	12	0	9	7	3	1	11	7	7	4	0	1	8	6	0	8	10	2	17	3	0	11
ENSG00000090615	80	73	69	107	69	76	97	80	23	37	54	45	60	67	54	52	46	40	57	87	72	98	73	56	47	82	74	134	27	52	47	44	105	95	46	53	75	67	34	128	28	20	28	42	34	76	8	25	64
ENSG00000090621	245	287	181	187	189	197	281	270	188	179	136	145	192	113	263	172	318	212	187	244	224	258	328	285	132	238	288	585	80	141	178	191	241	206	223	240	84	46	114	315	84	73	135	98	124	190	68	75	100
ENSG00000090659	2	0	1	0	3	0	0	0	0	1	0	0	1	0	0	2	0	0	0	0	0	0	0	4	0	0	0	4	0	0	0	2	0	6	0	1	0	0	0	2	0	0	0	0	0	1	0	0	1
ENSG00000090661	18	8	7	8	1	15	12	2	10	8	15	13	8	4	2	6	1	4	2	3	7	6	7	13	3	6	16	20	23	5	10	16	8	19	17	25	0	0	4	17	1	7	2	12	6	2	8	4	9
ENSG00000090674	13	4	17	31	3	10	16	12	7	23	7	9	9	6	8	10	14	9	14	7	12	4	25	18	12	11	16	19	26	12	7	10	10	11	25	14	3	3	6	21	26	11	13	6	12	13	10	9	9
ENSG00000090686	235	197	180	98	151	154	154	206	98	110	117	141	183	87	170	206	215	93	110	176	135	199	209	203	129	158	130	270	80	111	144	129	264	197	218	194	77	61	108	280	100	41	131	101	108	252	42	62	122
ENSG00000090776	7	12	0	5	7	4	8	6	1	1	2	5	20	0	8	6	4	1	2	0	4	9	4	2	9	8	7	7	11	0	5	2	7	0	14	4	1	1	0	9	4	1	3	9	0	2	2	0	1
ENSG00000090857	57	35	28	30	55	44	29	30	67	61	51	22	31	15	63	51	31	14	42	33	39	60	57	70	36	52	100	189	21	59	44	49	100	46	70	80	30	7	23	70	34	22	21	42	21	45	31	17	12
ENSG00000090861	32	33	25	24	39	40	39	70	20	9	17	12	22	17	44	31	22	37	34	27	25	31	49	28	14	17	23	45	7	19	25	19	45	28	22	12	26	7	16	43	32	18	5	9	14	26	13	8	27
ENSG00000090863	256	153	152	159	144	156	221	227	104	154	111	118	168	134	215	156	207	88	142	183	198	223	271	286	197	173	252	418	95	137	80	138	315	164	186	139	52	41	83	266	101	60	129	92	126	190	42	57	120
ENSG00000090889	4	2	0	0	3	0	0	1	0	0	1	0	0	1	0	0	3	0	0	0	0	0	0	0	2	0	0	2	0	1	0	0	5	0	1	0	0	3	0	1	3	0	1	0	0	0	0	0	1
ENSG00000090905	178	155	128	121	125	138	151	138	125	106	108	93	136	88	235	223	177	143	81	185	124	114	241	223	181	185	119	328	106	105	102	150	246	170	188	190	70	58	141	348	123	52	68	88	97	172	80	70	143
ENSG00000090924	6	15	25	3	1	2	2	6	8	4	13	8	4	8	25	10	7	11	8	10	10	10	16	2	3	10	11	7	2	2	12	7	28	5	14	9	6	2	5	14	1	4	8	6	4	15	6	4	2
ENSG00000090932	0	0	0	0	0	0	0	1	0	0	1	0	3	0	0	0	0	0	0	2	0	0	0	0	0	0	0	0	0	0	0	0	0	0	0	0	0	0	0	0	0	0	0	0	2	0	0	0	0
ENSG00000090971	3	7	0	2	6	5	2	2	8	4	6	9	1	9	0	7	3	0	4	8	4	0	10	9	1	1	5	4	7	0	3	0	8	1	4	2	2	0	0	0	1	0	0	4	3	15	2	0	1
ENSG00000090975	9	12	10	4	3	11	7	8	15	9	15	8	14	19	10	2	5	7	2	2	14	15	13	21	9	15	6	17	5	7	5	10	34	13	11	12	1	9	15	17	9	11	6	13	5	10	2	4	16
ENSG00000090989	88	101	58	92	76	67	123	84	37	30	53	34	33	36	71	28	68	42	57	103	86	78	49	74	49	72	57	129	30	63	58	59	89	56	45	49	44	31	26	57	36	26	19	24	18	70	16	24	43
ENSG00000091009	55	35	27	28	10	39	53	62	24	12	28	29	16	11	18	28	39	14	41	38	32	32	28	27	24	10	28	19	15	27	13	49	37	11	6	14	33	13	4	18	9	4	5	4	5	18	12	0	34
ENSG00000091010	0	0	0	0	0	0	0	0	0	0	0	0	0	0	0	0	0	0	0	0	0	0	0	0	0	0	0	0	0	0	0	0	0	0	0	0	0	0	0	0	0	0	0	0	0	0	0	0	0
ENSG00000091039	700	713	445	392	426	541	753	623	515	433	341	264	315	244	435	283	560	166	330	445	625	481	402	492	327	316	710	878	245	310	238	406	422	292	235	187	220	112	122	345	164	209	163	96	141	245	99	66	432
ENSG00000091073	84	43	37	37	31	53	52	45	44	43	90	25	78	35	22	42	56	38	31	57	52	40	67	60	48	57	73	112	11	6	55	82	92	91	95	87	7	8	30	93	17	22	20	26	30	32	26	19	57
ENSG00000091106	61	38	44	44	46	34	32	29	18	11	36	16	33	20	44	40	13	21	11	20	35	29	47	49	26	31	44	53	36	10	28	52	46	22	45	20	16	7	7	55	6	10	10	3	9	31	14	9	27
ENSG00000091127	2	4	0	5	9	8	3	0	0	8	8	0	1	1	1	14	0	1	4	1	4	8	0	8	4	2	4	5	0	0	2	0	0	3	4	4	5	0	3	2	0	0	2	0	0	1	4	0	3
ENSG00000091128	0	0	0	0	0	0	0	1	0	0	2	0	0	0	0	0	0	0	0	0	0	0	0	0	0	0	0	0	1	0	0	0	3	2	0	0	0	0	0	2	0	0	0	0	0	0	0	0	0
ENSG00000091129	0	0	0	0	1	0	5	0	0	2	7	2	0	0	2	0	0	6	0	0	1	0	0	7	0	0	0	0	0	2	0	0	6	2	3	0	1	0	0	13	4	0	0	0	0	1	0	3	0
ENSG00000091136	0	0	1	0	0	0	0	0	0	0	4	0	0	0	0	5	0	2	0	0	0	0	0	0	2	0	6	0	0	0	0	0	4	3	0	0	0	0	0	4	0	0	0	0	0	0	0	0	0
ENSG00000091137	0	0	0	0	0	0	0	0	0	0	1	1	0	0	0	0	0	0	0	0	0	0	0	1	0	0	0	0	0	0	0	0	4	0	0	0	0	7	0	3	0	0	0	0	0	0	2	2	0
ENSG00000091138	0	0	0	0	0	0	0	0	0	0	0	0	0	0	0	0	0	0	0	0	0	0	0	0	0	0	0	0	0	0	0	0	0	0	0	0	0	0	0	0	0	0	0	0	0	0	0	0	0
ENSG00000091140	16	29	22	20	28	29	38	58	12	8	23	4	15	30	29	8	27	7	16	29	22	16	31	19	19	13	19	17	5	12	12	16	14	9	6	10	9	1	0	25	23	3	12	11	10	7	2	10	25
ENSG00000091157	39	25	28	15	25	25	45	59	6	17	20	14	29	15	34	11	39	19	17	31	29	16	23	14	26	17	22	44	27	25	8	27	25	35	11	24	5	1	13	47	17	4	11	16	9	12	4	10	21
ENSG00000091164	39	50	72	57	52	51	76	48	38	31	23	30	75	24	52	40	58	32	32	67	64	53	52	40	21	39	34	66	34	12	20	32	21	39	21	30	25	25	20	37	17	17	26	23	28	42	19	23	37
ENSG00000091181	27	19	24	34	2	7	11	6	4	10	1	3	1	2	1	9	13	0	9	10	13	8	3	4	5	13	7	14	6	7	10	29	0	1	6	5	8	2	5	3	2	0	8	0	4	9	0	0	12
ENSG00000091262	0	0	1	2	3	2	0	3	2	10	0	0	0	0	3	5	1	0	0	0	0	0	2	0	2	0	0	8	0	1	3	3	0	0	0	0	5	0	0	0	0	0	0	3	1	1	0	2	1
ENSG00000091317	926	888	680	792	649	905	904	759	623	537	595	391	668	483	597	377	952	357	433	570	929	621	488	629	508	617	785	973	538	482	367	757	657	577	460	494	453	191	190	654	220	187	193	160	222	492	105	129	720
ENSG00000091409	41	54	44	54	44	58	89	80	31	15	21	27	46	22	27	50	29	18	20	39	38	66	63	57	33	41	35	56	26	16	18	15	40	26	20	24	25	9	7	43	36	33	8	9	13	32	11	15	35
ENSG00000091428	1	1	0	0	0	0	0	0	0	0	0	0	0	4	0	0	0	3	0	0	0	2	0	0	0	1	0	0	0	0	0	0	1	0	0	0	0	0	1	5	0	0	0	0	0	0	0	2	0
ENSG00000091436	28	31	48	45	16	25	28	33	41	38	61	4	53	34	35	35	69	34	29	31	48	46	50	54	9	43	45	68	26	29	37	34	63	41	79	47	25	15	14	72	35	25	21	34	38	63	14	10	14
ENSG00000091482	0	0	0	0	0	0	0	0	0	0	0	0	0	0	0	0	0	0	0	0	0	0	0	0	0	0	0	0	0	0	0	0	0	0	0	0	0	0	0	0	0	0	0	0	0	0	0	0	0
ENSG00000091483	16	23	26	23	20	20	17	28	5	8	20	7	13	3	17	22	14	13	24	5	12	38	11	25	13	22	16	39	8	16	22	4	19	24	40	46	10	8	24	25	4	0	10	8	4	16	2	2	6
ENSG00000091490	130	90	85	65	68	53	66	65	47	43	49	50	51	43	115	58	64	29	49	76	81	71	113	114	64	70	38	90	19	76	71	66	84	72	24	65	14	22	60	92	56	23	24	41	29	51	40	21	33
ENSG00000091513	0	0	0	0	0	0	5	0	0	0	3	0	0	5	0	0	1	0	0	0	0	0	0	1	0	0	0	0	0	0	0	0	0	0	0	0	0	0	0	0	0	0	0	0	0	0	0	0	0
ENSG00000091527	218	294	217	173	192	250	293	323	107	125	179	174	124	109	230	137	233	132	127	202	247	222	168	196	128	132	194	340	117	169	128	158	212	138	185	173	113	87	83	198	77	55	100	83	89	191	77	59	171
ENSG00000091536	0	0	0	5	5	0	0	0	0	2	10	0	0	0	0	3	0	0	0	0	0	5	2	1	3	0	0	0	0	0	3	2	6	1	8	15	0	0	2	5	0	0	0	5	2	0	10	2	0
ENSG00000091542	154	167	135	123	159	134	139	147	55	82	84	89	91	48	119	106	132	70	115	128	168	181	154	169	115	94	128	164	60	72	95	136	172	63	145	118	45	61	48	241	63	89	51	47	67	77	27	41	91
ENSG00000091583	0	0	0	0	0	0	0	0	0	0	0	0	0	0	0	0	0	0	0	0	0	0	0	0	0	0	0	0	0	0	0	0	0	0	0	0	0	0	0	0	0	0	0	0	0	0	0	0	0
ENSG00000091592	202	170	193	165	161	190	211	190	172	168	165	156	197	88	263	165	184	143	148	229	152	157	222	201	209	240	233	446	122	144	183	242	416	250	198	188	72	51	118	303	88	82	90	107	90	233	66	78	147
ENSG00000091622	1	0	0	0	0	0	0	0	0	0	0	0	2	0	7	0	1	0	0	1	0	0	0	0	0	0	0	0	0	2	1	0	0	0	0	0	0	0	0	0	0	0	0	0	0	2	0	0	0
ENSG00000091640	47	62	19	76	46	35	68	31	46	43	45	30	62	35	96	54	40	47	70	68	56	66	69	87	35	54	67	84	9	39	50	52	78	40	45	82	42	15	73	169	36	30	28	40	37	67	24	38	43
ENSG00000091651	0	8	3	1	2	0	0	0	0	0	7	4	0	0	4	0	3	0	3	5	3	1	0	0	2	0	3	4	0	0	0	5	0	0	1	0	0	0	5	4	0	0	0	1	1	1	0	3	0
ENSG00000091656	0	0	0	2	0	0	0	0	0	0	0	0	0	2	0	5	0	1	0	2	0	0	0	0	0	0	0	0	3	0	4	2	4	1	0	0	0	0	0	5	0	0	0	0	1	1	0	0	0
ENSG00000091664	0	2	0	1	0	0	0	0	0	0	0	0	0	0	0	0	0	0	0	0	0	0	0	0	0	0	0	0	0	0	0	0	0	0	0	0	0	0	0	0	0	0	0	0	0	0	0	0	0
ENSG00000091704	0	0	0	0	0	0	0	0	0	0	0	0	0	0	0	0	0	0	0	0	0	0	0	0	0	0	0	0	0	0	0	0	0	0	0	0	0	0	0	0	0	0	0	0	0	0	0	0	0
ENSG00000091732	2	3	11	14	1	16	8	4	2	17	7	5	10	5	29	2	17	2	10	3	7	5	18	15	3	2	7	4	1	2	10	3	15	6	4	14	1	3	0	19	7	2	11	7	1	9	4	6	1
ENSG00000091831	13	1	0	15	1	0	2	4	0	0	0	0	0	0	3	3	3	4	3	0	2	4	0	2	2	0	0	1	0	3	1	2	14	4	7	4	5	0	5	9	3	1	0	2	1	8	2	0	0
ENSG00000091844	2	2	0	0	0	0	1	0	2	0	2	0	0	5	0	1	1	0	2	1	0	3	0	0	3	0	0	0	0	0	0	1	7	0	0	5	0	0	0	11	0	0	0	0	0	0	0	0	0
ENSG00000091879	10	0	0	0	0	0	0	0	0	0	5	0	0	9	0	4	0	7	0	0	2	6	0	0	0	0	0	0	0	0	4	0	11	6	0	10	0	0	5	21	0	0	0	5	4	0	2	3	1
ENSG00000091947	38	26	17	32	30	33	25	28	14	33	36	45	28	33	40	30	36	13	11	24	31	42	41	39	15	19	18	51	7	18	22	30	59	27	24	42	22	7	20	37	25	18	22	9	14	30	12	8	26
ENSG00000091972	36	17	27	10	24	6	8	3	8	8	3	14	13	3	3	12	1	1	2	0	5	7	7	8	3	0	4	4	0	12	19	17	5	19	3	5	4	3	1	11	6	3	5	8	2	4	5	2	22
ENSG00000091986	0	1	0	0	0	0	0	0	0	0	0	0	0	0	0	0	0	0	0	0	0	0	2	0	0	0	0	0	0	0	0	0	0	0	0	0	0	0	0	1	0	1	0	0	0	0	0	0	1
ENSG00000092009	0	0	0	0	0	0	0	0	0	0	0	0	0	0	0	0	0	0	0	0	0	0	0	0	0	0	0	0	0	0	0	0	0	0	0	0	0	0	0	0	0	0	0	0	0	0	0	0	0
ENSG00000092010	867	800	634	572	590	653	774	797	548	601	630	441	594	432	774	538	954	495	501	528	709	580	690	849	702	690	687	1029	429	495	540	719	591	398	611	645	383	257	337	956	363	236	436	313	384	721	246	221	567
ENSG00000092020	63	46	80	74	33	59	91	57	61	67	75	32	63	29	60	24	115	62	35	88	81	93	64	62	56	69	67	110	31	55	66	80	107	64	80	74	18	18	33	77	38	29	33	41	45	62	22	14	43
ENSG00000092036	1	0	3	2	3	0	5	0	5	5	3	5	1	0	0	0	7	0	0	4	0	2	0	1	0	2	1	0	2	2	0	0	2	4	3	1	0	0	0	0	0	0	0	4	0	5	0	4	6
ENSG00000092051	1	0	0	0	3	0	0	0	0	2	0	0	0	0	0	0	0	0	0	0	0	0	0	0	0	0	1	0	0	0	4	0	0	2	0	0	3	0	0	0	0	0	0	0	0	0	0	1	0
ENSG00000092054	0	0	0	0	0	0	0	0	0	0	0	0	0	0	0	0	0	0	0	0	0	0	0	0	0	0	0	0	0	0	0	0	0	0	0	0	0	0	0	0	0	0	0	1	0	0	0	0	0
ENSG00000092067	16	22	6	24	11	1	6	19	15	11	24	15	7	6	21	19	4	15	3	2	13	4	3	7	17	11	16	23	12	3	9	17	3	16	5	4	0	4	14	32	2	0	20	17	19	23	1	5	2
ENSG00000092068	2	2	3	4	2	3	0	4	8	1	3	0	0	0	3	8	0	0	0	0	0	3	0	2	5	8	2	3	0	0	0	3	4	0	0	9	7	2	0	9	0	0	1	0	1	6	4	2	1
ENSG00000092094	45	31	61	31	39	33	28	62	36	31	19	22	44	16	24	30	59	40	14	39	21	25	35	65	19	47	43	86	20	21	21	24	50	24	25	54	42	9	20	70	10	22	18	31	34	61	10	9	12
ENSG00000092096	4	3	0	1	0	0	3	0	1	3	2	0	1	2	12	0	0	2	9	4	0	0	1	1	4	6	2	4	0	1	1	4	4	3	4	3	1	2	1	4	4	6	0	1	1	6	0	0	5
ENSG00000092098	3	0	1	0	0	0	0	0	0	2	0	0	0	0	0	0	0	0	0	0	0	0	0	0	0	0	0	3	0	0	0	0	2	0	0	2	0	0	0	0	0	0	0	0	0	0	0	0	0
ENSG00000092108	97	59	73	42	78	64	122	85	33	64	78	49	56	52	72	45	72	38	80	56	45	65	99	52	32	66	49	125	20	44	59	44	107	53	51	54	37	20	45	115	31	47	45	30	49	60	20	14	40
ENSG00000092140	25	24	28	23	30	38	37	52	18	16	22	22	14	15	38	6	33	5	26	48	37	9	17	44	25	24	24	39	5	15	24	12	15	14	33	10	30	14	6	31	7	32	9	6	22	56	11	5	14
ENSG00000092148	126	121	125	123	85	136	121	153	50	67	61	85	103	70	179	74	107	67	111	105	107	120	134	163	70	112	104	203	53	116	105	83	124	92	86	111	35	37	59	178	55	49	56	51	47	115	52	44	119
ENSG00000092199	328	405	310	347	253	312	401	427	229	205	205	177	274	146	292	197	347	168	215	310	316	379	308	303	280	319	263	441	147	219	206	244	326	344	324	217	152	138	179	438	139	129	132	104	149	293	114	80	260
ENSG00000092200	7	5	20	3	4	9	4	10	15	8	7	1	0	2	2	0	6	0	7	10	4	8	5	1	2	3	13	11	5	7	3	8	0	5	5	1	1	3	4	11	0	3	0	6	0	2	1	3	5
ENSG00000092201	121	113	78	96	105	91	136	167	54	56	77	67	72	48	126	98	118	64	58	79	83	139	126	101	54	89	93	198	50	59	69	62	152	80	146	90	49	34	45	101	37	38	45	57	32	104	33	29	78
ENSG00000092203	155	123	170	165	90	106	133	117	80	131	116	99	156	96	131	118	131	109	116	108	127	132	106	126	106	132	140	255	96	60	69	91	146	161	134	152	39	23	71	167	74	45	62	49	92	149	65	36	96
ENSG00000092208	6	0	2	3	3	1	5	4	0	0	0	2	0	0	0	7	9	1	0	0	13	1	7	2	0	4	3	2	0	4	6	6	5	3	1	0	4	1	0	8	0	4	0	1	0	1	0	0	0
ENSG00000092295	3	0	0	0	0	5	2	0	0	0	0	0	2	2	0	4	0	0	2	2	0	0	4	0	0	5	1	4	0	0	0	6	3	4	3	2	0	0	0	5	0	0	0	0	1	0	0	1	0
ENSG00000092330	79	70	33	67	76	66	82	72	66	71	43	41	64	28	87	57	73	24	45	31	73	75	77	111	80	73	65	121	22	66	40	44	62	57	54	28	34	24	30	95	35	49	27	19	33	45	34	15	38
ENSG00000092345	0	0	0	0	0	0	0	0	0	0	0	0	0	0	0	0	0	0	0	0	0	0	0	0	0	0	0	0	0	0	0	0	0	0	0	0	0	0	0	0	0	0	0	0	0	0	0	0	0
ENSG00000092377	0	0	0	0	0	0	0	0	0	0	0	0	0	0	0	0	0	0	0	0	0	0	0	0	0	0	0	0	0	0	0	0	0	0	0	0	0	0	0	0	0	0	0	0	0	0	0	0	0
ENSG00000092421	0	0	0	1	0	0	0	0	0	0	0	0	0	0	0	0	1	0	0	0	0	0	0	0	0	0	2	0	0	0	0	0	2	0	0	0	0	0	0	0	0	0	0	0	0	0	0	0	0
ENSG00000092439	71	55	39	45	48	48	50	55	28	35	40	27	25	27	40	37	87	20	69	70	57	55	79	82	35	47	38	54	16	47	39	47	60	39	33	33	24	25	49	92	51	14	19	32	27	54	12	7	56
ENSG00000092445	0	0	0	1	0	0	0	0	0	0	2	0	0	0	0	0	0	0	0	0	0	0	0	0	0	0	0	0	0	0	0	0	7	0	0	6	0	0	2	5	0	0	0	2	0	0	0	0	0
ENSG00000092470	2	9	6	5	12	7	5	8	2	18	0	10	3	2	2	8	17	15	14	16	22	8	21	17	2	14	12	19	4	9	20	0	15	2	13	12	3	1	14	7	1	4	2	9	3	27	13	2	6
ENSG00000092529	0	0	0	0	0	0	2	1	0	0	0	0	0	0	0	0	0	0	0	0	0	0	1	0	0	0	0	0	0	0	0	0	0	0	0	0	0	0	0	0	0	0	0	1	0	0	0	0	0
ENSG00000092531	200	196	128	128	150	190	236	226	85	106	115	92	107	78	88	50	88	52	58	107	161	140	104	104	125	113	130	152	101	88	69	142	100	99	54	60	97	72	32	104	38	21	51	38	46	61	13	17	138
ENSG00000092607	1	0	0	0	0	0	0	0	0	0	0	0	0	0	0	0	0	0	0	0	0	0	0	0	0	0	1	0	0	0	0	0	0	0	0	0	0	0	0	0	0	0	0	0	0	0	0	0	0
ENSG00000092621	0	3	0	5	1	2	2	9	14	0	1	1	0	0	0	0	0	2	0	0	3	2	1	1	0	0	1	2	0	1	3	0	0	0	0	2	3	0	2	0	1	7	3	1	0	0	0	0	6
ENSG00000092758	15	9	2	3	4	2	5	7	4	7	31	11	4	6	4	11	10	4	4	18	0	0	0	0	0	0	8	11	9	15	7	20	10	8	12	15	14	12	0	10	1	0	5	4	9	4	2	1	2
ENSG00000092820	231	145	126	159	132	130	191	238	95	78	129	97	97	62	93	154	195	150	95	144	167	241	232	152	155	151	142	355	61	111	133	68	243	133	153	145	47	50	44	184	34	43	82	84	123	117	37	45	103
ENSG00000092841	423	618	881	1127	396	473	821	704	559	522	788	661	720	510	731	480	781	356	583	798	545	246	489	727	784	614	565	864	586	685	326	644	381	369	478	664	632	480	300	906	686	552	411	313	531	783	311	429	599
ENSG00000092847	43	52	54	14	33	54	62	58	40	26	38	24	30	37	48	34	55	24	40	38	49	73	75	36	41	48	68	106	28	37	18	31	88	53	24	41	17	9	15	95	18	15	36	36	27	68	18	9	41
ENSG00000092850	0	0	0	0	0	0	0	0	0	0	0	0	0	0	0	0	0	0	0	0	0	0	0	0	0	0	0	0	0	0	0	0	0	0	0	0	0	0	0	0	0	0	0	0	0	0	0	0	0
ENSG00000092853	0	0	0	3	0	2	2	5	1	0	3	0	0	5	4	5	8	3	1	1	4	9	1	8	1	2	1	9	11	10	13	1	12	4	0	7	0	0	1	6	0	1	2	3	0	1	1	4	0
ENSG00000092871	91	115	107	60	102	123	161	138	77	63	58	56	103	79	109	75	66	51	64	76	88	138	68	81	64	60	109	163	31	69	62	70	117	68	80	102	85	33	44	116	47	44	47	52	54	115	34	14	133
ENSG00000092929	133	86	66	58	83	77	90	84	57	71	146	49	148	62	92	138	131	103	65	70	83	159	120	106	50	118	129	175	91	65	103	104	192	111	172	129	50	21	48	140	30	17	41	104	91	109	22	50	71
ENSG00000092931	11	26	23	18	24	8	16	25	7	9	22	8	17	6	34	22	34	10	26	6	22	17	24	13	16	16	10	22	3	21	32	21	34	35	26	29	20	1	9	40	8	10	9	23	5	30	4	15	9
ENSG00000092964	61	72	29	25	59	80	75	87	36	28	51	40	57	19	63	11	65	37	23	24	57	62	83	63	33	20	64	101	18	47	21	41	33	28	58	37	38	16	13	52	10	7	25	17	16	12	7	15	40
ENSG00000092969	0	0	0	0	0	0	0	0	0	0	0	0	0	0	0	0	0	0	0	0	0	0	0	0	1	0	0	0	0	0	0	0	0	0	0	0	0	0	0	0	0	0	0	0	0	0	0	0	0
ENSG00000092978	34	35	16	17	16	26	16	34	14	3	36	25	21	13	23	39	30	15	33	35	27	43	28	40	12	25	11	43	8	6	19	21	36	11	13	33	10	4	37	46	10	12	15	23	12	32	14	9	10
ENSG00000093000	166	174	172	130	130	181	212	227	109	89	81	78	96	58	164	112	122	42	78	120	130	157	115	121	107	114	150	177	92	83	78	106	140	89	96	91	71	40	44	134	55	63	30	42	61	95	32	49	160
ENSG00000093009	0	0	0	0	1	1	0	0	0	0	0	0	0	0	0	6	0	2	1	1	0	0	0	0	0	0	1	2	0	0	0	0	1	0	0	0	0	0	0	4	0	0	0	0	0	0	0	0	0
ENSG00000093010	98	79	95	60	81	113	78	86	66	88	52	46	56	58	83	87	146	57	41	77	118	91	75	76	80	53	116	189	36	35	66	74	88	50	49	74	29	34	18	106	54	55	73	41	26	34	23	28	51
ENSG00000093072	217	195	130	86	170	194	202	198	81	102	86	105	181	103	235	113	177	106	115	108	167	163	242	221	119	112	255	439	65	108	105	170	131	90	167	124	82	39	45	217	55	41	90	61	48	93	34	45	138
ENSG00000093100	0	0	0	0	0	0	0	0	0	0	0	0	0	0	0	4	0	0	0	0	0	0	0	0	0	0	0	0	2	0	0	0	0	0	0	0	0	0	0	2	0	0	0	0	0	0	0	0	0
ENSG00000093134	102	96	57	67	70	160	40	109	75	51	80	57	99	97	79	41	82	77	41	85	107	68	59	72	77	89	140	129	69	55	39	110	115	65	64	39	37	17	18	51	13	22	32	21	30	88	20	12	92
ENSG00000093144	48	69	51	25	56	31	41	65	12	22	31	10	25	8	23	31	44	13	16	30	39	21	32	28	31	21	21	37	16	7	16	17	15	25	17	2	18	19	4	43	12	9	14	9	9	9	6	4	22
[truncated: 58,678 more rows]
[truncated: 11 more columns]

## Sheet: Group Key
Sample	Condition
1_post	1
1_pre_	1
10_post	0
10_pre_	0
11_post	0
11_pre_	0
12_post	0
12_pre_	0
13_post	1
13_pre_	1
14_post	1
14_pre_	1
15_post	1
15_pre_	1
16_post	0
16_pre_	0
17_post	1
17_pre_	1
18_post	0
18_pre_	0
19_post	1
19_pre_	1
2_post	0
2_pre_	0
20_post	1
20_pre_	1
21_post	1
21_pre_	1
22_post	1
22_pre_	1
23_post	0
23_pre_	0
24_post	0
24_pre_	0
25_post	0
25_pre_	0
27_post	1
27_pre_	1
28_post	0
28_pre_	0
3_post	0
3_pre_	0
30_post	0
30_pre_	0
31_post	1
31_pre_	1
32_post	1
32_pre_	1
33_post	0
33_pre_	0
35_post	1
35_pre_	1
4_post	1
4_pre_	1
5_post	1
5_pre_	1
6_post	1
6_pre_	1
7_post	0
7_pre_	0
8_post	0
8_pre_	0
