# Supplementary material for: High‐Intensity interval training reduces transcriptomic age: A randomized controlled trial
Source: Aging Cell. 2023 Apr 20;22(6):e13841. doi: 10.1111/acel.13841 (PMC10265161; doi:10.1111/acel.13841)
Supplement: Supplementary file 4 — Appendix S4:Normalized Expression Data [file ACEL-22-e13841-s001.xls]

## Sheet: LohmanLLU - Gene CPM Log2
Entrez ID	Entrez	19_post	28_post	2_pre_	35_pre_	12_post	5_post	17_pre_	5_pre_	25_pre_	31_post	2_post	24_pre_	35_post	23_post	31_pre_	18_pre_	30_post	15_pre_	10_pre_	28_pre_	25_post	15_post	30_pre_	6_pre_	32_pre_	24_post	7_pre_	21_post	11_post	1_pre_	17_post	18_post	20_pre_	21_pre_	13_pre_	16_post	23_pre_	7_post	14_pre_	22_pre_	8_post	3_post	12_pre_	8_pre_	14_post	33_pre_	22_post	20_post
ENSG00000000003	ENSG00000000003	0	0	0	0	0	0	0	0	0	0	0	0	0	0	0	0	0	0	0	0	0	0	0	0	0	0	0	0	0	0	0	0	0	0	0	0	0	0	0	0	0	0	0	0	0	0.523697	0	0
ENSG00000000005	ENSG00000000005	0	0	0	0	0	0	0	0	0	0	0	0	0	0	0	0	0	0	0	0	0	0	0	0	0	0	0	0	0	0	0	0	0	0	0	0	0	0	0	0	0	0	0	0	0	0	0	0
ENSG00000000419	ENSG00000000419	0.94355	0	0.0858754	0	0.825164	3.79442	0.0505082	2.40692	1.39534	1.31693	0	0	0.00728413	0.479641	1.07849	0.173134	0.261342	1.25202	2.46679	0.664892	0	0.646647	1.8056	0.283317	0.183123	1.70222	1.64601	0	1.18554	1.22023	0	2.06974	1.9391	1.95079	1.59824	0.700158	1.82993	2.14767	1.32948	1.6287	2.49268	1.00683	2.0369	2.09527	0	0.523697	1.68551	1.61272
ENSG00000000457	ENSG00000000457	2.44605	2.37992	0.670838	0.604515	2.50324	3.00087	2.45261	2.45422	2.50225	2.12429	0.0733565	2.49016	1.46672	2.01016	2.07849	1.7581	2.96178	0.0296313	2.46679	2.30875	3.8544	2.64665	2.72314	1.13131	3.46853	2.64975	3.64601	1.91933	1.63805	2.22023	1.76247	3.09528	3.4104	2.60287	2.92016	2.81564	0.981933	2.66224	2.45876	3.07615	2.87119	1.95437	1.86003	3.23822	2.26522	3.55344	2.76351	2.70019
ENSG00000000460	ENSG00000000460	0	0	0	0	0.673161	0	0	0	0.279862	0	0	0	0	0	0	0	0	0.614594	0	0	0	0	0	0	0	0	0	0	0	0	0	0	0.064627	1.0179	0.0132733	0	0	0.925276	0	0.754226	0	0	0	0.0952654	0	0.260663	0	0
ENSG00000000938	ENSG00000000938	5.31278	5.89562	4.5205	4.71999	6.26146	6.70131	5.89061	6.08499	6.46308	4.34668	4.98025	6.33425	4.34713	5.82542	4.16595	5.93563	5.30574	5.30265	6.09023	6.71474	7.03446	6.86996	6.12753	5.89213	5.80517	6.49477	6.28682	5.60783	5.67908	6.79766	6.43084	6.75624	6.54036	6.14719	6.63533	6.32789	5.39246	6.27105	5.49438	7.09408	6.22241	5.48488	6.62879	6.50748	5.82186	6.53865	6.93554	6.66801
ENSG00000000971	ENSG00000000971	0	0	0	0	0	0.0939758	0.243153	0	0	0	0	0	0	0	0	0.535704	0	0	0	0	0	0	0	0	0	0	0	0	0	0	0	0.432314	0	0	0	0	0	0	0	0.491192	0	0	0	0	0	0	0	0
ENSG00000001036	ENSG00000001036	0	0	0	1.01955	1.5907	2.36699	0.413078	0	1.01683	0.053898	1.36286	1.90519	0	0.117071	0	1.36578	1.26134	0	1.3448	1.12432	1.33655	1.92676	1.85807	0.420821	1.64255	0.894862	1.39808	1.3599	0.844499	0.9572	1.89371	1.78595	1.64959	1.55847	1.95187	1.92255	0	2.29451	0.136832	2.56158	1.75571	0	1.92143	1.90262	0	1.63917	0.100544	1.70019
ENSG00000001084	ENSG00000001084	3.03101	0	1.60944	1.82691	1.50324	2.86657	0	1.58749	0	1.9799	1.85763	0	2.46672	0.631644	3.42898	0	1.26134	0.614594	1.42727	0.98682	0.877117	1.00922	0	0.546352	0	0.702217	1.64601	0.812413	2.71897	0.9572	0.829581	1.43231	1.06463	0.728397	0.428311	0	0.396971	1.14767	0	1.41719	1.04522	1.89992	1.65839	1.96973	0	1.74609	1.21602	0.197686
ENSG00000001167	ENSG00000001167	1.26548	1.28681	0.407804	0	1.41013	3.67894	1.33062	2.62931	1.15433	0.73197	0	1.56816	1.00728	1.11707	0.926483	0.535704	1.58327	1.44467	2.50527	1.83482	1.96458	2.53973	1.69457	1.13131	1.50505	1.35429	2.82434	1.4339	0.638048	2.58947	2.61808	1.96283	2.12352	2.14343	3.20967	0.989665	1.16251	2.69787	1.13683	2.59553	2.63018	1.3694	1.65839	2.26519	1.60626	1.39817	1.76351	3.00504
ENSG00000001460	ENSG00000001460	0	0	0	0.0195524	0	0	0	0.307379	0	0	0	0	0	0	0	0	0	0.0296313	0	0	0.462079	0	0	0	0	0.702217	0.205435	0	0	0	0	0.262389	0.939096	0.558472	0	0	0	0	0	0	0	0	0	0.317658	0	0	0	0
ENSG00000001461	ENSG00000001461	3.40298	3.37992	0.670838	2.92644	3.38588	4.6383	2.94359	3.82195	3.47626	2.9799	1.71079	2.49016	3.25521	1.70203	1.84402	2.61371	4.23862	2.6926	3.36586	3.85472	4.57756	3.53973	4.59761	2.13131	2.64255	3.7775	4.5066	2.66656	2.7705	4.15883	4.09807	3.65471	4.03425	3.64594	3.80335	3.31159	3.02924	4.1085	3.35185	4.05191	3.94334	2.98084	3.24335	4.13966	3.66211	3.58259	2.94185	3.9165
ENSG00000001497	ENSG00000001497	0.680516	2.5092	0	0.604515	1.31059	2.09398	1.33062	1.40692	2.33876	1.63886	0.0733565	1.84379	0.814639	0.631644	1.84402	0	0	1.7666	2.0647	0.98682	2.83131	1.53973	1.22064	0	1.50505	2.14279	2.85751	0	0	1.9572	1.61808	1.78595	2.12352	1.25891	1.01327	1.70016	0.534474	2.54977	0.91444	2.41719	1.83372	0	0.506389	1.09527	2.00219	1.93873	1.9079	2.13629
ENSG00000001561	ENSG00000001561	0	0	0	0	1.20368	2.90133	0	0	0	0	0	0	0	0	0	0	0.58327	0.444669	0	0	0.877117	0	0	0.283317	0	0	1.568	0	0	0	0	0.0697439	0	0	2.23567	0	0	1.2472	0	0	1.58579	1.44741	0.143819	1.31766	0.528257	0	0.322936	1.19769
ENSG00000001617	ENSG00000001617	0	0	0	0	0	0	0	0	0	0	0	0	0	0	0	0	0	0	0	0	0	0	0	0	0	0	0	0	0	0	0	0	0	0	0	0	0	0	0	0	0	0	0	0	0	0	0	0
ENSG00000001626	ENSG00000001626	0	0	0	0	0	0	0	0	0	0	0	0	0	0	0	0	0	0	0	0	0	0	0	0	0	0	0	0	0	0	0	0	0	0	0	0	0	0	0	0	0	0	0	0	0	0	0	0
ENSG00000001629	ENSG00000001629	3.11348	2.80618	0.407804	1.34148	2.99509	4.3419	1.76672	2.58749	3.05245	2.37583	1.29575	3.07512	2.59225	1.01016	2.00449	2.61371	3.65366	2.7666	2.87205	2.75235	4.59136	2.88369	2.8836	2.31894	2.70669	3.14279	4.30497	2.75583	3.14706	3.22023	2.76247	3.16928	2.83722	2.46536	3.92016	2.1152	1.98193	3.81605	3.23637	3.35909	3.96083	1.78444	3.00889	3.66005	2.71588	3.29629	3.21602	4.18258
ENSG00000001630	ENSG00000001630	0	0	0	0	0	0	0	0	0	0	0	0	0	0	0	0	0	0	0	0	0	0	0	0	0	0	0	0	0	0	0	0	0	0	0	0	0	0	0	0	0	0	0	0	0	0	0	0
ENSG00000001631	ENSG00000001631	2.16594	2.87177	1.2558	1.47898	2.25812	4.29037	1.94359	2.08499	2.86482	2.53932	1.76141	2.60563	2.09475	1.63164	2.61454	2.88934	2.72077	2.96823	2.30173	2.70929	4.04704	2.53973	2.6053	1.20932	0.505051	2.35429	3.126	2.60383	2.36387	2.0947	3.59897	3.01728	3.56713	2.51267	3.35905	2.53023	1.8824	3.56913	1.41694	3.19163	3.69431	1.89992	2.38086	2.96973	2.56779	3.14819	2.87313	3.67881
ENSG00000002016	ENSG00000002016	0	0	0	0	0	0.830941	0	0.307379	0.279862	0	0	0.490155	0	0.479641	0.341521	0	0.846305	0	0	0.249855	0.199045	0	0	0	0	0	0.857511	0	0	0	0	0.962829	0	0.728397	0	0	0	0.340314	0	0.628695	0	0	0	1.31766	0	0.260663	0	0
ENSG00000002079	ENSG00000002079	0	0	0	0	0	0	0	0	0	0	0	0	0	0	0	0	0	0	0	0	0	0	0	0	0	0	0	0	0	0	0	0	0	0	0	0	0	0	0	0	0	0	0	0	0	0	0	0
ENSG00000002330	ENSG00000002330	1.44605	1.28681	0	1.60451	1.0882	2.20945	0.243153	0.500025	0.502254	0	0	0.490155	1.32921	0.479641	1.56391	1.95074	2.58327	0.9041	1.57927	2.57178	1.78401	0.646647	2.54256	0.961389	0.990478	0.894862	0.983042	0.812413	1.39704	2.54216	0.692077	1.84735	2.64959	1.8804	0	0.700158	1.66001	1.86388	1.4994	2.29855	0	0.65891	1.7959	0	1.60626	0	1.51558	1.78265
ENSG00000002549	ENSG00000002549	1.75091	1.37992	1.08588	0.0195524	1.89555	2.96844	1.49108	2.25491	0.279862	1.63886	0	1.56816	0.592247	0	1.21599	1.27267	1.58327	0.0296313	1.9012	1.83482	2.19904	2.48315	1.13817	1.28332	1.99048	2.35429	3.126	0.812413	1.25954	2.9572	0.692077	1.72182	2.64959	2.25891	2.55759	2.05379	1.82993	2.79975	0.788909	2.6287	1.97811	1.10637	2.38086	1.83223	1.52826	1.5237	2.10054	1.78265
ENSG00000002586	ENSG00000002586	5.63005	5.62785	3.56161	4.30495	5.18272	6.27056	4.50054	5.36421	5.27233	4.88172	3.6449	5.0617	3.93802	4.0779	4.457	5.17313	5.64505	5.42766	5.28525	5.92228	5.75976	5.38619	5.67642	4.31012	4.67498	5.10432	6.39808	4.5466	4.20439	5.51179	5.43084	5.95239	5.73233	5.51267	5.48359	5.46097	4.00578	5.79152	4.85304	5.93081	5.63564	4.66708	4.89871	5.64985	5.08625	5.83355	5.39822	5.86065
ENSG00000002587	ENSG00000002587	0	0	0	0	0	0.0939758	0	0	0	0	0	0.32023	0	0	0	0	0	0	0.716772	0	0	0.646647	0	0	0	0	0.39808	0.111973	0	0.442627	0.370149	0	0	0	0	0	0	0	0	0	0	0	0	0	0	0	0	0
ENSG00000002726	ENSG00000002726	0	0	0	0	0	0	0	0	0	0	0	0	0	0	0	0	0	0	0	0	0	0.839292	0	0	0	0	0	0	0	0	0	0	0	0	0	0	0	0	0	0	0	0	0	0	0	0	0.685506	0
ENSG00000002745	ENSG00000002745	0	0	0	0	0	0	0	0	0	0	0	0	0	0	0	0	0.261342	0	0	0	0	0	0	0	0.990478	0	0	0	0	0.442627	0	0	0	0	0	0	0	0	0	0	0	0	0	0	0	0	0	0
ENSG00000002746	ENSG00000002746	0	0	0	0	0	0	0	0	0	0	0	0	0	0	0	0	0	0	0	0	0	0	0	0	0	0	0	0	0	0	0	0	0	0	0	0	0	0	0	0	0	0	0	0	0	0	0	0
ENSG00000002822	ENSG00000002822	1.26548	2.93451	0	1.01955	0.825164	3.71847	1.33062	2.78543	2.39534	2.1914	0.903431	0.32023	1.81464	0	0	2.65118	2.9052	0.766597	1.8423	2.12432	3.12504	2.00922	2.17999	0.283317	1.99048	2.28718	2.60753	0.111973	1.02507	1.54216	1.76247	2.72182	2.52406	1.25891	1.51577	2.65952	0.396971	2.51024	1.23637	3.12346	1.83372	0.899919	1.72878	0.832231	0.943294	1.93873	2.37356	2.31316
ENSG00000002834	ENSG00000002834	5.78485	6.47795	4.53709	5.10702	6.62218	6.99484	6.20894	5.93048	6.7556	5.0539	4.93134	6.30322	5.00728	5.88336	4.32641	5.63257	5.9052	5.71613	6.78872	6.87435	7.65026	6.47954	5.96958	6.08809	5.65886	6.16165	6.8616	6.15637	6.00639	7.12311	6.5097	6.75624	6.69398	6.62725	6.54205	6.79468	5.68975	6.91774	6.16237	7.03809	6.58297	6.12726	6.57964	6.79107	5.89361	6.53492	7.07782	6.56401
ENSG00000002919	ENSG00000002919	2.48787	1.62785	0.992766	1.71999	2.67316	2.50901	2.37244	1.74795	3.39534	1.1914	0.603871	3.38632	1.46672	2.26391	0.0784863	1.45324	3.01623	1.53213	2.8423	3.61909	4.0064	3.74618	2.00491	2.68931	2.57544	2.64975	3.04194	2.15637	2.74496	3.24998	1.45761	3.26239	2.97152	3.33983	2.95187	2.77816	2.20433	2.2472	1.5774	3.12346	2.22965	3.03237	3.21911	3.12501	2.11322	2.98313	3.44632	3.36761
ENSG00000002933	ENSG00000002933	0	0.701847	0	0	2.96267	2.03258	0	2.02359	2.73929	1.31693	0	1.02067	0	0	0	0	1.8463	0	3.09023	1.47225	3.30338	1.53973	3.3175	0.546352	0.768086	0	3.09852	0	2.25954	1.0947	0	0	2.23455	0	3.28629	2.92255	0	2.8949	2.37387	4.71616	0.170752	1.52141	2.72878	0	2.40273	2.10866	4.28377	2.86065
ENSG00000003056	ENSG00000003056	3.13995	3.05234	1.60944	2.34148	3.67316	4.15287	2.94359	3.62931	3.01683	3.01737	0.990894	3.20287	1.17721	2.26391	1.457	2.61371	3.26134	2.53213	3.42727	3.52287	4.08657	3.56721	3.27953	2.04885	3.18312	3.35429	4.01279	2.50429	2.6925	3.65764	4.15151	3.70533	3.52406	3.64594	3.95187	3.59632	2.24497	3.62572	2.97333	4.06408	3.39314	2.40893	3.19445	3.75823	2.11322	3.4623	3.60304	3.51961
ENSG00000003096	ENSG00000003096	0	0	0	0	0	0	0	0	0	0	0	0	0	0	0	0	0	0	0	0	0	0	0	0	0	0	0	0	0	0	0	0	0	0	0	0	0	0	0	0	0	0	0	0	0	0	0	0
ENSG00000003137	ENSG00000003137	0	0	0	0	0	0.0939758	0	0	0	0	0	0	0	0	0	0	0	0	0	0	0	0	0	0	0	0	0	0	0	0	0	0	0	0	0	0	0	0	0	0	0	0	0	0	0	0	0	0
ENSG00000003147	ENSG00000003147	0.165943	0.187274	0	0	0.503236	0.0939758	0	0.084987	0.0168272	0.901895	0	0	0.00728413	0	0	1.45324	0.261342	0.0296313	0	0.664892	1.57756	0.424255	0.0507118	0	0	0.702217	1.09852	0.571405	0	1.33571	0	1.65471	0	0	0	0.700158	0	0	0	1.25673	1.67325	0	0.658392	0	0	1.10866	0.975013	0.197686
ENSG00000003249	ENSG00000003249	0	0.379919	0	0	0	0.678938	0.702585	1.20046	0	0	0	0.127585	0	0	0	0	0	0.766597	0.95778	0	0	0	0	0	0	0	0	0.111973	0	0	0.177504	0	0	0	1.82063	0	0	0	0.329477	0	0	0	0.658392	0	0	0	0	0
ENSG00000003393	ENSG00000003393	0	0	0	0	0	1.50901	0	0	0	0	0	0	0	0.117071	0	0	0.58327	0	0	0.664892	1.04704	1.53973	0.0507118	0	0	0	1.568	0	0.39704	0.9572	0.177504	0.0697439	0	0	0.598236	0.530233	0	0.340314	0.499402	0.491192	0	0.00683372	0	0	0	0	0.685506	1.70019
ENSG00000003400	ENSG00000003400	2.78485	2.87177	1.08588	2.01955	3.14709	4.16722	2.76672	2.54442	2.82418	1.73197	1.15136	1.12759	2.3996	1.63164	2.00449	2.61371	3.11932	1.6926	2.7809	3.39281	4.08657	2.74618	3.09511	1.48495	3.0411	3.02414	3.01279	2.01886	1.79559	3.46816	4.04257	2.99031	2.90593	3.25891	2.67624	3.57463	1.8824	2.69787	2.18746	3.50911	3.44377	1.84333	2.33646	2.86785	2.31253	3.33105	3.03914	3.25658
ENSG00000003402	ENSG00000003402	6.71394	7.38835	5.41679	6.48716	7.14348	8.02471	6.70053	6.69232	7.64618	5.87663	6.16553	7.04133	6.3247	7.08615	6.1617	6.5407	6.86497	6.91837	7.11221	8.11094	8.56187	8.16572	7.4654	6.53314	7.27588	7.27857	7.43013	6.87519	6.88451	7.54966	7.36309	7.3472	7.29984	7.58776	7.26909	7.71882	6.7243	7.31759	6.73249	7.85751	7.65188	6.84694	7.28483	7.41117	6.90715	8.09861	7.81936	7.56255
ENSG00000003436	ENSG00000003436	0	0	0	0	0	0.678938	0	0	0	0	0	0.490155	0.592247	0	0	0	0.58327	0	0	0	0	0	0	0	0	0.21679	0	1.81241	0.744963	0	0	0.0697439	0	0	0.887742	0.337588	0	0	0	0	0	0.199479	0	0.510303	0	0	0	0
ENSG00000003509	ENSG00000003509	1.52851	0	0	0	1.31059	0	0	1.08499	0.279862	0	0	0	0	0	0	0	0	1.02963	0.25734	0.472247	0	0	0.220637	0.283317	0.990478	0.702217	1.72001	0.281898	0.39704	1.33571	1.1775	0	1.9391	1.46536	1.67624	0	0.981933	0.799745	0	0.869703	0.907717	0	0	0.0952654	0	1.26066	1.10054	0
ENSG00000003756	ENSG00000003756	5.07969	4.94216	2.86724	4.41187	5.32978	6.21637	4.82058	4.34551	6.02133	4.57746	3.82229	5.61025	4.27407	4.95357	4.34152	4.70563	5.31662	4.62458	5.21734	5.00474	6.34879	5.11542	4.94553	4.52363	4.99048	5.39471	6.08107	4.75583	5.15193	5.51179	5.56982	5.59778	5.89752	5.20952	5.56274	4.86115	4.80296	5.70226	4.98053	5.80589	5.69431	4.73086	5.45021	5.64473	4.73337	6.10364	5.4104	6.05981
ENSG00000003987	ENSG00000003987	0	0	0	0	0	0	0	0	0	0	0	0	0	0	0	0	0	0	0	0	0	0	0	0	0	0	0	0	0	0	0	0	0	0	0	0	0	0	0	0	0	0	0	0	0	0	0	0
ENSG00000003989	ENSG00000003989	0	0	0	0	0	0	0	0	0	0	0	0	0.00728413	0	0	0	0	0	0	0	0	0	0.510143	0	0	0	0	0	0	0	0	0	0	0	0	0	0	0	0	0	0	0	0	0	0	0	0	0
ENSG00000004059	ENSG00000004059	0	0	0	0	0	0	0	0	0.864824	0	0	0	0	0	0	0	0	0	0	0	0.462079	0	0	0	0	0	0	0	0	0.635272	0	0	0	0.728397	0	0	0	0	0	0	0	0	0	0	0	0	0	0
ENSG00000004139	ENSG00000004139	1.94355	2.2379	0	1.01955	0	2.2639	1.56508	0.66995	0.864824	1.1914	0	2.07512	0.814639	0.117071	0	0	2.58327	1.53213	0.427265	1.66489	3.30338	2.59418	1.9576	0	0	2.53872	1.98304	1.11197	1.10753	2.72274	2.27704	2.39167	1.38656	2.14343	1.01327	0	0.981933	2.66224	2.13683	2.59553	0.170752	0.65891	1.50639	1.5103	0.68026	2.39817	1.32294	2.4707
ENSG00000004142	ENSG00000004142	2.85044	1.83935	1.2558	2.18948	2.54763	3.5751	2.70258	3.62931	1.39534	2.1914	1.90343	2.99266	1.17721	1.95357	1.457	2.41017	2.43127	2.39887	3.32343	3.18845	2.52097	2.36285	1.85807	1.86828	1.76809	2.47982	3.72001	2.53824	2.82025	2.02759	3.39252	3.34985	2.64959	3.31336	3.10074	2.43712	2.36044	2.4696	2.37387	3.07615	2.75571	2.72304	2.42393	2.31766	0.68026	2.69362	2.51558	2.93465
ENSG00000004399	ENSG00000004399	1.94355	3.64671	0	0.34148	2.67316	2.90133	1.76672	2.02359	2.60179	0.539325	0	1.32023	0	1.47964	0	1.5357	2.72077	1.02963	2.25734	3.02244	2.83131	1.53973	1.85807	1.04885	2.64255	1.80175	3.64601	1.63554	1.39704	3.12713	2.1775	1.51032	3.12352	2.08203	2.67624	2.85216	0.882398	3.1732	0.136832	2.52682	1.75571	2.32876	2.46575	2.03386	0	1.26066	2.97501	2.82218
ENSG00000004455	ENSG00000004455	2.11348	3.05234	0.992766	2.34148	2.96267	3.93528	2.28755	2.25491	2.01683	2.58995	0.990894	2.60563	1.46672	1.83328	2.34152	2.45324	2.0687	1.61459	1.9012	2.61909	3.19904	2.83929	2.83207	2.20932	2.93801	3.10432	3.70186	2.06617	2.25954	3.12713	3.01401	3.01728	3.36231	3.2309	2.55759	3.14494	1.39697	3.19829	2.75574	2.75423	3.04522	2.28694	2.50639	3.34319	1.05877	3.79672	3.29694	3.19769
ENSG00000004468	ENSG00000004468	0.528513	1.18727	0	1.01955	2.31059	3.18144	0.828116	0.959456	1.6949	0	0	1.32023	1.46672	1.01016	0	0	0	1.61459	1.16423	1.47225	3.08657	0.646647	2.09511	0	2.43105	2.21679	1.64601	0	1.10753	1.63527	2.1775	1.43231	0	0.143435	1.23567	1.98966	0.396971	2.29451	0	0.976619	3.92564	0.899919	2.14382	2.03386	0.165687	0.74609	1.32294	1.42008
ENSG00000004478	ENSG00000004478	1.16594	2.46738	0.89323	0.0195524	1.0882	3.61754	1.56508	1.58749	0.864824	2.25553	2.51814	1.77966	0	0.631644	1.56391	0	0.261342	1.02963	1.25734	2.57178	2.46208	0.424255	1.05071	0.546352	0	0.479824	2.09852	1.19944	1.25954	1.8052	0	1.26239	1.80159	1.95079	1.82063	1.1152	0	1.73263	0.651405	2.16926	1.90772	0.899919	1.92143	1.31766	2.00219	1.74609	1.21602	2.19769
ENSG00000004487	ENSG00000004487	1.44605	0.701847	0	0	1.0882	2.31637	0.565081	1.95946	1.39534	0.053898	1.48839	0.779662	0	0.894678	0.341521	0.173134	2.58327	1.35156	0.842303	2.12432	1.04704	0.646647	1.29864	1.04885	0.183123	1.21679	3.01279	0.696936	0.638048	1.8832	0	0	2.60895	1.7284	2.1832	1.1152	0.660005	1.98417	0.788909	2.59553	2.34068	1.19948	2.19445	2.31766	1.16569	1.39817	2.42247	2.51961
ENSG00000004534	ENSG00000004534	4.57776	4.3457	2.3338	3.82691	4.04239	5.23693	4.31997	4.03918	5.27986	3.53932	2.94783	4.75486	4.00728	3.76915	4.09641	3.90494	5.29477	4.43335	4.70028	4.99581	6.29918	4.90538	5.51014	3.70286	4.65886	5.38671	5.21186	3.89333	3.982	4.51792	4.94	4.63743	5.4163	4.35289	4.59824	4.43712	4.2845	4.86388	4.12389	5.33919	4.53999	4.11834	4.0369	4.78643	3.94329	5.1579	4.92497	5.62953
ENSG00000004660	ENSG00000004660	0	0.701847	0	0	1.31059	1.31637	0.0505082	1.30738	1.50225	1.53932	0.0733565	1.96409	0	1.21661	0.341521	1.27267	2.7849	1.02963	1.3448	0.664892	2.04704	1.92676	1.57427	1.13131	1.88356	1.5953	1.92164	0.812413	1.10753	2.0947	1.82958	1.72182	1.1801	2.68776	2.1832	0.700158	0.244968	1.92528	0.651405	2.78397	1.39314	0	2.24335	1.5103	0.165687	1.93873	1.21602	1.07216
ENSG00000004700	ENSG00000004700	1.44605	1.83935	0.2558	0	1.96267	3.98475	0	2.62931	1.86482	0.901895	1.54729	1.40769	0.329212	0.117071	0	0.687707	0.846305	2.19956	1.50527	1.36533	0.877117	2.48315	0.220637	1.66183	1.18312	1.21679	3.68348	2.3599	1.74496	2.15883	1.54007	2.78595	1.87198	2.31336	3.40559	0.700158	1.82993	2.92528	1.32948	2.66112	3.36715	2.05746	2.24335	2.75823	2.26522	1.63917	1.21602	2.42008
ENSG00000004766	ENSG00000004766	1.60652	0.964881	1.08588	0	1.0882	2.96844	0.565081	1.66995	2.33876	0	0.488394	1.02067	0	0	0.0784863	0	0	0	1.3448	0.472247	0	1.00922	0.858067	0	0	0.479824	2.39808	0	0	1.22023	0	1.90625	0	1.25891	1.95187	0	0.882398	1.86388	1.41694	1.33919	2.34068	1.28694	0	1.5103	0.943294	1.84563	0	0
ENSG00000004776	ENSG00000004776	0	0	0	0	0	0	0	0	0	0	0	0	0	0	0	0	0	0	0	0	0	0	0	0	0	0	0	0	0	0	0	0	0	0	0	0	0	0	0	0	0	0	0	0	0	0	0	0
ENSG00000004777	ENSG00000004777	0	0	0	0	0	0	0	0	0	0	0	0	0	0	0	0	0	0	0	0	0	0	0	0	0	0	0	0	0	0.220235	0	0.0697439	0	0.365827	0	0	0	0	0.136832	0.491192	0	0	0	0	0	0	0	1.07216
ENSG00000004779	ENSG00000004779	2.16594	2.28681	1.60944	2.10702	2.9295	4.31637	1.70258	2.62931	1.27986	2.58995	1.90343	2.60563	1.00728	1.63164	2.00449	1.61371	3.21554	1.9041	3.3448	2.47225	3.19904	2.48315	2.44303	2.51598	3.18312	1.98232	3.5066	2.86686	2.39704	3.39016	2.82958	2.96283	3.62941	3.05033	3.38251	2.73969	2.07504	3.27105	1.85304	3.00215	3.92564	2.78444	1.98032	3.41719	2.48761	3.69362	1.83751	3.42008
ENSG00000004799	ENSG00000004799	0	1.90348	0	0	3.05782	4.32919	1.24315	2.95946	0.694899	1.53932	1.60387	1.84379	0.329212	0	0	1.27267	1.0687	1.02963	2.92977	0.664892	2.04704	2.29872	1.13817	2.17084	1.50505	0.479824	3.15297	0.919328	2.02507	2.8052	1.27704	1.84735	0.064627	1.8064	2.42831	0.530233	0	2.73263	0.91444	2.72385	3.41868	0.899919	3.14382	3.18273	1.52826	1.93873	2.37356	2.70019
ENSG00000004809	ENSG00000004809	0	0	0	0	0	0	0	0	0	0	0	0	0	0	0	0	0	0	0	0	0.199045	0	0	0	0	0	0.568005	0	0	0	0	0	0	0	0	0	0	0	0	0	0	0	0	0	0	0	0	0
ENSG00000004838	ENSG00000004838	0	0	0	0	0	0	0	0	0.694899	0	0	0	0	0.631644	0	0	0.846305	0	0	0.664892	0	0	0.957602	0	0	0	0	0	0	0	0	0	0.801593	0.728397	0	0	0	0	0	0	0	0	0	0	0	0	0	0
ENSG00000004846	ENSG00000004846	0	0	0	0	0	0	0	0	0	0	0	0	0	0	0	0	0	0	0	0	0	0	0	0	0	0	0	0	0	0	0	0	0	0	0	0	0	0	0	0	0	0	0	0	0	0	0	0
ENSG00000004848	ENSG00000004848	0	0	0	0	0	0	0	0	0	0	0	0	0.00728413	0	0	0	0	0	0	0	0	0	0.0507118	0	0	0	0	0	0	0.220235	0	0	0	0	0	0	0	0	0	0	0	0	0	0	0	0	0	0
ENSG00000004864	ENSG00000004864	1.60652	0.701847	0	0	0.310591	2.03258	1.56508	1.30738	1.27986	0.901895	0	1.02067	1.59225	1.11707	1.34152	0.365779	0	1.25202	0.25734	1.24985	1.96458	0.161221	2.09511	0	0	2.06479	1.39808	0	0	1.54216	1.69208	1.65471	2.1801	1.0179	2.3352	0.700158	1.16251	1.14767	0.136832	2.41719	1.39314	1.00683	1.86003	1.90262	0.528257	1.39817	1.10054	0
ENSG00000004866	ENSG00000004866	0	0.549844	0	0.604515	0	0.830941	0	1.40692	0.502254	0	0	0	0	0	0.0784863	0	0.261342	0	0.25734	0.472247	1.04704	0.161221	1.51014	0	0.183123	0	0	0	0.638048	0	0	0.962829	0	1.25891	0	0.530233	0	0	0	0.754226	0.585789	0	0	1.31766	1.26522	0.260663	0	0.420079
ENSG00000004897	ENSG00000004897	2.71614	3.21281	3.89323	3.3771	3.0882	4.98475	2.60071	3.64977	3.44979	4.12429	2.48839	2.27443	2.81464	0.894678	3.66345	2.61371	2.50927	2.96823	3.0647	2.05721	4.12504	3.72194	3.09511	3.40433	3.0411	2.80175	4.31694	3.06617	4.02507	3.24998	3.22813	3.26239	3.43386	3.33983	3.6951	2.57463	2.50131	3.76658	3.47922	3.45467	3.87119	3.40893	3.14382	4.16851	2.64373	3.5237	3.15944	3.44561
ENSG00000004939	ENSG00000004939	7.13831	5.53979	8.92271	7.90982	7.56123	7.64344	7.42555	7.49296	6.26095	8.19243	8.90202	6.62401	7.61276	7.36364	8.29086	5.5801	5.9052	8.18445	6.65822	5.19627	6.26943	7.83081	6.69276	8.02344	7.05964	6.61596	6.98304	7.2869	9.07588	6.32876	6.9419	5.86602	5.72284	6.58084	7.31095	6.87231	7.72789	7.45406	6.67821	7.20818	7.75195	8.09732	7.45541	7.62405	5.79712	6.84262	7.4104	5.66257
ENSG00000004948	ENSG00000004948	0	0	0	0	0	0	0	0	0	0	0	0	0	0	0	0	0	0	0	0	0.462079	0	0	0	0	0	0	0	0	0	0	0	0	0	0	0	0	0	0	0	0	0	0	0	0	0	0	0
ENSG00000004961	ENSG00000004961	0.358588	1.18727	0	0	2.63252	2.67894	0.413078	1.89234	2.27986	2.12429	1.42699	1.84379	0	0	0.926483	1.17313	1.26134	1.44467	1.50527	0.472247	1.78401	1.74618	1.9576	0.661829	1.35305	2.70222	2.15297	1.50429	1.32993	2.33571	0.540074	2.30678	2.1801	1.36583	2.1832	0.852161	0.882398	2.14767	0	2.21366	1.75571	0.784441	1.14382	1.83223	0.358332	2.63917	1.51558	2.42008
ENSG00000004975	ENSG00000004975	1.75091	1.54984	0	0	1.20368	1.96844	0	2.14388	1.86482	0.316932	0	1.22712	1.70772	0	0	0	1.43127	1.44467	1.95778	2.30875	2.46208	1.29872	1.44303	0	1.50505	0.479824	1.7904	1.11197	0.259536	2.22023	2.45761	1.06974	1.64959	1.36583	1.23567	0.115196	0.244968	2.38471	0.788909	2.69283	1.83372	0	0.143819	1.96973	0.165687	2.10866	2.10054	2.65712
ENSG00000005001	ENSG00000005001	0	0	0	0	0	0	0	0	0	0	0	0	0	0	0	0	0	0	0	0	0	0	0	0	0	0	1.09852	0	0	0	0	0	0	0	0	0	0	0	0	0	0	0	0	0	0	0	0	0
ENSG00000005007	ENSG00000005007	3.81802	4.59909	1.94386	3.14884	4.38588	4.83993	3.76672	3.68985	4.46308	2.9799	2.48839	3.69527	2.65114	3.78545	2.66345	4.1602	4.28371	3.7666	4.47651	4.76292	5.5566	4.63371	4.37264	3.53124	4.50505	4.38671	4.61725	3.65113	3.79559	4.8251	4.02836	4.41214	4.44545	4.67741	4.93611	4.66978	3.2845	4.5977	3.77242	5.07013	4.6626	3.89992	4.21911	4.71976	3.76772	4.72009	5.32294	4.65712
ENSG00000005020	ENSG00000005020	4.4354	4.76362	3.80012	3.3771	5.21748	5.74742	4.10113	5.15108	5.43637	2.9799	3.61768	4.71255	2.91417	4.15521	3.11411	4.72333	4.8005	4.52148	5.64104	5.16474	5.8544	5.80508	4.57427	4.72294	4.76809	4.87214	5.88592	4.10066	4.77681	5.70673	5.16456	5.58432	5.10902	4.64594	5.70908	5.30502	4.46736	5.73263	4.01598	5.63279	5.38669	4.80681	5.09802	5.78177	4.70706	5.71352	5.52681	5.25658
ENSG00000005022	ENSG00000005022	4.3011	4.03813	2.60944	2.54311	4.64279	5.85331	3.75095	4.38267	4.54039	3.25553	2.96952	4.26274	2.70772	2.95357	3.04196	3.63257	4.0427	4.44467	4.43725	4.82476	4.8544	4.55354	4.73721	3.91559	4.11386	3.8256	5.11918	3.68183	3.7831	4.36319	4.89371	4.96975	4.4104	4.51267	4.6857	4.35041	3.36044	4.88721	4.21212	4.93081	5.15564	4.2329	4.77109	5.16851	4.2287	4.29629	4.25705	4.93465
ENSG00000005059	ENSG00000005059	3.50833	2.90348	1.3338	2.18948	3.5256	5.33556	2.66942	3.66995	2.82418	3.25553	1.94783	3.22712	2.59225	1.55764	3.34152	2.00964	3.30574	0.614594	3.3448	3.12432	3.40068	3.67218	3.09511	2.76874	2.27059	2.80175	4.32882	2.60383	2.10753	2.49325	3.87794	3.94889	3.70848	2.76793	3.88774	2.05379	2.24497	3.04075	3.28367	4.05191	3.88957	2.69133	3.21911	4.08016	2.81776	3.43059	3.29694	3.42008
ENSG00000005073	ENSG00000005073	0	0	0	0	0	0	0	0	0	0	0	0	0	0	0	0	0	0	0	0	0	0	0	0	0	0	0	0	0	0	0	0	0	0	0	0	0	0	0	0	0	0	0	0	0	0	0	0
ENSG00000005075	ENSG00000005075	3.69844	4.26256	0.407804	3.57414	3.69306	3.96844	3.61819	4.00782	4.05245	2.12429	1.99089	3.64216	3.67971	3.47964	1.66345	2.85763	4.39063	2.80222	2.7809	4.97778	4.38491	4.08722	4.33611	2.5761	4.20549	4.28718	4.31694	2.63554	3.79559	3.97512	3.87794	3.41214	3.90593	2.98474	3.82063	3.72006	3.09741	3.7497	2.41694	4.07615	3.65188	2.62574	3.50639	3.68023	3.03076	4.82138	3.94185	3.97028
ENSG00000005100	ENSG00000005100	2.40298	1.54984	0	1.01955	0.962667	2.90133	1.33062	1.82195	1.86482	0.901895	0	1.32023	1.59225	1.47964	1.07849	0.950742	2.58327	1.02963	1.71677	0.249855	1.96458	1.64665	1.44303	0.961389	1.35305	2.41842	3.15297	0.111973	1.25954	2.63527	1.54007	1.34985	2.33765	1.64594	1.88774	2.57463	0.0750427	2.29451	1.72179	2.29855	2.44377	1.65891	1.50639	2.31766	1.44579	1.74609	1.21602	2.74201
ENSG00000005102	ENSG00000005102	0	0	0	0	0	0.509013	0	0	0	0	0	0	0	0	0	0	0	0	0	0	0	0	0	0	0	0	0	0	0	0.220235	0	0	0	0	0	0	0	0	0	0	0	0	0	0	0	0	0	0
ENSG00000005108	ENSG00000005108	0	0	0	0	0	0	0	0	0	0	0	0	0	0	0.0784863	0.535704	0.58327	0	0	1.36533	0.877117	0.839292	0	0	0	0	0	0	0	0	0	0.432314	0.801593	0	0	0	0	0	0	0.628695	0	0	0	0	0	0	0	0
ENSG00000005156	ENSG00000005156	1.52851	1.46738	1.08588	0.0195524	1.96267	3.09398	1.94359	1.66995	3.24949	1.0539	1.22536	2.90519	1.70772	0.309716	0.926483	0.825211	2.58327	1.96823	2.42727	0.98682	2.7351	2.23161	2.93335	1.81937	1.99048	2.98232	3.92164	1.5714	1.79559	2.15883	2.41454	1.26239	3.54575	2.8064	3.3352	2.05379	1.24497	3.27105	2.13683	3.43605	2.53999	0.784441	2.82832	1.90262	1.68026	3.14819	2.37356	2.86065
ENSG00000005175	ENSG00000005175	2.75091	2.83935	2.08588	3.51141	3.5907	4.42788	2.88701	3.90942	3.96169	3.48686	2.07336	3.22712	2.17721	2.70203	2.80095	2.27267	3.30574	3.44467	3.63238	3.77342	4.81963	3.64665	3.94553	1.54635	3.50505	3.25241	4.1925	2.89333	2.95998	3.8251	3.54007	3.14503	3.4104	3.39136	3.9829	2.81564	3.00578	2.98417	2.41694	3.82748	3.28623	2.65891	3.24335	3.06489	2.85018	4.18666	3.15944	3.74201
ENSG00000005187	ENSG00000005187	0.358588	1.08036	0	0.604515	1.20368	2.36699	0	0	0	0.73197	0	2.93494	1.17721	0	0	0	0	0.252024	1.95778	0.98682	1.33655	0.161221	0.510143	0	0.505051	3.06479	1.7904	0.281898	1.58146	0	1.54007	0	2.80159	1.14343	1.51577	0.115196	1.53447	1.58824	0.651405	1.25673	1.58579	0.784441	2.14382	1.75823	0	2.10866	1.42247	1.86065
ENSG00000005189	ENSG00000005189	0	0	0	0	0	0	0	0	0	0	0	0	0.00728413	0	0	0	0	0	0	0	0	0	0	0	0.183123	0	0	0	0	0	0	0	0	0	0	0	0	0.925276	0	0	0	0	0	0	0	0	0	0
ENSG00000005194	ENSG00000005194	1.05903	0.379919	0	0	0.503236	3.09398	0.828116	1.95946	1.60179	2.31693	0	1.12759	1.17721	0	0	0.535704	0	1.61459	1.42727	2.24985	1.46208	0.839292	0	0.546352	2.64255	0.894862	2.48554	1.19944	1.02507	1.44263	1.54007	2.39167	1.56713	1.55847	2.01327	1.98966	0.775482	1.86388	0	1.69283	1.75571	1.19948	0	0	0	1.74609	2.32294	2.42008
ENSG00000005206	ENSG00000005206	1.26548	2.77224	0	2.34148	2.20368	2.79442	2.63547	0.959456	3.6491	2.81943	0.22536	2.84379	1.46672	2.35411	1.07849	1.36578	2.58327	2.30265	2.42727	2.83482	3.75976	2.69727	2.9576	1.60525	2.82698	3.72775	2.7904	0.919328	2.4922	3.44263	1.45761	2.84735	3.62941	2.64594	2.55759	1.70016	2.50131	2.79975	2.08436	3.12346	2.10935	0.784441	1.42393	2.75823	2.00219	3.4623	3.32294	4.05567
ENSG00000005238	ENSG00000005238	3.31278	4.27474	2.84076	4.1693	3.69306	3.98475	3.98462	4.25491	3.50225	3.61461	3.74892	3.72962	3.25521	3.51917	3.71075	3.19867	2.7849	3.27756	3.59719	4.48507	4.61858	4.31503	3.84513	3.88025	3.46853	4.30425	3.46417	3.77018	3.41334	4.18986	4.30089	3.56617	3.64959	3.86225	2.95187	4.08482	3.26487	3.4064	2.94419	4.43605	3.41868	3.84333	3.77941	3.4645	3.48761	3.4623	4.28377	4.21264
ENSG00000005243	ENSG00000005243	0	0.964881	0	0	0	0	0	0	0	0	0	0	0	0	0	0	0	0	0	0	0	0	0	0	0	0	0	0	0	0	0	1.16928	0	0	0	0	0	0	0	0	0	0	0	0	0	0	0	0.197686
ENSG00000005249	ENSG00000005249	3.33587	2.80618	3.84076	3.10702	4.46902	4.32919	3.28755	4.4773	3.39534	4.37583	3.29575	4.50014	3.43355	3.66727	4.51145	3.0382	4.67073	3.48906	4.49574	2.36533	4.28651	3.64665	3.20046	4.33643	3.46853	4.76523	5.01279	4.64335	4.6925	4.56601	3.15151	3.9206	3.64959	4.03421	4.87125	4.35041	3.8824	4.72402	3.73887	4.43605	4.40597	4.14199	4.68519	5.42917	4.34702	4.18666	4.4581	2.65712
ENSG00000005302	ENSG00000005302	3.86638	4.13481	1.94386	2.71999	3.56932	5.43383	3.99804	4.77615	4.27986	2.9799	2.03271	3.71255	2.81464	3.47964	3.42898	3.0382	4.21554	3.44467	4.0387	4.95029	5.62531	4.97884	3.8056	2.71628	4.18312	4.58136	4.8819	3.63554	3.8445	4.15883	4.43624	4.00386	4.23455	4.58084	4.4727	4.46097	3.24497	4.70664	3.18746	4.40767	4.36715	3.3893	3.93638	4.68023	4.07258	4.365	4.25705	5.00504
ENSG00000005339	ENSG00000005339	3.98794	5.79355	3.77238	4.49529	5.2846	5.53138	4.99804	4.45422	5.64327	3.81943	3.84595	4.59635	4.45023	5.09108	4.48448	4.66956	5.25003	4.38718	5.13386	5.40636	6.83422	5.58749	5.21058	4.81314	5.24921	5.54591	5.54783	4.72668	4.45331	6.12713	5.20935	5.27362	4.89752	5.18783	5.57297	5.45505	4.04083	5.28868	5.01598	5.9539	5.23684	4.94767	5.31374	5.15416	4.69818	6.09861	5.68049	5.51961
ENSG00000005379	ENSG00000005379	2.05903	0.379919	0.670838	1.01955	1.31059	2.90133	0.565081	0.307379	3.21846	1.53932	0	3.04815	1.91417	1.01016	0.756558	1.17313	3.39063	1.7666	0.842303	2.95029	2.96458	1.16122	3.13817	0.131314	2.35305	2.75284	3.09852	1.11197	0.744963	1.22023	2.61808	2.51032	2.06463	1.36583	1.75024	2.9565	2.07504	2.66224	1.4994	3.05191	2.79524	1.19948	2.19445	1.90262	1.94329	2.69362	2.03914	3.34064
ENSG00000005381	ENSG00000005381	0	0	0	0	0	0	0.828116	0	0	0	0	0	0	0	0	0	0.58327	0	0	0	0	0	0	0	0	0	0	0	0	0	1.1775	0	0	0	1.51577	0.989665	0	0	0	1.07615	0.907717	0	0	0	0	0.260663	0.837509	0.612724
ENSG00000005421	ENSG00000005421	0	0	0	0	0	0	0	0	0	0	0	0	0	0	0	0	0	0	0	0	0	0	0	0	0	0	0	0	0	0	0	0	0	0	0	0	0	0	0	0	0	0	0	0	0	0	0	0
ENSG00000005436	ENSG00000005436	0.680516	0	0	0	0	2.36699	0	0	1.39534	0	0	0.642158	1.59225	0	1.66345	2.06622	0	1.35156	1.16423	0.834817	1.33655	0	0	0.661829	0	0	2.15297	0.696936	0	1.54216	0	0	1.9391	0	1.42831	0	0	0	0	0	0.907717	0.65891	1.33646	1.41719	0	1.26066	0.515581	1.51961
ENSG00000005448	ENSG00000005448	1.68052	1.83935	0	1.34148	0	3.3419	1.05051	2.14388	1.27986	0.73197	0.22536	1.56816	1.17721	0	0	1.36578	2.26134	1.35156	1.9012	2.47225	2.40068	0.839292	2.63567	0	2.27059	2.21679	2.09852	1.96995	0	1.33571	1.45761	1.65471	2.06463	1.55847	0	2.33759	1.07504	2.38471	0.499402	2.49119	1.90772	1.65891	1.58439	1.5103	2.16569	2.84563	1.9079	2.07216
ENSG00000005469	ENSG00000005469	0.165943	0	0.0858754	0.604515	0	2.36699	0	0	0.279862	0	0	0.490155	0	1.01016	0	0	1.26134	0	0	0	1.46208	0	0	0.131314	1.18312	0.702217	2.15297	0.433901	0	0	0.829581	1.26239	1.06463	0.558472	1.23567	0	0	0	0	0.628695	1.17075	0.521407	0	1.59777	0	0	0.515581	1.42008
ENSG00000005471	ENSG00000005471	0	0	0	1.01955	0	1.31637	0	0	0.694899	0.053898	0	1.49016	0.329212	0.479641	0	0	2.43127	1.25202	0.95778	1.12432	2.33655	1.53973	1.13817	0.661829	0.183123	1.98232	1.30497	0	0.937608	0	0.177504	0	1.1801	0	0	1.53023	0.244968	0	1.13683	0	1.04522	0	0.336464	0.832231	0.68026	0.74609	0	1.51961
ENSG00000005483	ENSG00000005483	6.12014	6.87577	5.02839	5.8461	6.48052	7.43827	6.16202	6.36111	6.95464	5.95597	5.1226	6.55863	6.09475	6.12029	5.78446	6.11061	6.74112	6.49179	6.71882	7.16872	7.85153	7.09432	7.22564	5.94438	6.73002	6.70543	7.05272	6.25663	6.10252	7.28632	6.82753	6.77216	7.10902	6.98683	6.89184	6.86562	6.08067	6.89298	6.46903	7.46618	6.885	6.00361	6.49886	6.84346	6.11988	7.39817	6.75876	7.27984
ENSG00000005486	ENSG00000005486	2.26548	2.80618	0.89323	2.41187	2.63252	2.86657	2.82812	2.40692	2.90435	0	1.15136	1.49016	2.70772	2.21661	0.926483	2.00964	3.58327	1.53213	3.09023	3.12432	3.92151	2.42425	2.33611	2.17084	3.13732	2.80175	2.09852	1.19944	1.982	3.3077	2.45761	2.84735	3.87198	2.8064	0.428311	2.92255	1.39697	1.92528	2.41694	2.59553	3.10935	1.00683	2.0369	2.15416	0.943294	2.93873	3.32294	3.42008
ENSG00000005513	ENSG00000005513	0	0	0	0	0	0.316368	0.565081	0	0	0	0	0	0	0	0	0	0	0	0	0	0	0	0	0	0	0	0	0	0	0	0	0	0	0	0	0	0	0	0	0	0	0	0	0	0.165687	0	0.100544	0.782649
ENSG00000005700	ENSG00000005700	2.44605	1.08036	0.0858754	2.01955	2.63252	4.00087	2.15004	1.89234	2.55288	0.316932	2.42699	2.49016	1.32921	2.21661	2.00449	2.06622	2.43127	2.53213	2.54274	2.18845	2.7351	2.42425	3.62057	2.04885	1.88356	2.41842	3.87381	2.15637	2.63805	3.06154	3.37015	3.21659	2.97152	2.91602	2.95187	2.98966	1.39697	2.8949	2.5774	3.14654	3.65188	2.75407	3.0369	3.4645	2.7846	2.93873	2.15944	3.44561
ENSG00000005801	ENSG00000005801	1.35859	0	0	0	1.82516	2.67894	1.15004	1.30738	0.502254	1.43241	0	1.71255	0.00728413	0	0.0784863	0.535704	0	0.9041	1.50527	0.249855	1.33655	0.161221	1.63567	0.420821	0.990478	2.21679	2.15297	0	0.844499	0.805197	2.22813	0.721821	1.56713	1.95079	1.51577	0.115196	0.244968	2.04075	1.23637	0	1.17075	0	1.65839	1.31766	0	0	1.42247	0.612724
ENSG00000005810	ENSG00000005810	5.22895	5.72421	2.78632	4.44582	5.21748	6.08266	5.293	4.98384	5.71727	4.87152	3.42699	5.38093	4.84017	4.8411	4.8755	4.60418	5.71255	5.27756	5.1277	5.44625	6.49917	5.2905	5.70176	4.62673	5.44991	5.91723	6.24357	5.15089	5.03037	5.61255	5.84182	5.57527	6.12352	5.58638	5.6857	5.5526	4.98193	5.51524	5.06419	6.22996	5.41234	4.71518	5.74161	5.70013	4.89749	6.05768	5.96679	6.42008
ENSG00000005812	ENSG00000005812	1.81802	2.2379	1.08588	1.71999	3.23116	4.59648	1.99804	2.78543	1.60179	1.53932	0.990894	2.07512	2.09475	1.01016	1.34152	1.36578	1.8463	2.96823	3.64966	0.834817	2.96458	2.16122	1.44303	2.66183	1.18312	1.98232	4.5879	2.86686	2.4922	3.41663	3.79641	2.16928	2.38656	2.8064	4.1832	3.1152	2.02924	3.49006	2.61488	3.29855	3.65188	3.308	3.31374	4.15416	2.44579	2.58259	2.51558	2.82218
ENSG00000005844	ENSG00000005844	4.89775	5.3572	2.91877	3.82691	4.69306	5.54793	4.583	4.41889	5.55288	3.61461	3.29575	5.23312	4.38232	4.11707	3.61454	5.29059	5.0427	4.46704	4.89396	5.72017	6.11074	5.31503	5.27953	4.37078	5.06577	5.07477	5.37536	4.37876	3.91489	5.65764	5.10486	5.62871	5.32515	5.11306	4.84616	5.06161	4.83659	5.17952	4.76411	5.94405	4.96083	4.308	4.93638	5.40512	4.25315	5.9611	5.66533	5.48309
ENSG00000005882	ENSG00000005882	0.94355	2.02377	0.0858754	0.34148	0.825164	3.09398	2.10113	2.25491	4.58972	0.901895	0.810322	2.22712	0	1.83328	1.56391	4.41017	2.8463	0.766597	1.0647	2.12432	3.94321	1.83929	2.6053	1.13131	2.76809	0	1.64601	2.60383	1.58146	0.442627	3.25279	4.47184	1.06463	0.880401	0.750239	1.85216	2.02924	1.04075	1.65141	2.59553	0	0.899919	1.72878	0.680228	1.68026	2.10866	1.51558	2.00504
ENSG00000005884	ENSG00000005884	0	0	0	0	0	0	0	0	0	0	0	0	0	0	0	0	0	0	0	0	1.96458	0	0.635674	0	0.505051	0	0	0	0	0	0	0	0	0	0	0.700158	0.244968	0	0	0	0	0	0	0	0	0	0	0
ENSG00000005889	ENSG00000005889	3.26548	2.54984	0.89323	1.92644	2.9295	3.90133	0.943593	2.45422	2.6491	1.31693	2.63135	2.32023	1.46672	2.51917	1.56391	1.61371	2.58327	1.35156	3.50527	2.36533	2.46208	2.69727	3.1168	2.31894	2.43105	3.21679	3.96794	2.19944	2.52257	2.9572	3.43624	2.81698	3.09437	3.36583	3.01327	1.70016	2.24497	3.34031	2.45876	3.02724	3.04522	2.81419	1.92143	3.88534	2.31253	2.4623	2.94185	3.19769
ENSG00000005893	ENSG00000005893	4.11348	4.21281	3.57773	2.60451	5.19672	5.69389	4.6861	5.00782	5.30223	3.12429	4.17956	5.20287	3.32921	4.63164	3.6392	3.12067	3.98926	4.80222	5.42225	4.52287	5.84866	4.94782	4.0394	4.9039	3.54068	4.93926	5.11233	4.61977	4.61709	5.51179	5.12504	5.31767	5.07212	5.46536	5.50513	5.23759	4.09741	5.40101	4.32948	5.24608	5.31371	4.88598	5.64935	5.28509	4.12652	4.92742	5.08544	4.88885
ENSG00000005961	ENSG00000005961	1.75091	0.964881	2.86724	3.14884	1.31059	1.4159	0.0505082	3.08499	1.27986	3.56486	0.710786	2.27443	2.25521	2.70203	3.24841	1.95074	2.16823	0.766597	1.7809	1.12432	3.23467	3.19684	2.85807	3.54635	3.0411	3.18026	3.20543	1.91933	2.39704	3.54216	1.27704	2.47184	2.33765	1.8064	3.2612	3.02209	2.46736	3.06823	0.651405	3.43605	2.63018	2.32876	2.72878	3.5547	1.60626	2.5237	3.07017	1.51961
ENSG00000005981	ENSG00000005981	0	0	0	0	0	0	0	0	0	0	0	0	0	0	0	0	0	0	0	0	0	0	0	0	0	0	0	0	0	0	0	0	0	0	0	0	0	0	0	0	0	0	0	0	0	0	0	0
ENSG00000006007	ENSG00000006007	4.153	3.80618	4.14116	4.49529	4.45743	5.01681	4.28755	4.80381	4.44979	5.08952	4.20721	3.99266	3.53085	3.75266	5.12288	3.41017	3.72077	3.17259	4.1762	4.05721	4.8658	4.17914	3.75115	4.1413	4.01601	4.78968	4.6269	3.99462	4.6925	4.53009	4.48909	4.43231	4.44545	4.14343	4.54725	4.48443	4.08627	4.1858	4.35185	4.41719	3.65188	4.46627	4.65839	4.0181	3.73337	4.65298	4.27047	3.97028
ENSG00000006015	ENSG00000006015	3.58741	3.54984	0.670838	3.14884	2.99509	4.42788	3.79774	3.50002	4.23406	3.48686	1.99089	3.64216	3.21674	2.47964	1.75656	3.12067	4.16823	2.99926	2.71677	4.24985	4.08657	3.42425	4.68007	2.51598	3.67498	4.00339	4.64601	3.13434	2.22301	3.0947	3.90931	3.61994	4.46835	4.29994	3.78586	3.57463	2.66001	4.01274	3.5583	4.06408	3.34068	3.17676	3.33646	3.77709	3.13969	4.33105	4.08544	4.85113
ENSG00000006016	ENSG00000006016	0	0	0	0	0	0	0	0	0	0	0	0	0	0	0	0	0	0	0	0	0	0	0	0	0	0	0	0	0	0	0	0	0	0	0	0	0	0	0	0	0	0	0	0	0	0	0	0
ENSG00000006025	ENSG00000006025	1.35859	1.37992	0	0	0.825164	2.59648	0	0	0.864824	0.316932	0.0733565	1.12759	0	1.01016	0.756558	0.535704	1.8463	1.61459	0.25734	1.36533	2.632	0	2.47698	1.71628	1.50505	0	1.09852	1.4339	0.744963	0.442627	1.37015	1.51032	2.47966	0.558472	0.598236	1.98966	1.32297	1.14767	0	2.25673	0	0.899919	1.65839	1.68023	0.68026	0.938735	1.10054	2.19769
ENSG00000006042	ENSG00000006042	0	0	0	0	0	0	0	0	0	0	0	0	0	0	0	0	0	0	0	0	0	0	0	0	0	0	0	0	0	0	0	0	0	0	0	0	0.0750427	0	0	0	0	0	0	0	0	0	0	0
ENSG00000006047	ENSG00000006047	0	0	0	0	0	0	0	0	0	0	0	0	0	0	0	0	0	0	0	0	0	0	0	0	0	0	0	0	0	0	0	0	0	0	0	0	0	0	0	0	0	0	0	0	0	0	0	0
ENSG00000006059	ENSG00000006059	0	0	0	0	0	0	0	0	0	0	0	0	0	0	0	0	0	0	0	0	0	0	0	0	0	0	0	0	0	0	0	0	0	0	0	0	0	0	0	0	0	0	0	0	0	0	0	0
ENSG00000006062	ENSG00000006062	1.35859	2.62785	1.17334	0.0195524	2.25812	3.71847	2.49108	1.50002	2.27986	0	0.810322	2.67778	2.32921	1.11707	2.00449	1.17313	2.9052	2.83699	2.71677	3.18845	2.83131	1.29872	3.37264	1.91559	2.09001	3.50957	3.35228	2.4339	1.39704	2.54216	2.92474	2.58432	2.23455	2.36583	2.38251	2.17409	1.32297	3.0952	1.4994	2.56158	1.90772	1.89992	2.38086	2.71976	2.81776	3.365	2.68551	3.25658
ENSG00000006071	ENSG00000006071	0	0	0	0	0	0	0	0	0	0	0	0	0	0	0	0	0	0	0	0	1.57756	0	0	0	0	0	0	0	0	0	0	0	0	0	0	0	0	0	0	0	0	0	0	0	0	0	0	0
ENSG00000006116	ENSG00000006116	0	0	0	0	0	0	0	0	0	0	0	0	0	0	0	0	0	0	0	0	0	0	0	0	0	0	0	0	0	0	0	0	0	0	0	0	0	0	0	0	0	0	0	0	0	0	0	0
ENSG00000006118	ENSG00000006118	0	0	0	0	0	0	0	0	0	0	0	0	0	0	0	0	0	0	0	0	0	0	0	0	0	0	0	0	0	0	0	0	0	0	0	0	0	0	0	0	0	0	0	0	0	0	0	0
ENSG00000006125	ENSG00000006125	5.00244	5.72421	4.93137	5.61947	4.9295	5.82643	5.30924	5.39484	5.3814	5.02659	4.82824	4.87482	5.21674	4.44927	5.14888	4.67866	4.98926	5.12415	4.8867	6.03121	6.33655	5.59418	5.23559	4.53124	5.68297	5.57434	5.437	4.19944	5.14706	5.61255	4.79641	5.13275	5.19391	4.98474	4.93611	5.22372	4.29421	4.96967	4.5193	5.67309	4.78546	4.43788	4.48621	4.70013	4.40273	5.95554	5.48137	5.49537
ENSG00000006128	ENSG00000006128	0	0	0	0	0	0	0	0	0	0	0	0	0	0	0	0	0	0	0	0	0	0	0	0	0	0	0	0	0	0	0	0	0	0	0	0	0	0	0	0	0	0	0	0	0	0	0	0
ENSG00000006194	ENSG00000006194	0	1.46738	0.0858754	0.0195524	0.0881982	2.50901	0.243153	0.821953	1.39534	0	0	0.127585	0	0	0	0	1.0687	0.9041	0.842303	0.834817	2.7351	1.53973	0.0507118	0.546352	0.505051	1.21679	1.98304	0.571405	0	1.0947	0.540074	1.72182	2.06463	0	2.01327	0	0	0	0	1.75423	0.585789	0.65891	0	1.83223	0	0.260663	1.21602	1.51961
ENSG00000006210	ENSG00000006210	0	0	0	0	0	0	0	0	0	0	0	0	0	0	0	0	0	0	0	0	0	0	0	0	0	0	0	0	0	0	0	0	0	0	0	0	0	0	0	0	0	0	0	0	0	0	0	0
ENSG00000006282	ENSG00000006282	0	0	0	0.0195524	0.310591	0.509013	0.0505082	0.959456	1.50225	0	0	0	1.32921	0.479641	0	0.535704	0.846305	1.02963	0	0.472247	1.46208	0.646647	0	0	0.505051	0.21679	1.30497	1.11197	0	0	1.45761	0	0.801593	2.14343	0.750239	0	0.396971	0.799745	0	0	0.585789	0.784441	0	0.969735	0.68026	1.10866	0	0.934652
ENSG00000006283	ENSG00000006283	0	0	0	0	0	0	0	0	0.864824	0	0	0	0	0	0	0	0	0	0	0	0	0	0	0	0	0	0	0	0	0	0	0	0	0	0	0	0	0	0	0	0	0	0	0	0	0	0	0
ENSG00000006327	ENSG00000006327	0	0	0	0	0	0	0	0	0	0	0	1.12759	0	0	0	0	0	0.252024	0	0	0	0	0.0507118	0	0	0	0.720008	0	0	0	0	0	1.64959	0	0	0	0	0	0	0.491192	0	0	0	0	0	0	0	0
ENSG00000006377	ENSG00000006377	0	0	0	0	0	0	0	0	0	0	0	0	0	0	0	0	0	0	0	0	0	0	0	0	0	0	0	0	0	0	0	0	0	0	0	0	0	0	0	0	0	0	0	0	0	0	0	0
ENSG00000006432	ENSG00000006432	0	0	0	0	0.310591	0	1.49108	0	0	0	0	0	0	0	0	0	0	0	0	0	0.877117	0	0.220637	0	0.505051	0	0.205435	0	0	0	0.370149	0	0	0	1.01327	0	0	0	0	0	0	0	0	0.510303	0	0.523697	0	0
ENSG00000006451	ENSG00000006451	2.52851	2.02377	1.08588	1.60451	3.31059	4.60705	2.70258	2.30738	2.6949	3.0539	1.65832	2.67778	1.32921	1.55764	2.07849	2.5357	2.7849	2.39887	3.42727	2.47225	3.98564	2.96858	3.17999	2.66183	1.18312	2.98232	4.31694	2.96995	2.86835	3.3077	2.862	3.14503	3.23455	2.8804	3.6951	2.6177	2.50131	3.54977	3.02992	2.97662	3.67325	2.98084	2.95117	3.68023	3.16569	4.34813	3.29694	3.36761
ENSG00000006453	ENSG00000006453	0	0	0	0	0	0	0	0	0	0	0	0	0	0	0	0	0	0	0	0	0	0	0	0	1.35305	0	0	0	0	0	0	0	0.064627	0.143435	0	0	0	0	0	0	0	0	0	0	0	0	0	0
ENSG00000006459	ENSG00000006459	4.00244	3.90348	3.08588	3.3771	4.18974	4.65876	3.24315	3.92629	3.99868	4.23976	3.37916	3.77966	2.76217	3.439	3.94638	2.17313	3.61889	3.48906	3.8423	3.83482	4.35285	4.10608	3.66542	3.37078	2.93801	3.62278	4.126	3.24126	3.74496	4.79514	4.34743	4.21659	4.39853	3.82526	4.08652	3.79702	3.30386	4.38471	3.11084	4.49119	3.85258	3.62574	4.05071	4.03386	3.81776	4.38168	3.85543	3.97028
ENSG00000006468	ENSG00000006468	0	0	0	0	0	0	0	0	0	0	0	0	0	0	0	0	0	0	0	0	1.04704	0	0	0	0	0.21679	0	0	0	0	0	0	0	0	0	0	0	0	0	0	0	0	0	0	0	0	0	0
ENSG00000006530	ENSG00000006530	0	0	0	0.0195524	1.5907	2.55341	0	0	0	0	0	0	0	0	0	1.45324	0	0	1.50527	0	0.199045	0.646647	1.44303	0	0	0	1.39808	0	0	0	1.27704	1.78595	1.56713	0	0.0132733	0.115196	0	0	0.329477	0	1.17075	0	0	1.21074	0	0	0.515581	0.782649
ENSG00000006534	ENSG00000006534	1.35859	3.13481	0.89323	1.47898	3.36122	2.59648	2.73501	2.14388	2.55288	1.1914	1.48839	3.22712	1.81464	2.26391	0.341521	3.34306	1.72077	2.02963	3.40709	4.10784	3.98564	2.96858	2.00491	1.54635	2.76809	3.72775	3.23097	2.75583	2.32993	3.27913	3.5796	3.61994	2.9391	3.2309	3.35905	3.23067	2.11944	3.06823	2.68703	4.03963	3.28623	2.55703	3.90632	3.85015	2.16569	3.365	4.22983	3.49537
ENSG00000006555	ENSG00000006555	0	0.83935	0	0	0	0.830941	1.05051	0.500025	1.27986	0.539325	0	0	0	0.631644	0	0.173134	0	0	0.579268	1.57178	0.199045	1.42425	0.0507118	0.546352	0	0.894862	2.25606	0	0	0	0	0.0697439	0	1.55847	0.0132733	1.1152	0	1.58824	0	1.33919	1.28623	0	0	1.83223	0	0	0.837509	0
ENSG00000006576	ENSG00000006576	2.21657	1.18727	0	0.604515	0.673161	3.39166	0	1.74795	1.78236	1.9799	1.90343	2.32023	0.329212	0.309716	0.926483	1.17313	0.58327	1.02963	2.54274	0	0.877117	2.00922	0.635674	0.661829	0.183123	1.06479	2.98304	1.86686	1.25954	2.02759	1.45761	2.43231	1.56713	2.36583	2.85458	1.23067	1.07504	2.95502	1.13683	1.25673	3.44377	1.89992	1.7959	3.00216	1.26522	1.39817	1.32294	1.61272
ENSG00000006606	ENSG00000006606	0	0	0	0	0	0	0	0	0	0	0	0	0	0	0	0	0	0	0	0	0	0	0	0	0	0	0	0	0	0	0	0	0	0	0	0	0	0	0	0	0	0	0	0	0	0	0	0
ENSG00000006607	ENSG00000006607	1.94355	0	0	0	0.962667	1.90133	1.15004	0	0.864824	0.901895	0	0	1.17721	0	0	0	1.0687	0.766597	0.427265	1.83482	1.96458	0	0.635674	0	0.990478	1.70222	1.7904	1.96995	0.638048	0	1.69208	0	0.939096	0.728397	0.428311	0	0	1.66224	0.91444	1.6287	1.67325	0	1.72878	1.75823	0	2.0262	0.322936	2.4707
ENSG00000006611	ENSG00000006611	0	0	0	0	0	0	0	0	0	0	0	0	0	0	0	0	0	0	0	0	0	0	0	0	0	0	0	0	0	0	0	0	0	0	0	0	0	0	0	0	0	0	0	0	0	0	0	0
ENSG00000006625	ENSG00000006625	0	0	0	0	0	2.71847	0.0505082	1.82195	0.279862	0	0	0	0	0	0.563913	0	0	1.44467	0	1.57178	0	0	0	0	1.35305	0.479824	1.568	0	0	1.44263	0	0.432314	0.479665	0.365827	1.3352	0	0	0.510239	0	0	1.04522	0.00683372	0.506389	1.83223	0	1.93873	0	0
ENSG00000006634	ENSG00000006634	1.05903	0	0	0.0195524	1.0882	3.79442	1.76672	2.20046	1.60179	1.43241	0.362863	0.127585	0.329212	0	1.457	1.82521	1.72077	1.35156	1.7809	0.472247	2.33655	0	1.57427	0.661829	0	1.98232	2.98304	1.50429	1.10753	2.15883	1.95511	1.06974	1.80159	1.7284	2.07217	2.38821	1.24497	2.34031	1.5774	2.75423	1.67325	1.00683	1.42393	2.90262	1.75065	1.63917	1.32294	1.93465
ENSG00000006638	ENSG00000006638	0.818019	0.701847	0	0.604515	0	0	0.943593	0.500025	0	1.63886	0	0.642158	0.00728413	0	0	0	0.58327	0	1.16423	0	2.26943	1.64665	0	1.28332	1.76809	1.47982	2.15297	1.19944	1.18554	1.72274	0	0	0	0	0	1.6177	0	0.799745	0	0.169264	1.67325	0.784441	0	1.75823	0	0	1.60304	0.612724
ENSG00000006652	ENSG00000006652	2.68052	3.2379	2.2558	2.26748	4.05782	3.81279	1.88701	3.11473	4.23406	0.901895	2.36286	3.17821	1.70772	3.11707	1.07849	2.06622	2.96178	2.61459	4.39689	3.41978	4.25216	4.00922	2.9576	2.93867	1.99048	2.84906	2.95267	3.34079	3.4922	3.90206	3.07059	3.60224	4.22113	3.11306	3.76816	3.1152	2.24497	3.78326	2.88407	3.57865	3.92564	3.3694	3.50639	4.00216	2.56779	3.55344	3.64486	2.74201
ENSG00000006659	ENSG00000006659	0	0	0	0	0	0	0	0	0	0	0	0	0	0	0	0	0	0	0	0	0	0	0	0	0	0	0	0	0	0	0	0	0	0	0	0	0	0	0	0	0	0	0	0	0	0	0	0
ENSG00000006695	ENSG00000006695	0.165943	0.549844	0	0	0.503236	3.03258	1.70258	0.66995	1.60179	0	0	0.779662	0.00728413	1.47964	0	0	0.58327	0.614594	0	0.98682	0.877117	0.161221	0.37264	0	0	0.894862	1.7904	0.696936	0	1.22023	0.829581	0	1.38656	0.880401	1.67624	1.53023	0	2.2472	0	1.8697	1.90772	0	1.42393	1.96973	0.817764	0.74609	1.10054	0.197686
ENSG00000006704	ENSG00000006704	0	0.379919	0	0.0195524	0	0	0.243153	0	0	0	0	0	0	0	0	0.173134	0	0	0	0	0	0	0	0	0	0	0	0	0	0	0	0	0	0	0	0	0	0	0	0	0	0	0	0	0	0	0	0
ENSG00000006712	ENSG00000006712	1.26548	2.93451	0	2.10702	3.14709	3.65876	1.94359	2.99188	3.52779	1.43241	0.603871	2.27443	1.59225	1.30972	0.756558	2.22376	2.34881	2.48906	2.95778	3.18845	4.0064	2.42425	2.51014	1.13131	2.27059	2.75284	2.92164	2.96995	2.42946	3.15883	2.92474	3.21659	2.83722	3.2309	3.4727	2.92255	1.7189	3.2472	1.78891	3.31901	2.97811	2.10637	2.69402	3.09527	1.94329	2.84563	3.37356	3.03899
ENSG00000006715	ENSG00000006715	1.94355	3.02377	1.08588	2.66341	4.13259	4.23693	3.37244	3.30738	3.05245	2.31693	2.54729	3.60563	1.70772	1.70203	2.66345	2.41017	2.43127	2.39887	3.56112	3.24985	4.02686	2.92676	3.07308	2.13131	2.82698	3.80175	4.38676	2.5714	2.982	3.97512	3.41454	3.26239	3.62941	3.2309	3.63776	2.81564	2.2845	3.62572	1.13683	3.645	3.65188	2.05746	3.19445	3.83223	2.85018	3.29629	3.44632	3.34064
ENSG00000006740	ENSG00000006740	0	0	0	0	0	0	0	0	0	0	0	0	0	0	0	0	0	0	0	0	0	0	0	0	0	0	0	0	0	0	0	0	0	0	0	0	0	0	0	0	0	0	0	0	0	0	0	0
ENSG00000006744	ENSG00000006744	1.60652	2.70185	0	0	0.310591	2.50901	1.33062	0.66995	2.33876	0	0	1.84379	0.814639	0	0.341521	0.825211	0.846305	1.7666	2.50527	2.47225	3.0064	1.92676	1.57427	0.283317	1.35305	1.98232	0.983042	0.433901	2.06689	1.72274	0.829581	1.84735	2.56713	2.20233	1.88774	1.70016	0.775482	2.58824	1.23637	2.72385	2.34068	2.05746	0.143819	2.09527	1.44579	3.10866	2.42247	2.93465
ENSG00000006747	ENSG00000006747	0	0	0	0	0	0	0	0	0	0	0	0	0	0	0	0	0	0	0	0	0	0	0	0	0	0	0	0	0	0	0	0	0	0	0	0	0	0	0	0	0	0	0	0	0	0	0	0
ENSG00000006756	ENSG00000006756	2.31278	2.66532	1.08588	1.82691	2.82516	3.15287	2.73501	2.35801	3.08722	1.73197	2.42699	3.42875	1.17721	1.55764	0.341521	0.950742	0	2.02963	3.25734	3.47225	3.49183	3.79349	2.09511	2.31894	3.39258	3.32113	2.95267	2.01886	0.937608	3.63527	2.27704	3.06974	1.9391	2.14343	1.82063	3.08482	1.32297	2.51024	2.28367	3.56158	1.97811	2.32876	2.42393	3.4645	2.00219	2.18666	2.55998	2.00504
ENSG00000006757	ENSG00000006757	0	0	0	0	0	0	1.05051	0	0	0	0	0	0	0	0	0	0	0	0	0	0.462079	0	0	0.420821	0	0.21679	0	0	0	0.442627	0	0.262389	0	0	0	0	0	1.42778	0.329477	0	1.28623	0	0	0.510303	0.165687	0.260663	0.322936	0
ENSG00000006788	ENSG00000006788	0	0	0	0	0	0	0	0	0	0	0	0	0	0	0	0	0	0	0	0	0	0	0	0	0	0	0	0	0	0	0	0	0	0	0	0	0	0	0	0	0	0	0	0	0	0	0	0
ENSG00000006831	ENSG00000006831	1.75091	3.5092	1.67084	1.34148	3.17566	3.7758	1.49108	2.45422	3.52779	2.12429	1.90343	1.49016	1.59225	2.59512	2.28012	2.49506	2.34881	1.9041	2.81193	3.09116	3.49183	2.64665	3.37264	2.42082	2.70669	3.06479	2.95267	1.75583	2.4922	3.54216	2.862	3.09528	2.72759	3.33983	2.78586	2.43712	1.8824	2.86388	2.45876	3.8697	3.63018	2.15368	3.11782	3.34319	0.943294	3.69362	3.95852	3.61272
ENSG00000006837	ENSG00000006837	0	0	0	0	0	0	0	0	0	0	0	0	0	0	0	0	0	0	0	0	0	0	0	0	0	0	0	0	0	0	0	0	0	0	0	0	0	0	0	0	0	0	0	0	0	0	0	0
ENSG00000007001	ENSG00000007001	0	0	0	0	0	0	0	0	0	0	0	0	0	0	0	0	0	0	0	0	0	0	0	0	0	0	0	0	0	0	0	0	0	0	0	0	0	0	0	0	0	0	0	0	0	0	0	0
ENSG00000007038	ENSG00000007038	0	0	0	0	0	0	0	0	0	0	0	0.642158	0.00728413	0.117071	0	0	0.261342	0	0	0	0	0.161221	0	0	0	2.14279	0.983042	0	0	0	0	0.0697439	2.00323	0	0	1.33759	0	0	0	0	0	0	0	0	0	1.26066	0	0
ENSG00000007047	ENSG00000007047	0.680516	1.08036	0.992766	1.82691	1.41013	2.46321	1.49108	1.89234	2.94283	0.053898	0	1.22712	0.329212	2.01016	0	1.7581	2.16823	1.35156	0.427265	3.2796	3.49183	2.48315	3.20046	1.71628	1.76809	1.70222	2.15297	1.63554	1.39704	2.02759	2.01401	1.96283	1.72759	1.64594	1.82063	2.05379	0.534474	2.69787	0.788909	2.56158	2.10935	1.00683	1.24335	2.68023	0.528257	0.74609	1.9079	2.25658
ENSG00000007062	ENSG00000007062	0	0	0	0	0	0	0	0	0	0	0	0	0	0	0	0	0	0	0	0	0	0	0	0	0	0	0	0	0	0	0	0	0	0	0	0	0	0	0	0	0	0	0	0	0	0	0	0
ENSG00000007080	ENSG00000007080	1.52851	2.02377	0	2.34148	1.41013	2.15287	1.94359	1.74795	2.08722	2.94142	0.710786	1.32023	1.32921	0.894678	1.07849	1.5357	1.72077	1.96823	1.7809	1.83482	2.33655	1.16122	2.66542	0.86828	2.18312	2.64975	1.85751	0	2.32993	1.0947	2.32435	1.78595	2.47966	1.8804	0.428311	2.17409	0	1.04075	1.23637	2.21366	0.170752	0.784441	0.336464	1.5103	0.165687	0.523697	0	2.65712
ENSG00000007129	ENSG00000007129	0	1.18727	0	0	1.0882	0	0.943593	0	0	0	0	0	0.00728413	0	0	0	1.72077	0	1.0647	0	1.04704	0	2.98145	0	0	0.479824	1.09852	0.111973	1.02507	1.8832	1.1775	0	0	0	1.01327	0.852161	0.244968	0	1.02992	0.869703	1.28623	0.199479	1.24335	1.21074	1.60626	2.26066	0	0
ENSG00000007168	ENSG00000007168	3.03101	3.83935	0.89323	2.60451	4.2447	5.07887	3.71889	4.14388	3.9803	3.08952	2.85763	3.51005	2.3996	2.73598	2.457	2.95074	3.16823	3.80222	3.87205	3.70929	4.46208	3.86166	3.65062	3.48495	3.13732	3.35429	4.55795	3.08925	3.70579	4.60106	4.5097	3.94889	4.27408	3.667	4.57806	3.75905	3.30386	4.31759	3.91444	4.44539	4.51653	3.79939	4.09135	4.49899	3.58715	4.31377	4.53795	3.76247
ENSG00000007171	ENSG00000007171	0	0	0	0	0	0	0	0	0	0	0	0	0	0	0	0	0	0	0	0	0	0	0	0	0	0	0	0	0	0	0	0	0	0	0	0	0	0	0	0	0	0	0	0	0	0	0	0
ENSG00000007174	ENSG00000007174	0	0	0	0	0	0	0	0	0	0	0	0	0	0	0	0	0	0	0	0	0	0	0	0	0	0	0	0	0	0	0	0	0	0	0	0	0	0	0	0	0	0	0	0	0	0	0	0
ENSG00000007202	ENSG00000007202	3.00244	2.28681	0.545307	1.82691	2.0268	3.2639	2.76672	2.62931	2.86482	2.37583	0.362863	2.84379	2.17721	1.30972	0.341521	3.06622	2.0687	3.30265	2.50527	2.36533	3.8544	2.64665	3.20046	2.20932	2.76809	3.38671	3.20543	1.81241	1.18554	3.58947	3.22813	2.84735	3.28702	2.8804	2.75024	2.65952	2.43259	2.19829	1.32948	3.88351	2.90772	2.55703	2.42393	3.39295	1.75065	3.66666	3.32294	3.49537
ENSG00000007216	ENSG00000007216	0	0	0	0	0	0	0	0	0	0	0	0	0	0	0	0	0	0	0	0	0	0	0	0	0	0	0	0	0	0	0	0	0	0	0	0	0	0	0	0	0	0	0	0	0	0	0	0
ENSG00000007237	ENSG00000007237	2.91318	4.37992	3.06316	3.14884	4.21748	4.59648	2.91558	4.20046	4.71727	3.0539	2.26098	4.14041	2.70772	4.11707	3.73384	3.5357	3.0687	2.99926	4.26857	4.45931	5.52817	4.97884	4.26017	3.20932	4.0411	4.58136	4.84102	4.06617	2.71897	4.77482	3.67393	5.12037	3.50203	4.28639	3.87125	4.90527	3.00578	4.55948	3.82133	5.00215	4.32726	3.9274	4.06438	4.62924	3.68026	4.33105	4.9994	4.42008
ENSG00000007255	ENSG00000007255	2.68052	2.80618	0	1.18948	2.0882	3.43975	2.56508	3.43076	3.18675	1.63886	0	2.77966	0.814639	1.47964	1.457	2.36578	3.0687	1.14511	1.7809	3.87435	4.06694	3.72194	3.6053	2.04885	3.35305	2.70222	3.04194	2.01886	1.63805	3.33571	3.04257	2.51032	3.43386	2.8064	2.3352	3.08482	0.244968	2.98417	2.13683	3.16926	3.04522	1.00683	0.506389	3.23822	2.48761	3.10866	2.15944	3.65712
ENSG00000007264	ENSG00000007264	1.81802	1.70185	0	0.604515	0.825164	2.79442	1.33062	2.66995	0.864824	0.539325	1.07336	2.49016	2.3996	1.21661	0.563913	1.7581	2.72077	0.766597	1.42727	2.30875	2.40068	2.08722	3.13817	2.13131	2.35305	2.84906	2.92164	1.2819	0.39704	1.44263	1.95511	1.26239	2.33765	0.880401	1.12875	2.9565	2.07504	2.79975	0.91444	2.37872	2.28623	0.784441	0.658392	2.41719	1.94329	2.10866	1.83751	3.13629
ENSG00000007306	ENSG00000007306	0	0	0	0	0	0	0	0	0	0	0	0	0	0	0	0	0	0	0	0	0	0	0	0	0	0	0	0	0	0	0	0	0	0	0	0	0	0	0	0	0	0	0	0	0	0	0	0
ENSG00000007312	ENSG00000007312	2.64399	3.10784	1.47819	2.47898	3.5256	4.79442	3.10113	3.28138	3.73929	2.37583	1.22536	2.81208	2.76217	1.30972	2.00449	1.61371	3.11932	3.14511	3.21154	2.91282	4.35285	3.74618	4.33611	2.42082	3.88356	4.32113	4.09852	2.66656	2.66553	3.51792	4.26497	1.26239	3.64959	2.98474	2.12875	2.38821	1.66001	3.64409	1.97333	3.33919	3.75571	1.00683	2.42393	3.36828	1.88189	3.26066	2.46978	4.27094
ENSG00000007314	ENSG00000007314	0	0	0	0	0.0881982	0	0	0	0	0	0	0	0	0	0	0	0	0	0	0	0	0	0	0	0	0	0	0	0	0	0	0	0	0	0	0	0	0	0	0	0	0	0	0	0	0	0	0
ENSG00000007341	ENSG00000007341	0	0	0	0.604515	0	1.4159	0	0.307379	0	0	0	0	0	0	0.0784863	0	0.58327	0.0296313	0.25734	0	0.684472	0	0.220637	0	0.183123	0	0.205435	0	0	0	0.829581	1.16928	0.64959	0.143435	0	0	0	0	0	1.75423	0.393144	0	0	0	0	0	0	0
ENSG00000007350	ENSG00000007350	0	1.08036	0	0	0.0881982	0.830941	0	0.307379	0	0	0	0	0	0	0	0	0	0	0	0	0.462079	1.16122	0	0	0	0.702217	0.568005	0	0	0	0	0	0.064627	0	0	0.852161	0	0	0	0	0	0	0	0.0952654	0	1.39817	0.515581	0.612724
ENSG00000007372	ENSG00000007372	0	0	0	0	0	0	0	0	0	0	0	0	0	0	0	0	0	0	0	0	0	0	0	0	0	0	0	0	0	0	0	0	0	0	0	0	0	0	0	0	0	0	0	0	0	0	0	0
ENSG00000007376	ENSG00000007376	0.94355	1.83935	0	0.34148	1.5907	1.67894	1.24315	1.74795	1.6949	0.539325	0	1.32023	0.814639	0.309716	0.563913	2.17313	1.8463	0	1.16423	1.24985	2.52097	1.92676	1.57427	0.546352	0.505051	2.28718	1.72001	2.15637	0.107533	1.0947	0.692077	2.01728	2.80159	0.558472	1.88774	1.70016	1.46736	2.14767	0.788909	2.89718	1.75571	0.199479	0	0.510303	1.81776	1.74609	2.15944	2.13629
ENSG00000007384	ENSG00000007384	0	0	0	0	0	0	0	0	0	0	0	0	0	0	0	0	0	0	0	0	0	0	0	0	0	0	0	0	0	0	0	0	0	0	0	0	0	0	0	0	0	0	0	0	0	0	0	0
ENSG00000007392	ENSG00000007392	2.40298	3.10784	0.2558	1.01955	2.82516	3.69884	2.49108	3.11473	3.30961	1.9799	1.15136	2.77966	2.46672	1.70203	2.457	2.68771	3.30574	1.96823	2.61489	3.64217	4.632	2.83929	2.72314	2.09067	2.43105	2.89486	3.54783	1.91933	1.79559	1.8832	3.43624	2.93481	3.15209	2.91602	3.31095	3.23067	2.20433	3.04075	2.18746	3.59553	2.53999	2.28694	2.46575	2.4645	1.68026	3.9611	3.10054	3.56692
ENSG00000007402	ENSG00000007402	0	0	0	0	0	1.31637	0	0.307379	0	0	0	0	0.329212	0.117071	0	0	0	0.0296313	0	0.98682	1.68447	0	0.635674	0	0.505051	0	1.7904	0	0	0	0	0.847351	0	0	0.428311	0	0	0	0	1.16926	0	0	0	0.832231	0	1.63917	0	1.51961
ENSG00000007516	ENSG00000007516	1.16594	0	0	0	1.20368	0.830941	0	0	1.94283	0	0.0733565	1.22712	0	0	0	0	1.72077	0.252024	0.716772	0	1.78401	0.161221	1.75115	0.961389	0	1.35429	1.72001	0.111973	0	2.99282	0.955111	0	1.80159	1.55847	0	0.337588	0	2.19829	0	1.49119	0	0.784441	0	1.68023	1.75065	2.58259	0.837509	1.42008
ENSG00000007520	ENSG00000007520	3.05903	3.71977	0	2.92644	3.11795	4.10893	2.88701	3.52239	3.33876	3.01737	2.07336	2.64216	2.25521	2.35411	3.07849	3.06622	3.54674	3.7666	3.44716	4.47225	4.7351	4.12469	3.4601	2.54635	3.22752	2.64975	3.87381	3.17806	2.91489	3.93905	3.61808	3.28476	4.09437	3.667	3.31095	2.92255	2.2845	3.71535	2.91444	4.02724	3.77561	2.65891	2.86003	3.41719	2.81776	3.61116	3.10054	4.10458
ENSG00000007541	ENSG00000007541	0.165943	2.33412	0.0858754	1.18948	2.0268	1.75694	1.49108	0.821953	2.27986	1.31693	0	0.779662	1.00728	1.63164	0.926483	1.5357	1.96178	1.53213	1.50527	0.472247	2.83131	0	1.22064	0.546352	2.09001	2.06479	2.48554	0.281898	0.39704	1.33571	2.41454	1.84735	1.47966	2.20233	1.12875	0.530233	2.11944	1.73263	0.136832	1.16926	0.907717	1.00683	1.50639	0.680228	2.11322	1.39817	1.42247	1.19769
ENSG00000007545	ENSG00000007545	0.818019	0.549844	0	0	0	1.75694	0	0.821953	0.279862	0	0	1.22712	0	0	1.07849	0.173134	0.58327	0.0296313	1.7809	0.664892	2.04704	0	1.51014	0	0.768086	1.35429	2.48554	0.812413	0.259536	1.22023	2.07059	1.90625	0.287019	1.0179	0.750239	0	0	1.79975	0.136832	2.33919	1.28623	0.784441	0	1.5103	0.68026	2.10866	0.837509	0.612724
ENSG00000007866	ENSG00000007866	0	1.46738	0	0	0	0	0	0	0	0	0	0	0	0	0	0	0.58327	0	0	0.664892	0	0	0.0507118	0	0	0	0	0	0	0	0	0	0	0	0	0	0	0	0	0	0	0	0	0	0	0	0	0
ENSG00000007908	ENSG00000007908	0	0	0	0	0	0	0	0	0	0	0	0	0	0	0	0	0	0	0	0	0	0	0	0	0	0	0	0	0	0	0	0	0	0	0	0	0	0	0	0	0	0	0	0	0	0	0	0
ENSG00000007923	ENSG00000007923	1.35859	2.2379	0	0	1.0882	2.50901	1.05051	0.66995	1.50225	0	0	1.22712	0	0.631644	0.0784863	1.27267	2.16823	0.444669	0.842303	2.12432	1.96458	1.42425	1.85807	0	1.76809	0.702217	3.09852	1.01886	1.46117	2.58947	0	1.43231	2.90593	1.7284	1.95187	1.70016	0	1.73263	0.651405	2.12346	1.28623	0.784441	0.143819	1.59777	0	0.938735	1.83751	2.74201
ENSG00000007933	ENSG00000007933	0	0	0	0	0	0	0	0	0	0	0	0	0	0	0	0	0	0	0	0	0	0	0	0	0	0	0	0	0	0	0	0	0	0	0	0	0	0	0	0	0	0	0	0	0	0	0	0
ENSG00000007944	ENSG00000007944	3.64399	3.96488	2.47819	3.34148	4.38588	4.90133	3.66942	3.58749	4.6949	3.53932	2.96952	4.21505	3.25521	3.09108	3.6392	3.70563	3.87605	3.71146	4.8272	3.89371	4.9324	3.98904	3.52645	3.22818	3.39258	4.33781	4.75563	3.58771	3.0037	4.20513	4.24051	4.10788	4.59861	4.32666	4.43954	4.66978	2.68975	5.02681	4.14966	4.60389	3.96083	4.33903	4.56528	4.27849	3.95824	3.58259	4.70541	4.59
ENSG00000007952	ENSG00000007952	0	0	0	0	0	0	0	0	0	0	0	0	0	0	0	0	0	0	0	0	0	0	0	0	0	0	0	0	0	0	0	0	0	0	0	0	0	0	0	0	0	0	0	0	0	0	0	0
ENSG00000007968	ENSG00000007968	3.31278	2.46738	5.16802	3.77444	3.78864	3.31637	3.28755	4.17245	3.15433	3.31693	4.62453	1.90519	2.70772	3.99622	4.37127	2.85763	1.58327	3.32731	2.3448	2.57178	4.33655	4.58076	3.40826	3.26517	3.46853	2.21679	2.7904	3.90639	4.01442	3.86409	3.27704	3.63743	1.87198	3.78729	3.8377	2.05379	3.48443	3.95502	3.88407	3.29855	3.60816	4.00683	3.95117	3.44104	2.44579	3.26066	3.58167	1.86065
ENSG00000008018	ENSG00000008018	3.44605	5.03813	2.67084	4.04192	3.89555	5.83094	3.52856	4.09994	3.9803	3.81943	2.81032	4.66008	3.76217	3.11707	3.56391	3.5946	5.20386	3.42195	3.92977	5.8298	4.89948	5.17021	4.85161	3.00578	3.57544	4.70222	5.06342	3.63554	3.61003	4.75421	4.15151	4.40194	4.9391	4.63529	4.75923	3.93962	3.7189	4.55948	4.31816	3.84169	4.67325	3.55703	3.67631	4.27849	3.35833	5.23336	4.34847	4.94364
ENSG00000008056	ENSG00000008056	0	0	0	0	0	0	0	0	0	0	0	0	0	0	0	0	0	0	0	0	0	0	0	0	0	0	0	0	0	0	0	0	0	0	0	0	0	0	0	0	0	0	0	0	0	0	0	0
ENSG00000008083	ENSG00000008083	4.42468	5.76794	3.67084	3.95029	5.56932	5.94781	5.36209	5.04692	5.85477	4.34668	4.69785	5.69961	4.53085	5.39718	4.58945	5.14057	5.50927	4.89588	5.93682	5.87435	7.24562	5.98904	5.42575	4.83791	5.20549	6.21679	6.02379	5.07776	5.33421	6.73856	5.68303	5.81314	5.92261	5.77279	6.20967	6.00191	4.62963	5.71969	5.40094	6.43136	5.55157	5.15948	5.79179	5.66512	5.37514	6.24707	6.26713	6.22743
ENSG00000008086	ENSG00000008086	0	1.96488	0	0.604515	0.0881982	1.83094	1.88701	0.821953	1.39534	0	0	0.905193	0.329212	0.631644	0	0.950742	0.58327	1.61459	1.64966	0.834817	1.68447	1.42425	0.37264	0	0	1.21679	1.30497	0.812413	0	1.54216	2.01401	1.96283	1.28702	0.728397	1.42831	1.77816	0.534474	1.86388	1.97333	1.16926	1.97811	1.78444	1.14382	1.75823	2.05877	1.63917	2.42247	0.197686
ENSG00000008118	ENSG00000008118	0	0	0	0	0	0	0	0	0	0	0	0	0	0	0	0	0	0	0	0	0	0	0	0	0	0	0	0	0	0	0	0	0	0	0	0	0	0	0	0	0	0	0	0	0	0	0	0
ENSG00000008128	ENSG00000008128	0.528513	0	0	0	0	0.678938	0	0	0	0	0	0	0	0	0	0	0.58327	0	0	0	0	0	0.510143	0	0	0.21679	0	0	0	0	0.177504	0	0	0	0	0	0	0	0	0.491192	1.17075	0	0	0	1.16569	0	0	0
ENSG00000008130	ENSG00000008130	3.26548	4.48844	3.04007	3.14884	3.36122	3.9184	3.47197	3.33291	4.12116	1.90189	2.39528	4.30891	2.17721	3.83328	2.28012	3.95074	4.68761	3.9041	4.21154	3.93168	4.75976	5.42425	4.09511	2.38765	4.01601	4.28718	3.82434	3.17806	3.24139	4.69055	4.09807	4.39167	3.87198	4.37865	3.87125	4.17409	3.02924	4.28283	3.35185	5.06408	3.79524	3.79939	4.35883	4.33048	3.66211	4.29629	5.03128	4.76247
ENSG00000008196	ENSG00000008196	0	0	0	0	0	0	0	0	0	0	0	0	0.00728413	0	0	0	0	0	0	0	1.04704	0	0	0	0	0	0	0	0	0	0	0	0	0	0	0	0	0	0	0	0	0	0	0	0	0	0	0
ENSG00000008197	ENSG00000008197	0	0	0	0	0	0	0	0	0	0	0	0	0	0	0	0	0	0	0	0	0.462079	0	0	0	0	0	0	0	0	0	0	0	0	0	0	0	0	0	0	0	0	0	0	0	0	0	0	0
ENSG00000008226	ENSG00000008226	0	0	0	0	0	0	0	0	0	0	0	0	0	0	0	0	0	0	0	1.36533	1.46208	0.161221	0.0507118	0	0	0	0.205435	0	0	0	1.07059	0	0	0	0	0	0	0	0	0	0	0	0	0	0	0	0	0
ENSG00000008256	ENSG00000008256	0.358588	0.83935	0	0	0	1.31637	0	0	2.39534	0	0.903431	0	0	0	0	0.365779	0.261342	0	1.25734	1.24985	2.04704	1.42425	0.220637	0	0	1.80175	1.39808	0	0	1.44263	1.45761	0.262389	0	0.365827	0.235666	0.700158	0	0.340314	0.651405	1.41719	0.393144	0	0	0.832231	0	1.26066	1.83751	0.197686
ENSG00000008277	ENSG00000008277	0	0	0	0	0	0	0	0	0	0	0	0	0	0	0	0	0	0	0	0	0	0	0	0	0	0	0.857511	0	0	0	0	0	0	0	0	0	0	0	0	0	0	0	0	0	0	0	0	0
ENSG00000008282	ENSG00000008282	2.88215	0	0.545307	0.826907	2.0268	4.5643	1.88701	3.14388	1.15433	2.86125	0.903431	2.17821	0.00728413	1.01016	2.00449	2.06622	1.96178	2.08852	3.23462	1.36533	3.12504	1.53973	0.635674	1.81937	0.768086	2.28718	3.72001	2.46953	2.02507	2.76456	3.32435	1.72182	2.47966	2.91602	3.75024	2.9565	1.53447	4.08178	1.23637	2.12346	3.67325	2.98084	2.86003	1.41719	2.26522	1.63917	1.51558	2.51961
ENSG00000008283	ENSG00000008283	2.71614	2.90348	0.992766	2.01955	3.05782	3.81279	1.70258	1.89234	2.44979	2.37583	1.54729	2.27443	1.59225	1.30972	0	2.49506	3.0687	1.9041	3.23462	2.75235	3.0064	3.56721	3.4601	1.42082	2.70669	2.35429	3.23097	1.50429	1.74496	3.02759	3.20304	1.58432	2.87198	2.7284	2.28629	2.53023	2.02924	3.0952	2.41694	3.19163	2.67325	0.199479	2.33646	3.81408	2.16569	3.98313	2.76351	2.70019
ENSG00000008294	ENSG00000008294	3.89775	4.80618	2.57773	3.95029	3.96267	5.32919	3.78231	4.05461	5.24179	1.90189	3.36286	4.07512	3.46672	3.92443	2.71075	4.00964	4.19208	3.65412	4.76513	5.0486	5.90502	4.99916	4.85161	3.81937	4.31241	4.89486	4.51702	3.93215	3.6925	5.04466	4.95511	4.43231	4.29984	4.51267	4.76816	4.23067	3.96986	4.55948	3.68703	5.29338	4.25821	3.4283	4.40255	4.53267	4.24097	5.31377	4.64486	4.65712
ENSG00000008300	ENSG00000008300	0	0	0	0	0	0	0	0	0	0	0	0	0	0	0	0	0	0	0	0	0	0	0	0	0	0	0	0	0	0	0	0	0	0	0	0	0	0	0	0	0	0	0	0.317658	0	0	0	0
ENSG00000008311	ENSG00000008311	0	0	0	0	0	0	0	0	0	0	0	0	0	0	0	0	0	0	0	0	0	0	0	0	0	0	0	0	0	0	0	0	0	0	0	0	0	0	0	0	0	0	0	0.0952654	0	0	0	0
ENSG00000008323	ENSG00000008323	0	0	0	0	0	0	0	0	0	0	0	0	0	0	0	0	0	0	0	0	0	0	0	0	0	0	0	0	0	0	0	0	0	0	0	0	0	0	0	0	0	0	0	0	0	0	0	0
ENSG00000008324	ENSG00000008324	2.60652	1.28681	0	0.34148	1.20368	3.31637	1.70258	1.74795	0.864824	2.12429	1.99089	2.40769	2.59225	1.01016	2.34152	2.12067	1.0687	1.6926	2.54274	2.12432	2.7351	2.16122	2.9576	1.66183	2.43105	1.98232	3.60753	2.46953	1.79559	0.442627	2.69208	2.01728	2.87198	2.76793	2.38251	2.23067	1.66001	2.38471	2.08436	3.23535	3.25821	2.40893	1.92143	2.31766	1.05877	2.63917	1.9079	2.25658
ENSG00000008382	ENSG00000008382	1.35859	1.90348	0	1.34148	1.41013	1.67894	1.56508	1.89234	0.502254	0	0	0.642158	1.70772	0	0.0784863	1.82521	0.58327	0	1.95778	1.98682	2.19904	1.74618	1.29864	0.961389	1.35305	1.21679	1.7904	0.571405	0	1.44263	0.540074	1.65471	2.06463	1.46536	1.67624	1.33759	0	1.34031	0.788909	2.37872	0	0.369404	0.336464	0.969735	0.528257	0.74609	1.83751	2.25658
ENSG00000008394	ENSG00000008394	0	1.90348	0	0.604515	1.50324	1.90133	0.565081	0.66995	1.6949	0.539325	0	0	0.00728413	0	0	1.06622	0	0	2.01223	1.24985	2.7351	1.74618	0.858067	1.04885	1.35305	1.35429	0.857511	0	0.638048	1.54216	1.1775	1.26239	1.06463	0.365827	2.23567	2.23067	0	0	0	2.29855	1.28623	1.10637	1.42393	1.41719	0	2.18666	1.51558	0
ENSG00000008405	ENSG00000008405	0	0	0	0	2.31059	2.2639	0	0	0	0.316932	0	0	0	0	0.0784863	0	0	0	0.95778	0	0.462079	0.161221	0	0	0	0	0.983042	0	0	1.0947	0	1.06974	0.64959	0	1.42831	0	0.244968	0	0	0.754226	1.90772	0.00683372	1.0369	0.680228	0.943294	0	0.837509	1.07216
ENSG00000008438	ENSG00000008438	0	2.66532	0	1.82691	1.41013	1.4159	2.60071	1.40692	1.39534	0	0.0733565	2.93494	2.00728	2.51917	0	1.45324	0	1.14511	2.21154	3.52287	2.96458	3.29872	2.83207	2.45324	1.99048	2.5953	0	1.81241	1.10753	2.15883	1.82958	1.65471	2.97152	1.8064	2.28629	3.57463	1.24497	0.799745	2.13683	2.69283	1.17075	0.899919	1.0369	0.317658	1.60626	3.10866	3.37356	3.07216
ENSG00000008441	ENSG00000008441	5.27148	4.95735	3.93137	6.1017	4.70291	4.65876	5.06333	5.43666	4.43637	5.22382	4.24328	4.11465	5.58471	5.46453	5.27226	3.96569	4.14399	4.58422	4.49574	4.00474	4.61858	5.18802	4.47698	4.86226	4.69092	4.71504	4.38676	4.5466	6.1495	5.02759	4.71	4.12037	3.81951	3.96786	4.61814	4.03803	5.12489	4.23513	4.58687	4.2882	4.98667	4.93419	4.69402	4.72947	3.97304	3.86947	4.77297	4.19769
ENSG00000008513	ENSG00000008513	4.153	5.05234	4.14116	4.14884	4.9295	6.02865	4.54693	5.26158	5.14611	3.68617	4.49589	4.54905	4.17721	4.44927	3.90631	4.51553	4.70429	4.86252	5.07112	5.23475	5.57756	4.93732	4.78542	4.70286	5.18312	4.89486	5.65547	4.51285	4.61003	5.43617	4.79641	5.03057	4.24785	4.667	4.95969	4.37572	4.10847	5.43307	4.67821	5.63279	5.35397	4.24387	5.05756	4.99412	4.35833	5.59695	5.21602	4.51961
ENSG00000008516	ENSG00000008516	4.05903	6.55983	3.8138	5.89607	5.80702	5.98069	6.36986	5.58217	6.73656	3.31693	4.04298	5.82008	5.64391	5.61805	4.32641	5.7321	5.82358	4.81971	5.92268	6.83982	7.62027	7.28224	5.90246	5.04885	5.92459	6.04968	6.79468	5.55906	5.43745	6.92989	6.1317	6.24823	5.79708	6.55283	6.10427	6.53586	4.15186	6.75394	5.73887	7.42429	5.88041	5.46157	6.21605	5.57639	6.05877	7.06544	7.32936	6.00933
ENSG00000008517	ENSG00000008517	3.73363	3.80618	1.94386	2.77444	2.86079	4.68892	3.97107	3.92629	3.05245	3.4044	2.45802	2.71255	3.3996	3.81751	2.40041	3.90494	3.43127	3.80222	2.98526	4.03993	4.81963	4.36285	3.33611	2.74275	4.39258	3.91723	3.93724	3.39738	2.82025	4.36319	4.26497	3.65471	4.28702	4.51267	4.22273	3.20266	4.06373	4.56913	3.18746	4.06408	3.96083	2.48488	2.46575	3.48758	3.56779	4.49332	3.62411	4.72125
ENSG00000008710	ENSG00000008710	2.31278	2.5092	0.2558	1.34148	0.962667	2.90133	1.88701	0	1.86482	0.316932	0	2.02067	0.592247	0	1.56391	1.17313	0.58327	0.766597	0.579268	2.70929	3.68447	2.36285	3.29864	0.283317	2.09001	1.21679	1.92164	1.11197	0.39704	1.8832	1.1775	1.78595	2.33765	0.728397	0	0.852161	1.66001	1.73263	0	2.12346	1.28623	0.369404	0.795896	1.09527	1.81776	1.5237	0.515581	2.78265
ENSG00000008735	ENSG00000008735	0	0	0	0	0	0	0	0	0	0	0	0	0	0	0	0	0	0	0	0	0	0	0	0	0	0	0	0	0	0	0	0	0	0	0	0	0	0	0	0	0	0	0	0	0	0	0	0
ENSG00000008838	ENSG00000008838	1.94355	2.80618	0	1.34148	2.31059	3.43975	0.943593	2.30738	1.39534	0.316932	0	2.40769	1.17721	0	0.0784863	1.61371	2.16823	2.02963	2.01223	2.47225	3.23467	0	2.6053	1.71628	1.99048	2.98232	2.7904	1.50429	1.8445	2.39016	3.55997	1.65471	2.38656	2.08203	1.51577	2.38821	1.24497	2.42778	2.65141	3.12346	2.67325	1.52141	2.33646	3.29166	1.88189	1.93873	2.21602	2.07216
ENSG00000008853	ENSG00000008853	0.680516	0	0	0	0	1.20945	0	0	0	0.316932	0	0	0	0	0	0	1.43127	0	0	0	1.33655	0	0	0	0	0	1.98304	0	0	1.44263	0	0	0	0	0.750239	0.115196	0	0	0.136832	1.07615	1.83372	0	0.921427	1.59777	0	1.26066	0.515581	0
ENSG00000008869	ENSG00000008869	2.21657	1.90348	0.545307	0.34148	1.41013	3.39166	0.243153	1.20046	2.01683	0	0.810322	0	1.81464	1.63164	0.0784863	0.173134	2.0687	2.19956	2.0647	2.36533	2.96458	1.16122	1.63567	0.86828	1.88356	2.21679	3.126	0.281898	2.22301	2.02759	2.5796	2.43231	2.33765	2.20233	2.71371	0.852161	2.16251	2.4696	0	1.6287	2.49268	1.5918	2.58439	2.5547	0	2.93873	1.68551	2.31316
ENSG00000008952	ENSG00000008952	6.12677	4.97983	6.46091	6.1017	5.35498	7.13107	5.03106	5.90942	5.42961	7.31881	6.38119	5.83987	5.93802	4.40775	7.48278	3.93563	5.29477	5.19956	5.3288	5.40636	5.87712	5.71581	5.33148	4.74275	5.67498	5.80775	6.06342	4.68183	6.1997	5.56008	5.38138	4.84735	5.62941	4.37865	5.69041	4.99784	4.59074	5.55948	4.89172	5.39808	5.75571	5.18816	5.38086	5.48185	4.80128	5.90452	5.04696	5.21264
ENSG00000008988	ENSG00000008988	7.00425	7.52967	5.21	6.80091	6.46324	9.41177	6.78812	7.11289	6.94283	8.15823	6.3107	6.54182	7.1621	5.59512	7.30923	6.01324	7.34615	7.20622	6.928	7.89371	7.70684	7.43548	7.80643	5.81314	7.5625	6.99026	7.56173	6.97771	6.14706	6.6824	7.42407	6.90985	7.8295	7.51847	7.35905	6.85891	6.3206	6.9234	7.13683	7.45698	7.5602	6.47094	5.99468	6.85903	6.95079	8.17475	6.70046	7.67881
ENSG00000009307	ENSG00000009307	6.25037	5.5092	5.46525	5.7811	6.33929	7.63313	6.0697	6.63445	6.44979	6.67741	5.79217	5.94594	5.38232	5.41824	6.61765	5.33732	5.50927	6.30576	6.44963	6.05721	6.75976	6.45768	6.09237	5.5871	5.73002	6.21227	7.0347	5.52983	6.59403	6.87845	6.62989	6.21367	6.34385	5.88939	7.08474	5.84312	5.5868	6.52022	5.98053	6.57653	6.74818	6.03237	6.3166	6.74871	5.75065	6.43459	6.28045	6.6489
ENSG00000009335	ENSG00000009335	2.88215	3.3572	1.47819	3.06395	3.77002	4.4977	3.1258	4.08499	3.78236	1.81943	1.60387	3.51005	3.05168	1.70203	2.66345	2.57523	3.68761	2.48906	3.7965	3.54754	4.25216	2.92676	4.35449	2.42082	3.27059	3.91723	4.72001	2.69694	3.27746	3.58947	3.81309	4.12037	4.44545	3.25891	3.8377	3.48443	2.98193	3.76658	3.13683	4.22455	3.81461	2.75407	3.29066	3.85015	3.24097	4.55344	3.58167	4.36761
ENSG00000009413	ENSG00000009413	2.9733	2.62785	2.08588	2.92644	4.18974	4.74742	2.79774	3.43076	3.73929	2.53932	2.15136	3.17821	2.86527	1.76915	2.80095	1.82521	3.0687	2.61459	3.25734	3.18845	4.19904	2.29872	3.15924	2.35371	2.43105	3.44945	3.90587	2.46953	2.6925	3.51792	4.04257	3.60224	3.26102	3.58084	3.3352	3.43712	2.74747	3.66224	2.88407	3.95062	3.75571	2.95437	3.42393	4.00216	3.05877	3.22414	3.42247	3.36761
ENSG00000009694	ENSG00000009694	1.94355	1.18727	0	1.01955	0	1.83094	0	0.084987	1.60179	1.0539	0	0.642158	0	0	0	1.06622	0	0.9041	1.42727	1.12432	1.04704	0	1.13817	0	0	0	0.857511	0	0.39704	1.63527	0	0	1.56713	0	0.0132733	0	0	1.86388	0.651405	0.339189	0	1.3694	0.143819	0.680228	0.943294	0	0.515581	1.51961
ENSG00000009709	ENSG00000009709	0	0	0	0	0	0	0	0	0	0	0	0	0	0	0	0	0	0	0	0	0	0	0	0	0	0	0	0	0	0	0	0	0	0	0	0	0	0	0	0	0	0	0	0	0	0	0	0
ENSG00000009724	ENSG00000009724	0	0	0	0	0	0	0	0	0	0	0	0	0	0	0	0	0	0	0	0	0	0	0	0	0	0	0	0	0	0	0	0	0	0	0	0	0	0	0	0	0	0	0	0	0	0	0	0
ENSG00000009765	ENSG00000009765	0	0	0	0.0195524	0	0	0	0	0	0	0	0	0	0	0	0	0	0	0	0	0	0	0	0	0	0	0	0	0	0	0	0	0	0	0	0	0	0	0	0	0	0	0	0	0	0	0	0
ENSG00000009780	ENSG00000009780	1.60652	1.18727	0.2558	0.826907	1.96267	3.15287	1.24315	0	1.60179	1.0539	0	2.36462	1.59225	0	0.563913	1.36578	2.0687	1.53213	1.25734	2.61909	1.57756	0.646647	1.51014	2.17084	2.35305	1.06479	2.44247	1.3599	0.107533	1.44263	2.01401	1.78595	0.64959	2.55847	2.1832	1.53023	0	2.98417	1.32948	0.976619	1.97811	1.5918	1.7959	2.15416	1.60626	2.18666	2.15944	2.07216
ENSG00000009790	ENSG00000009790	5.90933	5.74186	4.46958	4.85244	5.94203	7.19726	5.67361	5.66493	6.60179	5.91188	4.86343	5.84379	5.4911	4.93177	5.62692	5.03112	6.26697	5.74845	5.8423	5.87921	6.86864	5.8672	6.09784	5.20932	5.68297	6.35839	7.03832	5.75943	5.68915	6.02329	6.52243	6.31224	6.52132	6.10537	6.46997	5.84765	5.34183	6.49766	5.06419	6.25938	6.34068	5.36439	5.78768	6.28838	5.50299	6.7936	6.17022	6.75993
ENSG00000009830	ENSG00000009830	0.165943	0.187274	0	0	0	1.09398	0	0	0.864824	0	0	0	0.329212	0	0	0.173134	0	0	1.57927	1.12432	1.33655	0	0	0	0	0.702217	1.39808	0	0	0	0	0.262389	0	0	0	0.337588	0	0	0	1.41719	0	0	0	0	0	0	0.100544	0.420079
ENSG00000009844	ENSG00000009844	0.358588	2.02377	0.407804	1.47898	2.63252	3.3419	1.76672	2.40692	1.78236	2.1914	0.810322	2.17821	1.32921	1.11707	0	0.950742	1.0687	1.96823	2.25734	1.36533	1.87712	2.08722	2.40826	0.283317	0.990478	1.35429	2.64601	1.3599	1.8918	2.15883	2.32435	2.30678	3.23455	1.46536	2.95187	1.1152	0.0750427	2.69787	2.08436	2.25673	2.97811	1.78444	1.92143	3.15416	1.75065	2.4623	0.975013	2.51961
ENSG00000009950	ENSG00000009950	0	0	0	0	0	0	0	0	0	0	0	0	0	0	0	0	0	0	0	0	0	0	0	0	0	0	0	0	0	0	0	0	0	0	0	0	0	0	0	0	0	0	0	0	0	0	0	0
ENSG00000009954	ENSG00000009954	3.58741	4.3457	1.99277	3.34148	3.23116	5.18144	3.90136	3.45422	3.86482	3.43241	2.3297	3.07512	3.3996	2.70203	3.48448	3.5357	3.96178	3.63449	4.16423	3.91282	5.11552	4.42425	4.38163	3.00578	3.93801	3.8256	4.70186	3.69694	3.02507	4.67967	4.24051	3.78595	3.81951	4.2309	4.70444	4.24448	3.5986	4.52022	3.70452	4.91746	4.48061	3.3694	3.67631	4.39295	3.46686	4.4623	4.28377	4.18258
ENSG00000010017	ENSG00000010017	1.52851	0.379919	0.992766	1.01955	2.99509	3.09398	1.56508	1.74795	0	0.73197	0.990894	1.40769	0.592247	0	1.07849	0	0.261342	1.53213	2.25734	1.12432	2.04704	1.92676	2.29864	0	1.64255	1.5953	2.72001	0.111973	1.58146	2.39016	3.07059	1.72182	2.9391	1.64594	2.88774	1.33759	2.02924	2.54977	0.499402	1.41719	1.97811	3.00683	2.09135	2.31766	2.11322	2.69362	2.76351	2.25658
ENSG00000010030	ENSG00000010030	0	0	0	0	0	0	0	0	0	0	0	0	0	0	0	0	0	0	0	0	0	0	0	0	0	0	0	0	0	0	0	0	0	0.365827	0	0	0	0	0	0	0	0	0	0	0	0	0	0
ENSG00000010072	ENSG00000010072	1.88215	0.379919	0.2558	0.604515	1.96267	3.2639	0.565081	0.084987	2.50225	1.1914	0.22536	2.02067	1.59225	0	1.84402	1.61371	1.58327	0.252024	1.95778	2.57178	2.19904	2.42425	2.57427	0.961389	1.35305	2.53872	3.01279	1.86686	1.18554	1.44263	2.54007	2.39167	3.31255	1.36583	2.75024	1.77816	0.660005	2.58824	1.02992	2.59553	2.49268	0.784441	2.24335	0.0952654	1.26522	2.89293	2.46978	2.89813
ENSG00000010165	ENSG00000010165	0	1.37992	0	0.34148	1.41013	1.50901	1.41308	1.74795	1.01683	0.316932	0.990894	1.84379	0	0.309716	0.0784863	0.535704	1.26134	1.7666	1.25734	1.12432	1.96458	0.839292	0.510143	0	0.183123	0	2.15297	0.812413	1.18554	1.44263	1.95511	2.51032	2.00323	1.8804	1.75024	0.989665	0.775482	1.79975	1.02992	2.02724	1.90772	1.10637	1.14382	2.41719	1.35833	2.33105	1.42247	1.31316
ENSG00000010219	ENSG00000010219	0.528513	0.83935	0	0.826907	1.67316	2.50901	0.828116	1.40692	0	1.0539	0	0.642158	0	0.479641	0.341521	0.173134	0.58327	0	0.716772	0.472247	0.199045	0.161221	0.635674	0	0	0	2.44247	0.111973	0.638048	0.805197	2.45761	1.51032	1.64959	1.36583	1.01327	1.33759	0.882398	1.14767	0	0.976619	2.39314	0.00683372	1.14382	0.680228	0	1.93873	0.685506	1.42008
ENSG00000010244	ENSG00000010244	5.07969	4.97983	3.31469	4.55871	5.23795	6.12372	4.02451	4.96763	5.1625	4.66271	3.99089	4.96409	4.05168	4.12989	4.40041	4.14714	5.21554	4.83699	5.03213	4.59563	5.53533	5.33914	4.86449	4.42082	4.72228	5.31271	5.93724	4.49568	4.75779	5.18217	5.40357	5.55241	5.74645	5.11306	5.35312	5.15228	4.48443	5.60241	4.438	5.57865	5.48666	4.4941	5.06438	5.54922	4.74204	5.73963	5.32294	5.57851
ENSG00000010256	ENSG00000010256	2.71614	3.93451	1.08588	0.826907	3.5907	3.9184	3.10113	2.74795	3.24949	1.1914	2.11288	2.84379	1.00728	2.39718	1.07849	2.92037	3.87605	3.19956	2.87205	3.61909	4.16252	4.19684	3.02799	2.38765	3.76809	2.64975	3.20543	2.46953	2.22301	3.3077	3.5199	3.78595	3.92261	3.62456	3.45068	3.36312	2.53447	3.27105	2.45876	3.91073	3.14038	2.32876	2.7959	3.23822	2.05877	3.14819	4.15944	4.00504
ENSG00000010270	ENSG00000010270	0	0	0	0	1.89555	2.67894	0	0	0	0	0.710786	1.96409	0	0.309716	1.457	0	0	1.02963	1.3448	1.12432	0.684472	1.83929	0.0507118	0	0.183123	1.06479	1.92164	0.812413	1.10753	2.22023	0	0.584317	0.64959	0	1.75024	0.700158	0.396971	1.42778	0.136832	0	1.83372	0	1.50639	0.317658	0	1.26066	0.322936	0.782649
ENSG00000010278	ENSG00000010278	0	1.96488	0	1.01955	0.673161	4.03258	3.02451	3.52239	3.01683	1.0539	0.810322	3.22712	1.70772	0	1.75656	0.173134	0.58327	0.766597	3.3448	2.57178	2.26943	2.79349	2.05071	1.48495	1.35305	2.84906	3.04194	2.06617	3.16643	3.36319	3.71	0.847351	2.83722	3.14343	2.75024	2.38821	1.77548	2.8949	2.18746	1.25673	1.97811	2.19948	3.09135	2.83223	0.68026	2.58259	1.51558	0.420079
ENSG00000010282	ENSG00000010282	0	0	0	0	0	0	0	0	0	0	0	0	0	0	0	0	0	0	0	0	0	0	0	0	0	0	0	0	0	0	0	0	0	0	0	0	0	0	0	0	0	0	0	0	0	0	0	0
ENSG00000010292	ENSG00000010292	1.81802	2.28681	0	0	2.0882	3.5751	2.15004	2.50002	2.6491	1.31693	1.76141	0.905193	0	0.479641	0	1.17313	2.0687	1.35156	1.42727	1.36533	3.08657	2.23161	1.37264	1.48495	0.768086	1.5953	3.7904	1.91933	1.63805	3.0947	3.39252	2.12037	2.60895	2.98474	2.3352	2.48443	0.396971	2.04075	2.23637	2.59553	2.75571	2.3694	2.29066	2.68023	2.16569	1.5237	1.9079	2.31316
ENSG00000010295	ENSG00000010295	3.48787	2.5092	0.545307	1.18948	2.14709	3.75694	3.05051	2.74795	4.10429	1.81943	0.362863	3.04815	2.96148	2.35411	2.07849	2.27267	2.26134	2.57395	3.18808	4.75235	4.43171	3.48315	3.05071	2.13131	3.31241	3.80175	3.20543	3.11197	2.06689	3.54216	3.09807	3.41214	3.20758	3.39136	3.45068	2.98966	2.02924	3.54977	2.4994	3.76918	3.22965	2.15368	2.29066	3.88534	2.48761	3.98313	3.2435	3.54346
ENSG00000010310	ENSG00000010310	0	0	0	0	0	0.316368	0	0	0.694899	0	0	0	0	0	0	0	0.846305	0	0	0	1.96458	0	0.635674	0	0	0	0	0.111973	0	0	0	0.721821	0.479665	0.880401	0	0	0	0	0	0.339189	0	0	0.506389	0.510303	0	0	0	1.61272
ENSG00000010318	ENSG00000010318	0.94355	1.46738	0	0	0	1.4159	1.05051	0.307379	1.01683	1.43241	0.362863	0	0	0	0	0.687707	1.26134	0.9041	0	0	0.877117	0.646647	1.63567	0	0	0.894862	0.39808	0	0	0.9572	0.829581	0.432314	1.56713	0.365827	1.82063	0.337588	0	0	0	0.628695	1.39314	0	0.506389	0.969735	0	1.39817	0	0.197686
ENSG00000010319	ENSG00000010319	0	0	0	0	0	0	0	0	0	0	0	0	0	0	0	0	0	0	0	0	0	0	0	0	0	0	0	0	0	0	0	0	0	0	0	0	0	0	0	0	0	0	0	0	0	0	0	0
ENSG00000010322	ENSG00000010322	2.60652	3.54984	1.08588	2.60451	2.86079	3.69884	2.99804	2.95946	3.39534	2.68617	1.60387	3.10159	2.32921	1.83328	2.28012	2.22376	2.96178	2.9041	2.71677	2.91282	4.12504	3.48315	4.15924	2.60525	3.50505	3.25241	4.36386	1.69694	2.95998	3.56601	3.41454	3.21659	4.20758	3.36583	3.92016	3.98966	2.93302	3.0952	3.82133	3.85576	3.44377	2.72304	2.86003	3.23822	3.35833	3.79672	3.64486	4.15188
ENSG00000010327	ENSG00000010327	0.165943	1.83935	0	1.18948	0.825164	1.09398	1.24315	1.58749	1.39534	0.316932	0	1.32023	0	0	0	0	1.96178	1.53213	1.16423	2.18845	2.57756	2.00922	0.858067	0.420821	0	1.47982	2.09852	0	1.10753	2.02759	1.45761	2.06974	1.1801	1.55847	0.887742	0.530233	0	1.51024	0.329477	3.12346	0.585789	0	1.0369	0.0952654	0.817764	2.10866	1.68551	1.19769
ENSG00000010361	ENSG00000010361	0	2.37992	0	0	0.0881982	1.83094	1.88701	0	0.864824	1.9799	0.488394	1.22712	0.00728413	1.30972	1.21599	2.36578	0.261342	1.44467	2.3448	2.87435	1.46208	1.42425	1.37264	1.35371	2.09001	1.06479	0.39808	0.433901	0	2.72274	1.69208	1.16928	0.939096	1.36583	0	1.33759	0.396971	1.2472	1.23637	1.69283	0	0.65891	0.506389	1.96973	0.817764	1.93873	0.837509	0
ENSG00000010379	ENSG00000010379	0	0	0	0	0	0	0	0	0	0	0	0	0	0	0	0	0	0	0	0	0	0	0	0	0	0	0	0	0	0	0	0	0	0	0	0	0	0	0	0	0	0	0	0	0	0	0	0
ENSG00000010404	ENSG00000010404	5.86638	6.31656	4.41679	4.99683	6.14709	6.46612	5.42306	5.89234	6.84972	5.23976	5.49215	6.23012	5.2361	5.73598	5.1995	5.44259	6.56968	5.93251	6.3288	6.65641	7.00897	6.35893	5.94553	5.38345	5.84846	6.15225	6.52478	5.91933	5.77681	6.51486	6.38417	6.48398	6.31887	6.53861	6.2612	6.50465	5.09741	6.04767	5.5774	6.45467	6.02042	5.64656	6.26128	6.24162	5.88581	7.10615	6.55998	6.25658
ENSG00000010438	ENSG00000010438	0	0	0	0	0	0	0	0	0	0	0	0	0	0	0	0	0	0	0	0	0	0	0	0	0	0	0	0	0	0	0	0	0	0	0	0	0	0	0	0	0	0	0	0	0	0	0	0
ENSG00000010539	ENSG00000010539	2.31278	2.13481	1.3338	1.71999	2.78864	3.4159	2.28755	2.66995	3.39534	0.73197	2.11288	3.36462	2.76217	1.95357	2.61454	1.82521	0.261342	2.93652	2.87205	3.36533	3.632	3.51172	2.6053	2.13131	1.64255	2.80175	2.7904	2.11197	2.46117	3.51792	3.55997	1.72182	1.80159	2.55847	1.42831	2.73969	2.36044	3.4696	1.91444	3.12346	2.75571	1.95437	2.58439	3.18273	2.56779	3.39817	2.60304	2.61272
ENSG00000010610	ENSG00000010610	2.94355	3.3572	1.2558	1.82691	3.82516	4.36699	2.52856	3.20046	3.30961	2.43241	1.48839	3.77966	1.91417	2.0646	1.66345	3.00964	3.11932	2.53213	3.23462	4.17269	3.98564	2.00922	3.87089	2.74275	2.70669	2.5953	4.05629	3.24126	3.27746	4.07822	3.94	3.54779	3.8547	3.86225	4.3352	3.77816	2.20433	4.01274	3.53893	4.33919	4.21515	2.05746	4.02296	3.29166	3.19122	3.29629	4.33576	4.21264
ENSG00000010626	ENSG00000010626	0	0	0	0	0	0.678938	0	0	1.60179	0	0	0	0	0	0	0	0.58327	0	0	0	1.19904	0.161221	0	0	0.183123	0	0	0	0	0	0	0	0.064627	0	0	0	0	0	0	0	0	0	0	0	0	0	0	0
ENSG00000010671	ENSG00000010671	0.94355	0.549844	0.407804	0.826907	3.25812	2.96844	2.19735	1.82195	2.6491	2.58995	1.07336	2.56816	2.32921	2.70203	1.457	2.06622	1.0687	1.83699	2.8423	2.79418	2.96458	2.59418	2.47698	2.13131	1.76809	2.28718	3.15297	2.2819	1.58146	2.67967	2.22813	3.34985	3.20758	2.0179	2.85458	2.1152	1.24497	2.58824	1.65141	3.23535	2.17075	1.78444	2.50639	2.79571	2.21631	2.74609	2.76351	2.78265
ENSG00000010704	ENSG00000010704	0	0.549844	0	0	0.0881982	1.09398	0	0	0	0	0	0	0	0	0	0	0	0	0	0	0.684472	0	0	0	0	0	0	0	0	0	0	0	0.64959	0	0.0132733	0	0	1.14767	0	0	0	0	0	0	0	0	1.10054	0
ENSG00000010803	ENSG00000010803	0	1.54984	0	1.47898	0.0881982	2.15287	0	1.30738	1.27986	0	0	0.127585	0	0	0.0784863	0	0	0	0	1.98682	0	2.29872	2.44303	0	0	0	0.39808	0.571405	0	0.635272	0	0	1.64959	0	0.0132733	0	0	1.92528	0	1.16926	0.907717	0	0	1.31766	0	0	1.51558	0.420079
ENSG00000010810	ENSG00000010810	6.03101	6.42704	4.08588	5.48716	5.77002	7.12188	5.31997	5.95946	6.25714	5.45989	4.82824	6.12436	5.41668	5.01708	5.49127	5.13396	6.48051	5.9204	6.13386	6.49778	7.00897	5.63371	6.63379	5.33208	5.76055	6.16632	7.23255	5.67039	5.35124	6.11909	6.26193	6.34187	6.75579	6.5669	6.02077	6.18844	5.19916	6.64638	5.71318	6.90228	6.53123	5.47094	5.72878	6.46159	6.11656	7.02354	6.41946	6.88185
ENSG00000010818	ENSG00000010818	2.68052	1.77224	1.3338	1.71999	2.78864	4.43975	2.88701	3.11473	2.90435	1.73197	1.90343	2.17821	1.00728	2.11707	1.84402	1.61371	2.50927	1.14511	2.71677	2.47225	3.71001	2.83929	3.13817	2.76874	1.99048	3.02414	3.15297	1.81241	1.79559	3.78502	3.12504	2.21659	1.80159	2.60287	3.57806	2.38821	1.66001	3.27105	0.499402	3.41719	3.73554	2.32876	3.60325	3.03386	2.64373	2.93873	3.10054	3.44561
ENSG00000010932	ENSG00000010932	0	0	0	0	0	0	0	0	0	0	0	0	0	0	0	0	0	0	0	0	0	0	0	0	0	0	0	0	0	0	0	0	0	0	0	0	0	0	0	0	0	0	0	0	0	0	0	0
ENSG00000011007	ENSG00000011007	1.75091	2.5092	0.2558	0	1.89555	3.5751	1.41308	1.74795	2.6491	0.539325	0	2.40769	0	1.70203	1.66345	1.36578	2.34881	1.25202	2.46679	2.52287	2.57756	0.424255	2.37264	1.28332	2.09001	1.98232	3.84102	1.50429	2.29516	3.0947	2.45761	1.84735	3.1801	1.0179	3.3352	2.23067	1.39697	2.4696	1.32948	2.95062	2.83372	0.784441	2.19445	2.75823	2.21631	2.79672	2.37356	2.25658
ENSG00000011009	ENSG00000011009	3.13995	3.40229	1.08588	2.41187	3.33613	3.4159	3.28755	3.54442	3.86482	2.90189	1.42699	3.02067	1.59225	2.76915	1.07849	2.85763	3.65366	1.96823	3.50527	4.37914	4.54954	3.74618	3.68007	3.11114	2.82698	3.32113	4.2929	2.06617	3.12743	3.63527	3.20304	3.51032	3.64959	3.76793	3.93611	4.21673	3.00578	3.27105	3.5583	3.78397	2.22965	2.28694	3.14382	3.83223	2.7846	3.5237	3.55998	3.36761
ENSG00000011021	ENSG00000011021	0.358588	0	0	0	0	0.830941	0	0	1.94283	0.73197	0	0.779662	0.329212	0	0	0	1.96178	0.766597	0	0	0	0	0	0	0	0.21679	0	0	0.107533	0	0	2.01728	0.801593	0	0.887742	0.530233	0.0750427	1.51024	0	0.754226	0.585789	0	0.795896	0	0	1.26066	0	1.07216
ENSG00000011028	ENSG00000011028	1.75091	3.3572	0.992766	2.87753	3.0268	2.20945	3.87251	2.99188	3.01683	0.316932	1.85763	1.64216	3.53085	4.30972	1.34152	2.06622	2.65366	3.99926	3.25734	2.70929	2.87712	4.37845	3.35449	4.08033	3.64255	2.89486	3.64601	3.01886	2.66553	3.54216	2.89371	3.45221	0.939096	1.64594	3.4944	2.43712	4.33243	3.71535	2.75574	2.59553	3.28623	3.64242	4.00889	3.09527	2.26522	2.63917	3.03914	2.25658
ENSG00000011052	ENSG00000011052	0	0	0	0	0	0	0	0	0	0	0	0	0	0	0	0	0	0	0	0	0	0	0	0	0	0	0	0	0	0	0	0	0	0	0	0	0	0	0	0	0	0	0	0	0	0	0	0
ENSG00000011083	ENSG00000011083	0	0	0	0	0	0	0	0	0	0	0	0	0	0	0	0	0	0	0	0	0	0	0	0	0	0	0	0	0	0	0	0	0	0	0	0	0	0	0	0	0	0	0	0	0	0	0	0
ENSG00000011105	ENSG00000011105	0	0	0	0.604515	0	0	0	0	0	0.539325	0	0	0	0	0.341521	0	0	0	0	0	1.19904	0	0.510143	0.131314	0	0	1.39808	0	0	0.220235	0	0	0	0.728397	0	0	0	1.04075	0	0	0	0.00683372	0	0.510303	0	0	1.10054	0
ENSG00000011114	ENSG00000011114	3.46711	4.32243	1.08588	2.92644	3.86079	4.42788	3.9574	3.08499	4.42282	3.90189	1.81032	3.93494	3.62199	3.64957	2.71075	3.34306	4.73708	3.73007	4.0387	4.60741	5.5706	4.43921	4.73721	3.04885	3.73771	4.52422	4.85751	3.89333	3.0037	4.46816	4.43624	4.10788	4.5777	4.54716	3.73209	4.10009	3.6142	4.36268	3.47922	4.645	4.06152	3.76933	3.96582	4.1968	3.35833	4.83355	4.49286	4.60141
ENSG00000011132	ENSG00000011132	0.680516	2.58937	0.670838	1.18948	1.5907	2.50901	2.41308	1.50002	3.27986	0.053898	0	1.90519	0.814639	0	1.75656	0.535704	2.34881	2.44467	1.71677	2.66489	2.87712	2.00922	3.13817	0	0	1.35429	2.09852	2.15637	1.46117	0.635272	1.76247	2.16928	2.52406	2.0179	2.67624	2.1152	1.82993	1.42778	1.4994	2.29855	0.907717	1.84333	2.42393	0.510303	1.35833	3.22414	2.46978	1.70019
ENSG00000011143	ENSG00000011143	0	0	0	0	0	0	0	0	1.50225	0	0	0.779662	0	0	0	1.17313	0	0	0.064695	0	0.462079	0	0.510143	0.420821	0	0	1.30497	0	0	0.220235	0.692077	1.58432	0	0	0.0132733	0	0	0	0	0.169264	1.17075	0	0	0.969735	0	0.260663	0	0.612724
ENSG00000011198	ENSG00000011198	3.13995	4.6928	2.21516	2.41187	3.67316	3.48629	3.56508	3.54442	4.6491	2.31693	2.45802	4.29751	2.17721	3.71911	2.75656	3.4743	4.01623	3.39887	3.98526	5.03993	5.63867	3.62065	3.47698	2.81937	3.43105	4.08469	3.68348	3.72668	3.58146	4.11101	4.02836	4.00386	4.20758	4.5697	4.23567	3.83401	2.93302	4.31759	4.01598	4.89036	3.75571	3.82884	4.21911	2.41719	3.85018	4.4623	4.63452	4.15188
ENSG00000011201	ENSG00000011201	0	0	0	0.0195524	0	0	0	0	0	0	0	0	0.592247	0	0	0	0	0	0	0.249855	0	0	0	0	0	0	0	0	0	0	0	0	0	0	0	0	0	0	0	0	0	0	0	0	0	0	0	0
ENSG00000011243	ENSG00000011243	2.00244	2.5092	0	1.18948	1.89555	1.83094	2.33062	1.58749	3.36732	0	0.22536	3.07512	2.3996	2.55764	1.92648	2.65118	2.9052	1.02963	1.57927	2.30875	3.71001	2.29872	2.83207	0.961389	1.88356	2.5953	3.01279	1.3599	0.107533	2.22023	1.54007	2.26239	2.43386	2.08203	2.12875	2.33759	1.8824	1.58824	1.13683	2.72385	1.58579	1.19948	1.24335	1.59777	2.16569	2.39817	2.97501	3.44561
ENSG00000011258	ENSG00000011258	1.35859	0.701847	0	0	1.0882	2.4159	0.243153	0.500025	0.502254	0.539325	0.0733565	0.779662	0	0.479641	1.457	0	0.261342	0	0	1.57178	1.57756	2.16122	0.858067	1.04885	0.768086	0.702217	2.04194	0.571405	1.02507	1.44263	1.76247	0.262389	1.87198	2.08203	1.23567	0.989665	0.981933	2.19829	1.4994	1.81312	1.67325	1.19948	1.33646	2.75823	0.817764	1.93873	0.975013	1.86065
ENSG00000011260	ENSG00000011260	1.05903	0.83935	0.89323	0.0195524	0.503236	3.61754	2.33062	2.08499	2.15433	2.12429	0.603871	1.49016	2.00728	1.47964	1.56391	0.535704	2.26134	1.02963	2.30173	1.36533	3.16252	2.64665	1.44303	0.661829	0.768086	2.14279	3.17944	1.19944	1.02507	2.0947	2.22813	2.61994	2.60895	2.20233	2.1832	1.92255	2.11944	2.42778	1.02992	2.72385	3.04522	1.78444	1.24335	1.96973	1.35833	2.58259	1.51558	3.16731
ENSG00000011275	ENSG00000011275	3.83432	4.54984	2.57773	3.69198	4.39805	5.43383	3.88701	4.34551	4.51508	3.56486	2.94783	4.03448	3.88993	3.53853	3.00449	3.61371	4.67073	3.71146	4.51473	4.53526	5.4085	4.34709	4.41703	3.50055	4.59251	4.7775	5.19898	3.66656	3.46117	3.93905	4.7277	4.7136	5.55648	4.6565	4.89592	4.75905	3.7189	4.93277	4.04372	5.29855	4.64107	3.26557	3.77941	5.18273	4.07258	4.59695	4.68551	5.21264
ENSG00000011295	ENSG00000011295	2.91318	2.90348	1.3338	2.10702	2.50324	3.79442	2.28755	2.50002	3.08722	2.81943	1.81032	2.52968	3.21674	0.117071	1.75656	2.45324	3.21554	2.6926	2.9012	3.09116	4.12504	2.64665	3.44303	2.24679	2.57544	3.25241	4.05629	2.11197	2.18554	3.54216	3.59897	3.12037	3.06463	3.14343	2.78586	2.85216	2.20433	2.98417	2.75574	3.27779	3.07764	1.72304	3.24335	3.18273	2.16569	3.91601	3.55998	3.70019
ENSG00000011304	ENSG00000011304	3.92844	4.47795	2.78632	3.26748	4.62218	5.48629	4.44283	4.71919	4.95229	3.77636	3.05318	4.49016	3.3996	3.5765	3.56391	4.44259	4.52813	4.05938	4.6836	4.61909	5.48445	5.02912	4.99908	3.46918	4.18312	5.13327	5.35228	3.86686	4.347	5.41006	4.71	4.97663	5.30621	4.54716	4.66672	4.6177	3.67496	4.81605	3.86864	5.15226	4.83372	3.9274	4.70279	5.08773	3.7846	4.75891	5.10804	5.25658
ENSG00000011332	ENSG00000011332	0	0	0	0	0	0	0	0	0	0	0	0	0	0	0	0	0	0	0	0	0	0	0	0	0.183123	0	0	0	0	0	0	0	0	0	0	0	0	0	0	0	0	0	0	0	0	0	0	0
ENSG00000011347	ENSG00000011347	0	0	0	0	0	0	0	0	0	0	0	0	0	0	0	0	0	0	0	0	0	0	0	0	0	0	0	0	0	0	0	0	0	0	0	0	0	0	0	0	0	0	0	0	0	0	0	0
ENSG00000011376	ENSG00000011376	0	0	0	0	0	0.509013	0	0.307379	0	0	0	0.32023	0	0	0	0	0.261342	1.35156	0.579268	0.664892	0	0.424255	0.635674	0	0	0.479824	0.983042	0	0	0.442627	0.540074	0	0.64959	0.143435	1.01327	0	0.244968	0.662242	0	0.628695	0.585789	0	0	0	0.817764	0.523697	0	0
ENSG00000011405	ENSG00000011405	2.71614	3.62785	1.84076	3.99683	3.17566	4.15287	3.54693	3.20046	4.01683	3.25553	0.990894	3.32023	3.00728	3.0646	2.07849	3.19867	4.01623	3.35156	3.18808	4.3231	5.17174	3.94782	4.19026	1.71628	3.60939	4.06479	4.6742	2.63554	3.10753	3.70136	3.97006	3.39167	3.52406	2.8804	3.28629	3.65952	2.93302	4.06823	2.91444	3.88351	3.65188	2.32876	3.09135	3.81408	2.91292	4.29629	3.78237	4.29922
ENSG00000011422	ENSG00000011422	2.56804	4.46738	3.04007	3.14884	4.43397	5.09398	4.08864	4.48871	4.17063	1.1914	2.07336	4.56816	3.17721	4.25223	2.92648	2.98049	3.0687	2.30265	4.70028	5.33732	4.79598	4.34709	3.9576	3.71628	3.76809	4.46472	4.48554	3.99462	3.71897	4.90206	4.12504	3.8623	4.4104	4.03421	4.54725	4.21673	2.82993	4.63493	3.438	4.38843	4.34068	4.24387	4.2672	4.73912	3.76772	4.20552	4.549	4.21264
ENSG00000011426	ENSG00000011426	0	0	0	0	0	0	0	0	0	0	0	0	0	0	0	0	0	0	0	0	0	0	0	0	0	0	0	0	0	0	0	0	0	0	0	0	0	0	0	0	0	0	0	0	0	0	0	0
ENSG00000011451	ENSG00000011451	1.44605	1.18727	0	1.18948	2.96267	3.23693	2.70258	2.20046	3.05245	1.63886	0.710786	2.81208	0.592247	1.39718	0.563913	2.57523	2.26134	1.14511	1.50527	3.02244	2.19904	0.839292	1.05071	0.768744	1.76809	2.14279	2.92164	1.19944	1.8445	2.49325	2.5796	2.01728	1.87198	1.8804	2.55759	2.1152	0.534474	2.58824	1.5774	3.05191	1.28623	1.95437	2.69402	1.68023	1.88189	2.39817	2.15944	3.03899
ENSG00000011454	ENSG00000011454	2.68052	3.62785	0.786315	2.26748	3.11795	4.3419	3.50994	3.4773	3.62564	2.68617	1.15136	3.32023	2.00728	2.83328	2.34152	3.19867	3.26134	2.39887	3.40709	4.03993	4.7351	3.86166	3.4601	2.38765	3.31241	3.70222	4.34059	3.75583	2.7705	3.46816	3.45761	3.73812	4.00323	3.70822	3.73209	3.53023	3.20433	3.83217	3.0019	4.41719	3.46843	2.05746	3.33646	3.75823	2.26522	3.29629	4.13029	4.18258
ENSG00000011465	ENSG00000011465	0	0	0	0	0	0	0	0	0	0	0	0	0	0	0	0	0	0	0	0	0	0	0	0	0	0	0	0	0	0	0	0	0	0	0	0	0	0	0	0	0	0	0	0	0	0	0	0
ENSG00000011478	ENSG00000011478	0	0	0	0	0	0	0	0	0	0	0	0	0	0	0	0	0	0	0	0	0.877117	0	0	0	0	0	0	0	0	0	0	0.262389	0	0	0	0	0	0	0	0.869703	0	0	0	0	0	0.260663	0	0
ENSG00000011485	ENSG00000011485	1.16594	0.549844	0	0	0.310591	0.968445	0.943593	0	1.50225	0	0	0	0	0	0	0	0	0	0.25734	1.47225	2.19904	1.00922	0.858067	0	0.183123	0	1.20543	0	0.744963	1.72274	0	1.72182	1.87198	0.558472	0.887742	1.92255	0	0.662242	0	0.491192	0.907717	0	0.506389	1.09527	0	0	0.515581	0.934652
ENSG00000011523	ENSG00000011523	1.75091	2.2379	1.08588	0.826907	2.78864	3.43975	1.76672	1.89234	3.44979	1.90189	1.07336	1.84379	1.81464	1.55764	2.00449	2.65118	2.96178	1.96823	2.64966	2.66489	3.26943	2.08722	2.85807	1.04885	3.0411	3.18026	3.42045	2.01886	1.63805	2.99282	3.5199	2.06974	3.20758	2.20233	2.1832	1.92255	0.660005	3.22296	1.4994	3.37872	3.28623	2.48488	2.24335	2.83223	2.94329	3.4623	2.83751	3.56692
ENSG00000011566	ENSG00000011566	0.165943	0	0	0	0	0.830941	0	0	0.502254	0.73197	0.362863	0	0.329212	0	0.0784863	0	0	0.766597	0	0	1.04704	0	0.858067	0	0	0	0	0	0	0.805197	1.76247	0	0	1.0179	2.07217	0	0	0.925276	0	0.491192	0.907717	0	0	0	0	0.260663	0	0
ENSG00000011590	ENSG00000011590	0	0	0	0	0	0	0	0	0	0	0	0	0.592247	0	0	0	0	0	0	0	0	0	0	0	0	0.479824	0	0	0	0	0.370149	0	0	0	0	0	0	0	0	0	0	0	0	0	0	0	0	0
ENSG00000011600	ENSG00000011600	6.86042	8.59363	5.97766	7.17942	7.73326	8.06264	7.86337	7.521	8.15536	6.67741	5.70433	8.26274	7.33596	7.37984	6.62692	7.61726	8.13786	7.35006	8.12925	9.2713	9.14332	8.81943	8.52594	6.83329	8.06117	8.40365	7.98492	7.65597	7.12248	8.19178	8.17589	8.09132	7.99339	8.31002	7.84511	8.5828	6.88401	7.55463	8.04286	8.47646	7.80254	7.29751	7.73414	7.87334	7.94047	9.03611	8.2953	8.06805
ENSG00000011638	ENSG00000011638	0	0.187274	0	0.0195524	1.41013	1.67894	0.943593	0.959456	0.279862	0	0	0.905193	0.00728413	0.309716	1.21599	1.17313	0.846305	0.766597	1.64966	0.834817	0	1.42425	1.69457	0.768744	0	0.702217	1.20543	0	0.638048	2.02759	0.692077	0.962829	1.56713	0.365827	1.51577	0.115196	0	0	0.91444	1.75423	1.90772	0	1.50639	1.5103	0	0.260663	2.21602	2.13629
ENSG00000011677	ENSG00000011677	0	0	0	0	0	0	0	0	0	0	0	0	0	0	0	0	0	0	0	0	0	0	0	0	0	0	0	0	0	0	0	0	0	0	0	0	0	0	0	0	0	0	0	0	0	0	0	0
ENSG00000012048	ENSG00000012048	1.35859	1.77224	0.2558	0.826907	0.962667	1.59648	1.56508	0	1.50225	0	0	1.32023	0.00728413	0	0.756558	0.950742	1.43127	0.766597	1.9012	1.66489	2.52097	2.42425	0.751152	0.86828	1.76809	0.21679	1.09852	1.2819	0.844499	1.8052	2.1775	1.06974	1.87198	0.558472	0.0132733	0.115196	0.660005	0	0	1.81312	2.34068	1.10637	1.0369	1.96973	1.81776	1.74609	1.10054	1.51961
ENSG00000012061	ENSG00000012061	2.31278	3.18727	0.407804	1.47898	2.41013	2.93528	2.15004	2.45422	2.82418	1.9799	0.810322	2.44951	1.70772	1.63164	2.61454	2.27267	2.50927	1.53213	2.87205	2.05721	3.04704	3.29872	2.6053	0.961389	1.35305	2.84906	3.54783	1.4339	0.107533	3.0947	2.82958	2.81698	3.26102	3.11306	1.67624	2.38821	1.98193	2.38471	1.41694	3.59553	3.01205	2.05746	2.7959	3.09527	2.35833	3.06802	2.21602	3.51961
ENSG00000012124	ENSG00000012124	2.52851	3.05234	0	2.71999	4.39805	5.2772	2.85786	3.94297	4.46308	2.73197	0.22536	3.89009	2.53085	2.439	2.88584	0	3.21554	3.57395	3.87205	3.41978	4.81963	3.454	3.58987	2.84403	4.35305	4.12368	4.24357	1.86686	3.20439	3.61255	4.16456	0	3.45694	3.28639	2.85458	3.25815	2.50131	3.98417	1.85304	3.23535	4.27229	1.72304	3.8122	3.71976	3.08625	3.91601	1.60304	4.03899
ENSG00000012171	ENSG00000012171	0	0	0	0	0	0	0	0	0	0	0	0	0	0	0	0	0	0.252024	0	0	0	0.839292	0	0	0	0	0	0	0	0	0	0	0	0	0	0	0	0	0	0	0	0	0	0	0	0	0	0
ENSG00000012174	ENSG00000012174	0	0.379919	0	0	0	1.31637	0	0.307379	0	0	0.710786	0	0	0.309716	0	0.173134	0.58327	0	0.25734	0.472247	1.04704	0	0	0	0.990478	0	0	0	0	0.635272	0	0	0	0	0.235666	0	0	0	0.329477	0	0	0	0	0.510303	0.68026	0.523697	0	0
ENSG00000012211	ENSG00000012211	0	0	0	0	0	0	0	0	0	0	0	0	0	0	0	0	0	0	0	0	0	0.161221	0	0	0	0	0	0	0	0	0	0	0	0	0	0	0	0.340314	0	0	0	0	0	0	0	0	0	0
ENSG00000012223	ENSG00000012223	0	1.37992	0	0	0.673161	2.15287	3.10113	1.58749	2.44979	0	0.710786	0.642158	0	2.11707	0	0	0	1.35156	1.50527	0	1.57756	1.64665	1.37264	2.04885	0.768086	1.21679	0	0	1.63805	2.02759	3.15151	0	2.06463	0	2.95187	2.05379	1.32297	0	0	1.75423	2.90772	2.9274	1.65839	1.96973	0.358332	1.84563	1.76351	0
ENSG00000012232	ENSG00000012232	2.21657	3.42431	0	0.826907	1.0882	3.31637	2.66942	2.85758	3.67218	0.539325	1.36286	2.17821	1.91417	2.89468	0.756558	1.88934	2.43127	1.96823	2.46679	3.52287	4.60504	2.79349	3.39056	2.04885	2.35305	2.53872	2.7904	2.11197	1.63805	4.04466	2.32435	2.78595	3.31255	1.64594	2.95187	3.5526	1.53447	2.2472	1.23637	3.43605	3.04522	1.84333	2.98032	2.26519	2.44579	3.5237	2.94185	2.61272
ENSG00000012504	ENSG00000012504	0	0	0	0	0	0	0	0	0	0	0	0	0	0	0	0	0	0	0	0	0	0	0	0	0	0	0	0	0	0	0	0	0	0	0	0	0	0	0	0	0	0	0	0	0	0	0	0
ENSG00000012660	ENSG00000012660	3.52851	2.87177	3.17334	2.18948	4.96267	5.92264	3.76672	4.62931	4.13784	2.68617	3.58993	4.17821	2.59225	3.49954	3.14888	3.19867	2.8463	4.17259	5.00553	3.49778	4.23467	4.93732	3.8189	4.35371	2.93801	4.30425	5.21826	3.5714	4.27746	4.94816	4.33593	3.80155	4.28702	4.53575	5.10779	3.57463	3.24497	4.67123	3.5583	4.11178	5.31371	4.65891	4.83631	4.91969	3.97304	3.49332	4.37356	3.10458
ENSG00000012779	ENSG00000012779	3.21657	4.65604	2.44343	3.54311	4.87828	5.13837	4.98462	4.37039	5.33876	1.63886	3.44259	4.95685	3.13657	4.90217	2.96601	4.14714	4.23862	4.05938	4.87939	4.66489	5.51374	5.79929	4.26988	4.46918	3.79783	5.00339	4.77312	4.15637	4.4845	5.27913	4.65555	4.99031	4.81951	5.15839	5.48901	5.53023	3.7044	4.91774	4.5193	5.5443	4.72534	4.60036	4.99468	5.08016	4.52826	5.28746	5.52121	4.99643
ENSG00000012817	ENSG00000012817	0	2.33412	0	0	2.36122	0	0	0	1.6949	0	0	0	0	0	0	2.31998	0	0.766597	0	2.70929	3.632	2.79349	0	0	0	0	0	0	0	0	0	2.26239	2.60895	0	2.51577	0	0	0	0	3.21366	0	0	1.24335	0	0	2.69362	2.32294	3.13629
ENSG00000012822	ENSG00000012822	2.60652	3.56974	0	1.34148	2.67316	2.79442	1.63547	2.35801	3.36732	1.1914	0.0733565	2.60563	1.91417	1.70203	0.341521	1.82521	3.39063	2.35156	2.25734	2.47225	4.1439	3.19684	3.09511	1.91559	3.73771	2.80175	2.75563	2.32143	2.14706	2.8052	3.01401	2.8771	2.52406	2.46536	2.71371	3.1152	0.775482	1.92528	2.4994	3.43605	2.75571	1.44741	1.58439	2.4645	1.68026	3.33105	2.9079	2.93465
ENSG00000012963	ENSG00000012963	0.680516	1.83935	0	0	1.5907	2.90133	1.82812	1.50002	1.86482	0	0	1.64216	0	0.479641	1.92648	1.7581	0.846305	2.08852	2.81193	0.98682	1.33655	1.53973	1.90869	0.546352	0.505051	1.21679	3.23097	0.433901	0.39704	1.8832	1.61808	2.43231	1.72759	2.0179	1.88774	1.70016	1.32297	2.29451	0.136832	1.6287	1.90772	0.65891	1.72878	1.09527	1.35833	2.10866	2.37356	3.19769
ENSG00000012983	ENSG00000012983	3.60652	0.964881	2.47819	1.60451	3.23116	4.42788	1.82812	2.62931	2.9803	3.4044	2.51814	3.02067	1.46672	1.47964	3.53792	1.82521	1.8463	2.48906	3.0387	1.91282	3.30338	2.00922	3.27953	2.04885	2.09001	3.44945	3.75563	2.3599	3.20439	3.41663	3.01401	2.68865	2.60895	2.84387	3.4727	2.33759	2.74747	3.36268	2.32948	3.05191	3.65188	2.10637	2.82832	3.75823	1.68026	2.79672	3.21602	2.70019
ENSG00000013016	ENSG00000013016	0	2.08036	0	0.0195524	2.0268	0.316368	0	0.821953	0.0168272	0	0.22536	0.490155	0	0	0.563913	0.950742	0.261342	0.614594	0.579268	2.18845	0.684472	1.53973	1.44303	1.91559	1.50505	0	1.98304	0.696936	1.02507	0.805197	0	0	0	0	1.59824	0	0	1.2472	0	1.75423	1.49268	0	0.921427	1.5103	0.68026	0.260663	0.837509	1.07216
ENSG00000013275	ENSG00000013275	3.40298	3.87177	0.0858754	2.10702	3.80702	4.6383	2.88701	3.76681	2.90435	1.90189	0.903431	2.49016	2.91417	2.63164	1.66345	3.29652	3.21554	3.08852	3.11532	4.03993	4.67153	4.21433	3.39056	2.71628	3.18312	3.38671	4.51702	3.58771	2.7705	3.65764	3.67393	4.29581	3.64959	3.86225	3.78586	3.20266	2.24497	4.21068	2.65141	4.25673	2.83372	2.62574	3.33646	3.4645	3.11322	3.33105	3.80098	4.28515
ENSG00000013288	ENSG00000013288	1.16594	3.71977	0.0858754	1.60451	2.14709	4.04817	0.943593	1.89234	2.60179	1.90189	1.15136	1.12759	2.09475	2.26391	0.563913	2.12067	2.72077	2.6926	3.54274	3.30875	3.75976	3.26556	3.00491	1.81937	2.82698	3.25241	3.568	2.66656	1.8918	2.84473	2.92474	2.75424	3.03425	2.08203	3.3352	3.28512	2.20433	3.01274	1.72179	3.35909	2.04522	1.3694	3.56528	2.59777	2.60626	3.55344	2.94185	2.51961
ENSG00000013293	ENSG00000013293	0	0	0	0	0	0	0	0	0	0	0	0	0	0	0	0	0	0	0	0	0	0	0	0	0	0	0	0	0	0	0	0	0	0	0	0	0	0	0	0	0	0	0	0	0	0	0	0
ENSG00000013297	ENSG00000013297	0	0	0	0	0	0	0	0	0	0	0	0	0	0	0	0	0	0	0	0	0	0	0	0	0	0	0	0	0	0	0	0	0	0	0	0	0	0	0	0	0	0	0	0	0	0	0	0
ENSG00000013306	ENSG00000013306	9.43874	9.47367	9.82608	9.79393	9.62153	9.49236	9.61111	9.8197	9.46721	9.91405	9.85308	9.5196	9.57381	9.78088	10.1199	9.43556	9.22929	9.74015	9.50111	9.24938	9.17403	9.54967	9.37798	9.55385	9.53517	9.62533	8.99706	9.44401	9.96672	9.31035	9.45562	9.41341	8.83832	9.1658	9.43954	9.27338	9.74127	9.29123	9.52577	9.07164	9.29961	9.51689	9.57038	9.46777	9.22097	8.94014	9.29284	9.09855
ENSG00000013364	ENSG00000013364	3.48787	4.26256	1.17334	3.14884	3.78864	5.16006	3.73501	3.83987	4.08722	1.81943	2.51814	3.60563	3.3996	3.51917	2.80095	3.4743	3.8463	3.37541	3.98526	4.20405	4.74748	4.72194	4.34533	3.22818	3.46853	3.64975	4.26844	3.15637	3.25954	4.0947	3.95511	4.82463	4.22113	4.25891	4.15623	4.31159	3.45008	4.04075	2.97333	4.52682	3.51653	3.17676	4.20683	4.11022	3.44579	4.29629	4.29694	4.71076
ENSG00000013374	ENSG00000013374	3.89775	4.4352	2.86724	3.82691	4.5256	5.4748	4.10113	4.40692	5.02582	3.75434	3.69785	4.37551	3.17721	4.35411	3.84402	3.84151	3.96178	4.15891	4.8498	4.63068	5.79598	4.56721	5.10056	3.89213	4.73771	5.26118	5.5879	4.2819	3.79559	5.41006	4.60855	4.84735	4.61922	4.58084	5.12875	4.48443	4.30386	4.85601	4.02992	5.33919	5.40597	3.67521	4.27898	5.33048	4.558	4.98313	4.58167	4.96145
ENSG00000013375	ENSG00000013375	1.52851	0.701847	0	0	0.503236	2.46321	0.565081	1.08499	0	2.0539	0.362863	0	1.46672	0.894678	0.563913	0	0.261342	1.7666	0.064695	0.98682	2.12504	0	0.510143	0.768744	0.505051	1.98232	0.720008	1.63554	0.39704	1.9572	1.45761	1.34985	1.64959	0.143435	2.07217	1.1152	0.0750427	2.38471	0	1.81312	0.393144	0.00683372	1.0369	1.68023	1.52826	0.938735	0.515581	2.70019
ENSG00000013392	ENSG00000013392	0	0	0	0	0	0.0939758	0	0	0	0	0	0	0.814639	0	0	0	0	0	0	0	1.57756	0	0	0	0	0	0	0	0	0	0	0	0	0	0.598236	0	0	0.925276	0	0	0	0	0	0	0	0	0	0
ENSG00000013441	ENSG00000013441	3.21657	1.70185	0.545307	1.47898	2.9295	5.04039	3.10113	3.60855	3.42282	3.43241	3.24328	3.02067	1.91417	3.19236	2.61454	1.5357	1.72077	2.93652	3.70028	2.61909	4.23467	3.29872	2.93335	3.28332	2.09001	3.28718	4.34059	1.96995	3.14706	3.18986	3.1775	2.99031	3.50203	3.46536	4.08652	2.92255	3.36044	4.35154	2.94419	3.14654	4.49268	3.05746	3.52629	3.68023	2.64373	3.66666	3.15944	3.54346
ENSG00000013503	ENSG00000013503	0.680516	0.549844	0	0	1.50324	0.316368	0.243153	1.30738	0.864824	0.539325	0	1.02067	0.592247	0	1.34152	0	0	0.9041	1.3448	0.834817	2.19904	2.36285	0	0.283317	0	0	0.205435	0	0	0	0	0.432314	0.64959	0.728397	1.01327	0	0	1.58824	0.499402	1.49119	1.83372	0	0	0.317658	1.05877	1.10866	1.76351	0
ENSG00000013523	ENSG00000013523	1.16594	0	0	0	0	1.96844	0	0	0	0	0	0.32023	0	0	0	0	0	0.614594	0.064695	0	0.877117	0	0	0	0	0.479824	0	0.696936	0	0	1.45761	0.262389	1.72759	1.8064	0.235666	0	0.396971	1.73263	0	0	1.04522	0	0.795896	0	1.52826	0	0.322936	0.934652
ENSG00000013561	ENSG00000013561	2.60652	0.701847	3.52882	2.54311	2.20368	3.88405	0.828116	2.40692	1.50225	2.94142	3.24328	0.490155	2.09475	2.11707	3.11411	1.06622	0	1.53213	1.42727	1.98682	1.78401	2.29872	0.635674	1.28332	0.505051	1.80175	2.25606	1.2819	3.39704	2.92067	1.95511	1.51032	0.287019	1.95079	3.31095	0	0.244968	1.79975	0.499402	1.75423	3.14038	2.05746	2.65839	2.09527	2.00219	0	0.685506	1.78265
ENSG00000013563	ENSG00000013563	1.16594	2.62785	0	0.826907	2.14709	1.4159	1.41308	2.30738	1.39534	1.1914	0	2.02067	0.592247	0.631644	0.0784863	1.06622	0.261342	0.444669	1.0647	2.66489	1.19904	2.00922	1.29864	0	0.505051	2.47982	1.568	1.5714	0.259536	0.9572	2.37015	1.78595	3.38656	1.25891	1.51577	1.70016	1.07504	1.58824	1.32948	2.49119	2.28623	0.199479	1.7959	2.71976	1.68026	2.4623	0.975013	2.31316
ENSG00000013573	ENSG00000013573	0	0	0	0.0195524	1.5907	2.2639	1.63547	0.66995	0.502254	0	0	0.127585	0.592247	0.309716	0	1.06622	1.0687	0	1.16423	0	1.57756	0	1.13817	0	0	1.5953	1.48554	0	0	0	1.82958	1.72182	0.479665	1.14343	0	0	0	1.04075	1.13683	0	0	0	0	0.317658	1.35833	1.26066	0.322936	0
ENSG00000013583	ENSG00000013583	2.16594	2.37992	0	2.26748	2.75116	3.03258	1.63547	2.20046	2.86482	0.901895	0.488394	1.64216	1.70772	2.1677	2.00449	2.27267	0.261342	2.44467	2.9012	2.41978	2.632	2.42425	0.751152	3.59075	2.09001	1.89486	3.72001	1.5714	4.8445	3.27913	1.54007	2.34985	1.56713	0.365827	3.12875	2.1152	2.80296	2.58824	1.5774	2.69283	1.97811	2.32876	1.86003	2.03386	1.81776	2.5237	1.83751	2.56692
ENSG00000013588	ENSG00000013588	0	0.83935	0	0	0	0	0	0	0.0168272	0	0	0	0	0	0	0	0	0	0	0	0	0.424255	0	0	0	0	0	0	0	0	0	0	0	0	0	0	0	0	0	0	0	0	0	0	0	0	0	0
ENSG00000013619	ENSG00000013619	0	0	0	0	0	0	0	0	0	0	0	0	0	0	0	0	0	0	0	0	0	0	0	0	0	0	0	0	0	0	0	0	0	0	0	0	0	0	0.329477	0	0	0	0	0	0	0	0	0
ENSG00000013725	ENSG00000013725	4.73363	4.45673	2.08588	3.77444	3.77002	5.40383	4.03757	4.09994	4.15433	4.41847	2.03271	3.07512	3.76217	3.1677	3.75656	3.88934	4.8907	3.73007	4.57927	4.74171	5.15324	4.08722	4.98735	3.09067	4.1604	3.38671	5.45336	4.15637	3.70579	4.63527	4.38138	4.72182	5.28056	5.08985	4.45068	3.59632	3.6142	4.29451	3.73887	4.50911	4.22965	3.52141	3.74586	4.53267	3.81776	5.00482	3.80098	5.04735
ENSG00000013810	ENSG00000013810	3.69844	5.35146	2.17334	2.54311	4.95445	4.92687	4.67778	4.57684	5.47626	3.48686	3.3297	5.14678	3.43355	4.49954	3.51145	4.57523	4.4708	4.33949	5.31804	5.21948	6.58448	5.64665	4.88992	3.63381	4.0411	5.35429	5.00541	4.52136	4.22301	5.26463	5.08439	4.99031	4.89752	5.28639	4.51577	5.03008	3.84323	4.79975	4.46903	5.43136	4.75571	4.28694	5.04382	4.61883	4.34702	4.4623	5.73958	5.15962
ENSG00000014123	ENSG00000014123	1.16594	2.83935	0.0858754	1.18948	3.23116	4.10893	1.05051	2.70948	3.57754	2.48686	0.22536	2.99266	0.814639	1.70203	2.28012	1.5357	3.11932	2.73007	3.23462	3.15675	3.46208	3.33115	2.63567	1.76874	1.18312	2.70222	3.95267	1.86686	2.36387	3.76456	3.01401	2.93481	3.47966	3.11306	3.61814	3.20266	2.36044	3.04075	2.45876	3.31901	3.25821	1.00683	2.09135	3.23822	1.94329	3.93873	2.68551	3.74201
ENSG00000014138	ENSG00000014138	1.44605	0	0	0	0	0.0939758	0	0	0.694899	0.901895	0	1.32023	0	0	0.341521	0	1.58327	0	0	2.52287	1.96458	1.00922	1.22064	0	0	1.21679	1.09852	0.812413	0	1.22023	0.829581	0.262389	0.064627	0.558472	0.235666	0.530233	0	1.34031	1.78891	0.754226	1.28623	0.00683372	0.658392	1.59777	0	1.10866	2.03914	1.70019
ENSG00000014164	ENSG00000014164	0.165943	1.70185	0	0.826907	0.310591	1.59648	1.63547	0.084987	0	0.053898	0	1.22712	0.592247	0.479641	1.56391	0.687707	0.58327	0	0.95778	1.91282	1.57756	0.646647	0.858067	0.283317	0	0.21679	1.09852	0	0.522571	1.72274	2.41454	0	0.064627	1.14343	2.3352	0.989665	0	0.510239	0.329477	1.8697	0.585789	0	0	1.09527	0.358332	0	1.83751	0
ENSG00000014216	ENSG00000014216	2.91318	3.85565	1.47819	3.30495	3.56932	4.23693	2.70258	3.62931	3.82418	2.37583	0.603871	2.93494	3.21674	3.19236	2.457	3.63257	3.34881	2.39887	3.50527	3.79418	4.80785	3.56721	2.83207	2.71628	2.70669	3.70222	4.05629	2.01886	2.982	4.29348	3.34743	3.63743	3.66949	3.28639	3.31095	3.73969	2.66001	4.05456	3.26021	4.25673	3.39314	2.72304	3.0369	3.36828	2.11322	3.74609	4.25705	3.51961
ENSG00000014257	ENSG00000014257	2.31278	2.96488	0.0858754	0.826907	1.75116	2.6383	1.70258	0.307379	2.01683	0.73197	0.22536	2.07512	0	1.11707	0.341521	0.825211	1.96178	1.14511	2.01223	1.36533	2.19904	1.74618	1.63567	1.28332	1.50505	2.47982	0.983042	0	2.06689	1.63527	2.32435	3.04375	2.72759	0.143435	2.01327	2.85216	0	1.58824	1.23637	3.00215	0.907717	0.899919	2.54592	2.41719	0	2.98313	2.72503	2.82218
ENSG00000014641	ENSG00000014641	2.48787	2.54984	1.47819	0	1.20368	3.71847	2.37244	2.62931	1.50225	2.31693	1.15136	1.49016	1.91417	1.95357	1.457	1.17313	3.11932	2.44467	2.38662	2.70929	2.46208	2.53973	2.93335	1.48495	2.27059	2.35429	3.48554	2.15637	1.8445	2.02759	3.01401	2.30678	3.03425	3.41645	3.87125	2.6177	1.77548	3.27105	1.72179	2.69283	3.44377	1.89992	1.50639	3.21074	2.88189	3.82138	2.27047	2.56692
ENSG00000014824	ENSG00000014824	0.818019	0	0.407804	0	1.75116	3.18144	0.413078	0.821953	0.279862	1.90189	1.15136	0	0	0.769148	0	0	0.58327	1.61459	1.50527	0	1.78401	1.53973	1.29864	0.768744	0.183123	0.479824	1.20543	1.11197	0	1.8052	0.829581	0.721821	0	0.558472	2.28629	1.33759	1.16251	1.14767	0	1.69283	2.34068	0.65891	1.50639	1.75823	0	0	1.51558	0.782649
ENSG00000014914	ENSG00000014914	0	0.964881	0	1.01955	1.89555	2.90133	0.243153	2.25491	1.50225	0	1.07336	2.49016	0	0	0	0.365779	0.846305	0.9041	1.50527	2.05721	1.04704	0.424255	0.220637	1.76874	0	2.06479	2.15297	0.433901	1.10753	0.442627	2.01401	2.16928	2.12352	1.8064	2.55759	2.6177	0.882398	1.42778	1.02992	3.00215	0.907717	0.65891	1.50639	1.31766	1.68026	2.18666	3.00743	1.93465
ENSG00000014919	ENSG00000014919	1.94355	2.80618	1.3338	2.41187	2.31059	2.90133	2.28755	1.95946	1.39534	1.31693	0.710786	1.90519	1.46672	1.70203	0.756558	0.825211	2.16823	1.44467	2.64966	1.36533	3.16252	2.16122	2.09511	0.283317	1.35305	3.35429	2.95267	1.4339	2.52257	2.63527	3.1775	3.12037	2.28702	2.64594	3.1832	2.43712	0.534474	3.34031	1.97333	2.16926	2.83372	2.28694	2.54592	3.12501	0.817764	2.84563	2.68551	3.49537
ENSG00000015133	ENSG00000015133	4.8098	5.29281	2.4078	4.44582	4.07309	5.72333	4.76672	4.70948	5.5341	4.48686	2.76141	4.61485	4.84017	3.287	3.96601	4.60418	5.45117	4.08852	4.51473	5.56576	6.1345	5.20561	5.77863	3.71628	5.33287	5.58835	5.6317	4.16726	3.7705	5.36319	5.16456	5.21659	5.21437	5.00968	4.88774	4.71014	3.66001	5.10186	4.38476	5.49119	4.63018	3.48488	3.54592	5.22455	4.12652	5.98313	4.67545	5.8559
ENSG00000015153	ENSG00000015153	3.21657	2.42431	0.992766	2.10702	3.11795	4.18144	2.82812	2.30738	2.86482	2.73197	0.0733565	2.36462	1.46672	1.89468	2.21599	3.12067	3.54674	0	3.09023	3.70929	2.96458	2.23161	3.05071	1.28332	2.43105	2.80175	3.96794	2.53824	2.82025	3.22023	2.92474	3.21659	3.80159	2.98474	3.93611	2.73969	2.07504	3.64409	2.23637	3.16926	3.34068	1.95437	2.29066	3.06489	2.64373	3.93873	3.21602	3.22743
ENSG00000015171	ENSG00000015171	2.52851	1.96488	1.54531	1.47898	2.99509	5.03258	1.33062	2.78543	3.27986	3.0539	1.85763	1.96409	2.53085	1.83328	2.34152	1.95074	1.96178	3.02963	3.44716	2.70929	3.26943	2.23161	3.24054	2.31894	2.70669	3.14279	4.20543	2.81241	2.8445	3.15883	2.37015	2.47184	2.9391	3.20233	3.78586	2.28512	2.8564	4.06823	2.28367	3.69283	3.60816	2.95437	2.33646	3.71976	2.44579	3.14819	2.9079	3.54346
ENSG00000015285	ENSG00000015285	4.47753	6.40229	3.88029	4.12808	5.86079	6.24033	5.48633	5.22795	6.41258	3.63886	3.22536	5.97487	4.41668	5.70632	3.53792	5.82111	5.9687	5.13117	6.04524	6.76818	7.38887	6.65947	5.58209	4.85013	5.76055	6.29147	6.27766	5.85344	5.42142	6.71476	6.30973	6.05355	5.75579	6.35613	6.18653	6.41898	4.80296	6.31759	5.43277	6.80226	5.6026	5.2329	6.21298	6.13601	5.61572	6.62873	6.83073	6.50754
ENSG00000015413	ENSG00000015413	0	0	0	0	0	0	0	0	0	0	0	0	0	0	0	0	0	0	0	0	0	0	0	0	0	0	0	0	0	0	0	0	0	0	0	0	0	0	0	0	0	0	0	0	0	0	0	0
ENSG00000015475	ENSG00000015475	3.24123	4.3686	2.86724	3.10702	4.5907	5.07887	4.25438	4.52239	4.67218	3.34668	2.63135	4.52968	3.49914	4.19236	3.14888	4.31998	4.23862	4.14511	4.43725	4.61909	5.23467	4.87272	4.65062	3.83175	4.09001	4.64975	4.21826	4.16726	4.09748	5.08648	3.97006	4.67178	4.42218	4.5697	5.2031	4.71014	3.51799	4.42778	3.72179	5.30881	4.49268	4.01966	4.95117	4.26519	4.00219	5.10866	5.04696	4.57851
ENSG00000015479	ENSG00000015479	0	0	0	0	0	0.968445	0	0.821953	0	0	0	0	0	0	0	0	0	0	0	0.834817	0	0	0	0	0	0	0	0	0	0	0	0	0	0	0	0	0	0	0.651405	1.07615	0	0	0.143819	0	0	0	0	0
ENSG00000015520	ENSG00000015520	0	0	0	0	0	0	0	0	0	0	0	0	0	0	0	0	0	0	0	0	0	0	0	0	0	0	0	0	0	0	0	0	0	0	0	0	0	0	0	0	0	0	0	0	0	0	0	0
ENSG00000015532	ENSG00000015532	0.528513	0.964881	0	0	0	2.2639	1.88701	0	1.15433	1.53932	0	0.642158	1.59225	0.894678	1.21599	0	2.58327	0.0296313	1.25734	2.12432	2.26943	1.83929	2.17999	0	2.27059	1.89486	2.48554	0	0	1.22023	1.82958	1.96283	2.00323	0.728397	2.28629	0.852161	0.396971	0.662242	0.91444	1.75423	1.04522	0.899919	0	1.90262	1.05877	2.4623	2.10054	0.934652
ENSG00000015568	ENSG00000015568	0	0	0	0	0	0	0	0	0	0	0	0	0	0	0	0	0	0	0	0	0	0	0	0	0	0	0	0	0	0	0	0	0	0	0	0	0	0	0	0	0	0	0	0	0	0	0	0
ENSG00000015592	ENSG00000015592	0	0	0	0	0	0	0	0	0	0	0	0	0	0	0	0	0	0	0	0	0	0	0	0	0	0	0	0	0	0	0	0	0	0	0	0	0	0	0	0	0	0	0	0	0	0	0	0
ENSG00000015676	ENSG00000015676	3.21657	3.80618	0.992766	2.82691	2.5907	4.53138	3.26552	3.40692	4.20269	2.58995	1.76141	2.71255	3.81464	2.1677	3.18282	3.31998	4.14399	3.67349	3.48616	4.02244	4.65848	3.36285	4.37264	2.74275	3.54068	3.5953	4.24357	2.32143	2.82025	3.15883	3.63694	3.93481	4.27408	4.05033	3.15623	3.73969	2.46736	4.35154	3.0574	4.45467	3.92564	2.75407	2.86003	3.73912	2.71588	4.20552	3.95852	4.51961
ENSG00000016082	ENSG00000016082	0	0	0	0	0	0	0	0	0	0	0	0	0	0	0	0	0	0	0	0	0.462079	0	0	0	0	0	0	0	0	0	0	0	0	0	0	0	0	0	0	0	0	0	0	0	0	0	0	0
ENSG00000016391	ENSG00000016391	0	0	0	1.01955	0	0	0	0	0.0168272	0	0	0	1.17721	0	0	0	0.58327	0	0	0	0.684472	1.92676	0	0	0	0	0	0	0	0	0	0	0	0	0	0	0	0	0	0	0	0	0	0	0	0	0	0
ENSG00000016402	ENSG00000016402	0	0	0	0	0	0	0	0	0	0	0	0	0	0	0	0	0	0	0	0.472247	0	0	0	0	0	0	0	0	0	0	0	0	0	0	0	0	0	0	0	0	0	0	0	0	0	0	0	0
ENSG00000016490	ENSG00000016490	0	0	0	0	0	0	0	0	0	0	0	0	0	0	0	0	0	0	0	0	0	0	0	0	0	0	0	0	0	0	0	0	0	0	0	0	0	0	0	0	0	0	0	0	0	0	0	0
ENSG00000016602	ENSG00000016602	0	0	0	0	0	0	0	0	0	0	0	0	0	0	0	0	0	0	0	0	0	0	0	0	0	0	0	0	0	0	0	0	0	0	0	0	0	0	0	0	0	0	0	0	0	0	0	0
ENSG00000016864	ENSG00000016864	1.05903	0.964881	0.0858754	1.01955	2.86079	3.61754	2.41308	1.50002	1.6949	1.63886	1.48839	1.71255	1.91417	1.11707	0.563913	1.88934	2.43127	1.96823	2.0647	0.472247	2.68447	0.161221	2.44303	0	0.183123	1.5953	3.09852	1.5714	1.39704	2.33571	2.76247	2.51032	2.28702	2.51267	2.82063	1.33759	0	3.14767	1.13683	2.69283	3.36715	1.72304	2.09135	2.79571	1.94329	0.523697	1.42247	2.19769
ENSG00000017260	ENSG00000017260	2.11348	0	0	0	2.67316	3.48629	1.15004	2.35801	2.44979	0.73197	0.990894	0.905193	0	0	1.84402	1.17313	1.0687	0.252024	2.21154	1.24985	1.19904	1.29872	2.33611	1.20932	0.505051	1.5953	3.126	0.696936	1.79559	0.442627	2.27704	2.21659	2.60895	2.31336	2.75024	1.33759	0.534474	2.54977	1.5774	2.37872	2.22965	1.65891	0.921427	2.75823	2.11322	1.10866	0.322936	1.70019
ENSG00000017427	ENSG00000017427	0	0.379919	0	0	0	0	0.565081	0	0	0	0	0	0	0	0	0	0	0	0	0	0.199045	0	0	0	0	0.21679	0	0	0	0	0	0	0	0	0	0	0	0	0	0	0.393144	0	0	0	0	0	0	0
ENSG00000017483	ENSG00000017483	3.38096	3.87177	4.29533	3.95029	3.25812	3.43975	3.56508	4.56611	4.17063	2.53932	3.94783	3.84379	3.43355	5.04443	3.11411	3.79204	3.68761	3.83699	3.99881	2.12432	4.44697	3.96858	3.17999	4.00578	3.79783	4.25241	3.37536	3.08925	4.7124	4.01031	3.01401	3.84735	3.00323	3.0179	4.05767	3.28512	5.07504	3.27105	3.59626	2.66112	4.21515	4.43788	2.82832	4.57639	3.64373	2.10866	2.97501	3.4707
ENSG00000017797	ENSG00000017797	4.75091	5.41884	5.02251	4.95029	5.0882	6.00487	5.15004	5.34551	5.40914	4.58995	4.37916	5.12759	5.19711	4.96077	4.82265	4.76666	4.87605	4.91227	5.54274	5.68726	6.632	5.49034	5.12217	4.93293	5.25994	5.41056	5.6927	4.61182	5.51504	5.79514	5.46291	5.57527	4.5777	5.33983	5.61319	5.44312	4.04083	5.41713	5.21212	5.77659	5.64107	4.5304	5.26128	5.16851	4.90523	5.4623	5.78237	5.10458
ENSG00000018189	ENSG00000018189	2.78485	3.21281	0.407804	1.82691	3.20368	4.30343	2.63547	2.54442	3.15433	2.58995	1.42699	3.20287	3.43355	1.30972	2.457	2.41017	3.43127	2.73007	2.50527	2.87435	3.52097	2.23161	3.44303	2.74275	2.27059	3.02414	4.08458	2.75583	2.82025	2.54216	3.32435	3.47184	3.70848	2.7284	3.4944	3.31159	3.32297	2.8949	3.438	3.97662	2.87119	2.48488	2.33646	3.90262	2.71588	3.4623	3.80098	3.97028
ENSG00000018236	ENSG00000018236	0	0	0	0	0	0	0	0	0	0	0	0	0	0	0	0	0	0	0	0	0	0	0	0	0	0	0	0	0	0	0	0	0	0	0	0	0	0	0	0	0	0	0	0	0	0	0	0
ENSG00000018280	ENSG00000018280	4.40298	6.14479	3.2558	4.69198	5.0268	5.25048	4.9574	4.90942	5.87481	1.81943	2.54729	5.48514	3.65114	5.21058	3.61454	5.27267	5.18021	4.07403	5.13998	6.45279	7.27158	6.81371	5.75462	3.79428	4.99048	5.72141	4.53763	4.7844	3.65185	5.70673	5.20304	5.43231	5.76968	5.7284	5.12875	6.08865	4.21459	5.05456	4.97333	6.12927	4.67325	4.10637	5.32515	4.94493	5.23485	5.77162	6.06248	5.86539
ENSG00000018408	ENSG00000018408	0	0	0	0	0	0	0	0	0	0	0	0	0	0	0	0	0	0	0	0	0	0	0	0	0	0	0	0	0	0	0	0	0	0	0	0.700158	0	0	0	0	0	0	0	0	0	0	0	0
ENSG00000018510	ENSG00000018510	1.60652	0	0	0	2.0882	2.59648	0.565081	0.500025	2.33876	0.539325	0.362863	1.84379	0	0	0	1.06622	0	2.25202	0	0.664892	1.04704	2.16122	0.751152	1.13131	0	1.47982	2.30497	0.433901	0	2.63527	0.177504	1.16928	1.9391	0.880401	2.3352	0.989665	0.775482	2.54977	1.97333	1.8697	2.34068	1.28694	1.24335	2.31766	0.68026	0.523697	2.27047	1.93465
ENSG00000018607	ENSG00000018607	0	0	0	0	0	0	0	0	0	0	0	0	0	0	0	0	0	0	0	0	0	0	0	0	0	0	0	0	0	0	0	0	0	0	0	0	0	0	0	0	0	0	0	0	0	0	0	0
ENSG00000018610	ENSG00000018610	0	0.379919	0	1.01955	1.50324	2.2639	0	0.500025	1.27986	0	0.488394	0.490155	0	1.55764	0	0.950742	0.58327	0	0.842303	0	2.04704	0	0	0	0.768086	1.06479	1.72001	0	0	0.220235	0.540074	0.0697439	1.87198	1.0179	1.01327	0.530233	0	1.34031	0	1.07615	0	1.28694	0.795896	0.969735	0	1.39817	0	1.70019
ENSG00000018625	ENSG00000018625	0	0	0	0	0	0	0	0	0	0	0	0	0	0	0	0	0	0	0	0	0	0	0	0	0	0	0	0	0	0	0	0	0	0	0	0	0	0	0	0	0	0	0	0	0	0	0	0
ENSG00000018699	ENSG00000018699	0.680516	0	0	0	0.310591	1.31637	0.702585	0	0	0	0	0	0	0	0	0	0	0	1.42727	0	0	0.161221	0.37264	0.283317	0	0	1.64601	0.111973	0.39704	0	0	0.721821	1.1801	0	0	0.700158	0	0.662242	1.4994	0	0	0	0	0	0	0.938735	0.975013	0.197686
ENSG00000018869	ENSG00000018869	0	0	0	0	0	0.0939758	0	0	0	0	0	0	0	0	0	0	0	0	0.716772	0	0	0	0	0	0	0	0	0	0	0	0	0	0	0	0	0	0	0	1.41694	0.754226	0	0	0	0	0	0	0	0
ENSG00000019102	ENSG00000019102	0	0	0	0	0	0	0	0	0	0	0	0	0	0	0	0	0	0	0	0	0	0	0	0	0	0	0	0	0	0	0	0	0	0	0	0	0	0	0	0	0	0	0	0	0	0	0	0
ENSG00000019144	ENSG00000019144	0	0	0	0	0	0	0	0	0	0	0	0	0.814639	0	0	0	0	0	0	0	1.04704	0	0	0	0.183123	0	0	0	0	0	0	0	0	0	0	0	0	0	0	0	0	0	0	0	0	0	0	0
ENSG00000019169	ENSG00000019169	0	0	0	0.604515	0.310591	2.03258	1.33062	0.66995	1.39534	0	0.488394	1.12759	0	0	0	0.687707	0.846305	0	0	0.249855	0	0	2.29864	0	0.183123	0.21679	0.857511	0	0	0.220235	1.37015	0.262389	1.28702	1.14343	1.51577	2.9565	0	1.42778	0.91444	0	0.393144	1.00683	1.42393	2.68023	0	0	1.10054	0
ENSG00000019186	ENSG00000019186	0	0	0	0	0	0	0	0	0	0	0	0	0	0	0	0	0	0	0	0	0	0	0	0	0	0	0	0	0	0	0	0	0	0	0	0	0	0	0	0	0	0	0	0	0	0	0	0
ENSG00000019485	ENSG00000019485	0	1.18727	0	0	0.825164	0	0.943593	0	0	0	0	0	0	0	0.341521	0	0	0	1.57927	0	1.19904	0	0	0	0.505051	0.702217	1.85751	0	0	0.635272	0.177504	0	1.1801	0	0.0132733	0	0	0.799745	0	0.339189	0	0	0.921427	0.0952654	0.68026	1.5237	0	0.197686
ENSG00000019505	ENSG00000019505	0	0	0	0	0	0	0	0	0	0	0	0	0	0	0	0	0	0	0	0	0	0	0	0	0	0	0	0	0	0	0	0	0	0	0	0	0	0	0	0	0	0	0	0	0	0	0	0
ENSG00000019549	ENSG00000019549	0	0	0	0	0	0	0	0	0	0	0	0	0	0	0	0	0	0	0	0	0	0	0	0	0	0	0	0	0	0	0	0	0	0	0	0	0	0	0	0	0	0	0	0	0	0	0	0
ENSG00000019582	ENSG00000019582	7.53725	8.26714	5.65952	6.92644	8.65615	9.44749	7.99637	8.28956	7.98146	6.80075	5.94509	8.26494	6.81464	6.92626	6.14458	7.48602	7.94434	7.94651	8.54101	8.33732	8.79225	8.21107	8.17677	7.76391	7.89221	8.63295	8.96556	7.40314	7.67062	8.5902	8.65034	8.29375	8.75054	8.07319	8.38976	8.40982	7.19787	8.68572	7.67266	8.9391	8.80072	7.27228	8.65839	9.03973	7.70485	8.19258	8.54487	8.8707
ENSG00000019991	ENSG00000019991	0	0	0	0	0	1.20945	0.413078	0	0	0	0	0	0	0	0	0	0.261342	0	0	0	0.684472	0	0	0	0	0	1.30497	0	0.522571	0.9572	0	0	0	0.143435	0.428311	0.337588	0.396971	0	0	0	0	0	0.506389	1.31766	0	0	1.21602	0
ENSG00000019995	ENSG00000019995	4.17877	2.93451	3.56161	3.97375	3.71269	4.58583	2.56508	4.40692	3.47626	4.1914	4.09326	3.99266	2.32921	3.78545	4.78998	2.49506	3.87605	3.63449	4.07752	3.15675	4.38491	3.16122	3.72314	3.81937	3.18312	3.75284	3.88993	3.65113	4.38055	3.27913	3.43624	2.99031	3.90593	3.20233	3.63776	3.31159	2.53447	3.51024	3.11084	3.72385	3.34068	3.55703	3.74586	3.77709	2.91292	3.43059	3.34847	4.03899
ENSG00000020129	ENSG00000020129	0.94355	0.379919	0	0	0.310591	1.31637	0.243153	0.821953	1.15433	1.1914	0	0.127585	0	0	0	1.36578	0.261342	0	1.16423	0.249855	1.78401	1.42425	2.05071	0.420821	0.990478	0.21679	1.09852	0.919328	1.25954	0	1.54007	0.0697439	1.1801	1.55847	1.59824	1.23067	0	1.58824	1.23637	1.69283	1.39314	0.784441	1.0369	1.83223	0.528257	1.10866	1.32294	1.78265
ENSG00000020181	ENSG00000020181	0	0	0	0	0	0	0	0	0	0	0	0	0.592247	0	0	0	0	0	0	0	0	0	0	0	0	0	0	0	0	0	0	0	0	0	0	0	0	0	0	1.33919	0	0	0	0	0	0	0	0
ENSG00000020219	ENSG00000020219	0	0	0	0	0	0	0	0	0	0	0	0	0	0	0	0	0	0	0	0	0	0	0	0	0	0	0	0	0	0	0	0	0	0	0	0	0	0	0	0	0	0	0	0	0	0	0	0
ENSG00000020256	ENSG00000020256	0	1.08036	0	1.01955	0.825164	1.59648	0	0.959456	0.502254	0	0	0.490155	0.329212	0	0	0.535704	1.26134	0.0296313	0	0	3.04704	1.00922	0.0507118	0	1.35305	0.894862	1.64601	0.281898	0	0.220235	0	0	0.64959	0.880401	0	0	0.0750427	0	0	0.869703	0.755714	0	0	0	0.528257	0	1.10054	1.19769
ENSG00000020426	ENSG00000020426	0.94355	0.701847	0	0	0	1.59648	0.413078	1.58749	0.0168272	0.316932	0	0	0.592247	0	0	0	1.0687	0.9041	0	0.249855	1.57756	0.161221	0	0	0.183123	0.479824	1.568	0.812413	1.25954	0	0	0.847351	0.287019	2.14343	0.235666	0	1.39697	0.340314	0	0	1.39314	0.369404	0	0.0952654	0	1.10866	0	0.934652
ENSG00000020577	ENSG00000020577	0.528513	0.187274	0	0	0	1.09398	0	0	0	0	0	0	0	0	0	0	0	0.614594	0	0	0	1.00922	0	0	0	0	0	0	0.39704	0	0	0.0697439	0.287019	0	0	0	0	0	0.91444	0	0	0	0.143819	1.09527	0	0	0	0
ENSG00000020633	ENSG00000020633	5.86638	6.02016	3.47819	4.55871	5.49192	6.85109	4.90136	5.78543	6.01231	4.63886	4.22536	5.42875	4.92615	4.84887	4.48448	4.92037	6.25003	5.51613	5.83854	6.23475	6.42786	5.88369	6.47698	5.39184	5.28116	5.74661	6.96223	4.91933	4.52257	6.0947	5.68303	6.22817	6.05709	5.72338	5.80335	5.94809	5.48867	6.49513	5.11084	6.53777	5.99093	5.15368	5.48621	6.28838	5.31253	6.43459	5.97501	6.28868
ENSG00000020922	ENSG00000020922	3.81802	2.33412	1.08588	1.92644	3.0268	4.68892	3.41308	3.28138	3.01683	2.73197	2.39528	2.99266	3.17721	2.51917	2.84402	2.7581	2.72077	2.48906	3.27971	3.79418	4.60504	3.72194	3.8836	3.02748	2.70669	3.44945	4.5066	2.86686	3.59582	3.3077	3.27704	2.96283	3.54575	2.7284	4.01327	3.02209	3.7189	4.02681	3.16237	4.08813	3.69431	2.3694	3.24335	4.0181	3.11322	4.06802	4.05474	3.80255
ENSG00000021300	ENSG00000021300	0	0.549844	0	1.60451	1.41013	2.59648	0.702585	1.08499	1.27986	1.1914	0.22536	0	0.592247	0	0	0	0	0.252024	0.25734	0	0	0	0.0507118	1.20932	0.183123	1.47982	1.568	0.281898	0	1.0947	1.89371	0.584317	1.38656	0.558472	1.3352	1.43712	0	1.14767	0.136832	1.16926	0.585789	1.10637	0	0.0952654	0.943294	0.523697	0.685506	1.19769
ENSG00000021355	ENSG00000021355	4.04509	5.07341	3.71523	4.01955	5.19672	6.20598	5.14402	5.46581	5.46969	3.79806	3.94783	5.18442	3.7352	4.83328	4.02334	4.63257	4.58327	4.78452	5.27971	5.8298	5.63867	6.59418	5.33611	4.60525	5.01601	5.10432	5.6881	4.58771	4.66553	5.47448	5.33015	5.65899	4.99536	4.95079	5.77261	5.89656	4.4929	5.49513	4.38476	5.49119	5.88041	4.55703	5.10465	5.78177	5.13312	5.58259	5.61887	5.38091
ENSG00000021461	ENSG00000021461	0	0	0	0	0	0	0	0	0	0	0	0	0	0	0	0	0	0	0	0	0	0	0	0	0	0	0	0	0	0	0	0	0	0	0	0	0	0	0	0	0	0	0	0	0	0	0	0
ENSG00000021488	ENSG00000021488	0	0	0	0	0	0	0	0	0	0	0	0	0	0	0	0	0	0	0	0	0	0	0	0	0	0	0	0	0	0	0	0	0	0	0	0	0	0	0	0	0	0	0	0	0	0	0	0
ENSG00000021574	ENSG00000021574	1.44605	0	0	0.604515	2.31059	3.4159	0.828116	2.08499	1.6949	0	0.810322	1.90519	0.814639	0.894678	0.563913	1.45324	0	0	2.38662	0.98682	1.68447	0.839292	1.29864	1.71628	0.768086	1.06479	2.75563	0.696936	1.25954	2.22023	1.1775	1.90625	2.38656	2.31336	1.82063	0.115196	0.775482	2.51024	0.329477	2.16926	3.41868	2.28694	1.24335	1.68023	1.88189	1.26066	1.76351	1.93465
ENSG00000021645	ENSG00000021645	0	0	0	0	0	0	0	0	0	0	0	0	0	0	0	0	0	0	0	0	0	0	0	0	0	0	0	0	0	0.442627	0	0	0	0	0	0	0	0	0	0	0	0	0	0	0	0	0	0
ENSG00000021762	ENSG00000021762	3.46711	2.08036	0.2558	2.01955	3.54763	4.25048	2.45261	3.28138	2.9803	1.0539	1.65832	3.02067	1.46672	2.11707	1.34152	2.88934	3.8463	2.93652	2.95778	3.47225	3.92151	2.92676	3.42575	2.68931	2.18312	3.06479	4.30497	2.63554	2.10753	2.15883	2.76247	3.60224	4.00323	2.36583	3.15623	3.85216	1.5986	3.7497	2.68703	3.37872	3.04522	2.28694	3.58439	3.18273	3.40273	3.14819	3.00743	4.22743
ENSG00000021776	ENSG00000021776	3.50833	3.40229	0.407804	2.97375	3.36122	4.37938	2.41308	3.45422	3.36732	3.48686	2.03271	2.27443	1.81464	3.09108	2.457	2.5357	3.0687	2.9041	3.56112	3.77342	4.26943	4.02912	3.24054	2.86828	2.82698	3.28718	4.32882	3.04271	2.982	4.56601	3.82958	3.78595	4.27408	3.8804	3.51577	3.41288	3.26487	4.73263	1.85304	4.61221	3.88957	3.05746	3.65839	4.21074	2.7846	4.29629	3.7444	4.18258
ENSG00000021826	ENSG00000021826	0	0	0	0	0	0.0939758	0	0	0	0	0	0	0	0	0	0	0	0	0	0	0	0	0	0	0	0	0	0	0	0	0	0	0	0	0	0	0	0	0	0	0	0	0	0	0	0	0	0
ENSG00000021852	ENSG00000021852	0	0	0	0	0	0	0	0	0	0	0	0	0	0	0	0	0	0	0	0	0	0	0	0	0	0	0	0	0	0	0	0	0	0	0	0	0	0	0	0	0	0	0	0	0	0	0	0
ENSG00000022267	ENSG00000022267	0	0	0	0	0.825164	0	0	1.50002	1.15433	0	0	0	0	0	0.563913	0	0.58327	0.0296313	1.25734	0	2.04704	0	0.0507118	0	0.183123	0.479824	0	0	1.10753	1.0947	0	0	1.72759	0.880401	1.3352	0	0	1.04075	0	0.976619	0.907717	0.521407	0.143819	2.36828	1.05877	0	0	0
ENSG00000022277	ENSG00000022277	3.31278	5.47268	2.7583	3.9022	4.63252	5.31637	4.26552	4.85758	5.0786	3.9799	3.54729	4.55863	3.53085	4.2984	3.31115	4.3992	4.56512	4.17259	5.07112	4.9033	5.80785	5.09668	4.49366	4.19979	4.59251	5.44176	5.6742	4.33114	4.22301	5.34952	4.788	4.73812	4.73705	4.95935	5.1765	5.53586	3.53447	4.53999	4.59626	5.54864	4.89867	4.16526	4.7115	5.0181	4.15275	4.89293	5.28377	5.15962
ENSG00000022355	ENSG00000022355	0	0	0	0	0	0	0	0	0	0	0	0	0	0	0	0	0	0	0	0	0	0	0	0	0	0	0	0	0	0	0	0	0	0	0	0	0	0	0	0	0	0	0	0	0	0	0	0
ENSG00000022556	ENSG00000022556	0	0	0	0	0	0	0	0	0	0	0	0	0	0	0	0	1.43127	0	0	0	0	0	0.220637	0.131314	1.64255	0	1.98304	0	0	0	1.45761	0	0	1.64594	0.428311	0	0.396971	0.510239	0	0.169264	0	0	0	0	0	0	0	0.612724
ENSG00000022567	ENSG00000022567	2.56804	3.26256	2.2558	1.82691	4.14709	4.15287	3.37244	3.33291	4.47626	0.901895	2.07336	4.04815	2.17721	3.47964	2.07849	3.29652	3.39063	2.83699	4.26857	4.07428	5.02686	3.92676	3.98145	3.17084	2.43105	3.75284	3.5879	3.39738	1.93761	4.58947	3.95511	4.08257	3.8547	3.76793	3.6951	4.10009	2.16251	3.81605	3.66933	4.06408	3.41868	3.3694	4.49634	3.5103	3.73337	4.44653	4.4581	3.67881
ENSG00000022840	ENSG00000022840	7.10005	6.93834	8.64142	7.77444	7.26312	8.0178	7.3253	8.18302	7.41941	8.03803	8.63983	7.39838	7.30878	7.94815	8.29475	6.84556	6.70013	7.75415	6.92268	6.55059	7.51736	8.02541	7.06613	7.71293	6.6548	7.76523	7.16461	6.91449	8.68832	7.50409	6.95699	7.00217	6.42511	6.64062	7.60946	6.85441	7.63919	7.21529	6.81732	7.41125	7.25113	7.64035	7.23128	7.15055	6.19122	6.84863	7.28707	6.68954
ENSG00000022976	ENSG00000022976	1.35859	1.62785	0.992766	0	1.82516	2.90133	1.94359	2.25491	2.33876	0.539325	0.0733565	2.12759	1.91417	1.95357	1.34152	0.687707	2.34881	2.7666	2.46679	2.83482	3.57756	2.00922	1.37264	0.661829	2.57544	2.80175	3.20543	2.86686	1.6925	2.8832	2.01401	2.06974	3.33765	1.14343	2.67624	3.36312	1.5986	2.04075	2.18746	1.8697	3.10935	1.28694	1.86003	2.31766	2.11322	3.4623	2.32294	3.07216
ENSG00000023041	ENSG00000023041	1.75091	1.96488	0.670838	0.826907	2.0882	4.00087	1.15004	1.58749	2.86482	1.9799	0.710786	1.71255	2.25521	1.76915	1.21599	0	1.0687	1.14511	2.0647	2.52287	2.87712	1.74618	2.00491	0.86828	0.768086	2.80175	3.23097	1.63554	2.7705	2.84473	3.30089	2.39167	2.06463	1.95079	2.59824	3.08482	1.32297	3.01274	0.651405	3.1	3.14038	2.10637	1.92143	1.83223	1.68026	2.74609	1.9079	2.97028
ENSG00000023171	ENSG00000023171	1.05903	0	0	0	0	0.830941	0	0	0	0	0	0	0	0	0.341521	0	1.58327	0	0.95778	0	0	0.424255	1.69457	0	0	0.894862	0	0	0	0	1.61808	0	0.801593	0.365827	0.598236	1.53023	0.396971	1.73263	0.499402	1.69283	0	0	1.14382	0	0	1.63917	0.100544	0
ENSG00000023191	ENSG00000023191	3.00244	4.60874	2.47819	3.10702	3.91263	4.78514	3.43298	3.4773	4.27986	2.86125	1.42699	3.72962	3.21674	2.89468	2.56391	3.68771	3.61889	3.44467	4.54274	4.39281	4.96458	4.42425	4.33611	3.09067	4.22752	4.08469	4.46417	3.2819	2.982	4.69055	3.63694	4.49121	4.35003	4.11306	4.52634	4.10009	2.74747	4.49006	3.18746	4.84169	3.60816	3.00683	4.30225	3.98604	3.69818	4.00482	4.72503	4.59
ENSG00000023228	ENSG00000023228	2.81802	2.83935	0	1.47898	3.65298	3.86657	2.94359	2.35801	3.39534	2.94142	1.85763	3.02067	0.592247	2.439	2.07849	1.95074	3.50927	2.19956	3.3448	2.98682	3.94321	1.64665	3.26017	1.66183	2.64255	3.14279	3.48554	2.94486	2.63805	3.0947	3.92474	3.32848	3.58819	2.95079	3.20967	3.81564	2.20433	3.29451	2.78891	3.67706	3.36715	2.52141	3.14382	3.53267	2.60626	3.63917	3.46978	3.93465
ENSG00000023287	ENSG00000023287	3.58741	3.02377	3.21516	1.92644	4.78864	5.98069	3.94359	4.59806	4.56526	4.14136	3.27847	3.76317	2.53085	3.35411	4.06034	2.98049	3.01623	4.21285	5.10283	3.36533	4.88834	4.72194	3.39056	4.06991	2.09001	4.38671	5.23728	3.26172	4.09748	4.46816	4.09807	4.69702	3.70848	3.64594	5.45068	4.14494	3.86946	5.12167	3.63326	4.24608	5.37369	4.32876	4.89105	4.98604	4.58715	4.38168	4.22983	4.15188
ENSG00000023318	ENSG00000023318	3.42468	3.75496	2.37128	2.10702	3.96267	5.12372	2.85786	3.68985	3.44979	3.1914	1.81032	3.77966	1.91417	2.11707	2.56391	3.29652	2.8463	3.6926	3.99881	3.89371	4.47703	3.77003	3.39056	2.93867	3.0411	4.21679	4.4749	3.24126	3.08736	4.11101	4.22813	3.70533	4.45694	4.15839	4.08652	3.31159	3.16251	4.37374	3.18746	4.21366	4.55157	4.17676	4.24335	4.70013	3.86613	4.16755	3.97501	3.86065
ENSG00000023330	ENSG00000023330	1.05903	2.90348	1.4078	1.01955	1.67316	2.20945	0.943593	2.02359	1.01683	0	0	2.12759	0.00728413	2.1677	0	2.72333	0.58327	1.83699	2.95778	2.05721	2.632	2.83929	2.26017	1.66183	2.70669	1.80175	2.82434	2.5714	1.63805	3.51792	2.862	1.16928	2.28702	2.68776	2.92016	2.33759	1.53447	2.04075	1.91444	3.1	2.28623	2.84333	1.65839	3.15416	2.56779	3.365	3.10054	2.86065
ENSG00000023445	ENSG00000023445	4.98794	3.80618	3.2757	3.92644	5.23116	7.4427	4.3827	5.56611	4.73929	5.00809	4.15136	4.60563	4.15703	3.51917	3.92648	2.95074	4.81593	5.31503	4.95778	3.91282	4.81963	4.90538	4.98145	4.56872	4.70669	4.56729	6.09505	4.6894	4.83243	5.16665	5.25279	4.68865	5.08699	5.09763	5.37668	4.84312	4.78929	5.69346	4.5774	5.20269	6.11717	4.73864	5.07117	5.76769	4.21631	5.11864	4.57086	5.08033
ENSG00000023516	ENSG00000023516	2.56804	2.62785	0.545307	1.71999	3.5256	5.10147	2.33062	3.20046	3.52779	2.43241	0.710786	3.10159	1.91417	1.63164	2.00449	2.68771	2.96178	2.6926	3.52413	1.57178	3.26943	2.36285	3.17999	2.13131	2.35305	2.64975	4.40931	2.72668	2.22301	3.58947	3.71	2.30678	3.90593	2.8804	4.417	2.57463	2.82993	3.79975	2.13683	3.61221	3.22965	2.10637	3.2672	4.00216	2.75065	3.4623	2.97501	3.9165
ENSG00000023572	ENSG00000023572	0.528513	0.83935	0	0.34148	0.825164	1.67894	0	1.50002	0.0168272	0	0	0	0	0	0.341521	0	0	0.444669	0.95778	0.98682	1.04704	1.83929	1.37264	0.661829	0.183123	1.21679	1.30497	0.571405	0.522571	0.220235	2.22813	0.262389	1.72759	1.25891	0.428311	0	0	0.662242	0	2.07615	0.393144	0.784441	0	1.21074	0	1.26066	1.42247	0
ENSG00000023608	ENSG00000023608	0	0	0.670838	0	0.962667	2.55341	0	0.66995	0.279862	1.0539	0.810322	0.127585	0	0	0.341521	0.687707	0	1.6926	0	0.664892	0	0	0.858067	0	0	0.702217	1.39808	0	0.844499	0	1.07059	0.0697439	1.56713	0.365827	2.12875	0	0	0.925276	0	1.07615	1.67325	0.899919	0	0.0952654	0	1.74609	1.10054	0.197686
ENSG00000023697	ENSG00000023697	0.680516	1.70185	0	0.34148	1.5907	2.71847	0	2.25491	1.39534	1.53932	0.362863	1.64216	1.00728	0	0.926483	1.45324	1.0687	0.9041	1.3448	1.66489	1.57756	2.08722	0.858067	1.48495	0	1.21679	2.7904	0.571405	0.638048	1.44263	1.07059	0	1.38656	0.365827	2.55759	1.77816	0.775482	2.4696	0.136832	1.69283	1.90772	1.84333	1.42393	2.83223	2.44579	0.260663	2.37356	2.31316
ENSG00000023734	ENSG00000023734	2.48787	2.58937	1.2558	0	2.67316	4.53138	2.37244	2.58749	2.01683	2.58995	2.73632	2.90519	1.00728	1.11707	2.14888	1.95074	1.8463	2.30265	3.40709	3.33732	2.33655	2.69727	2.13817	2.48495	1.76809	2.28718	3.6269	2.3599	2.42946	3.54216	2.69208	2.06974	2.60895	2.31336	2.88774	1.33759	2.02924	3.38471	1.4994	2.45467	3.99518	2.32876	2.58439	3.41719	0.943294	3.22414	2.10054	2.07216
ENSG00000023839	ENSG00000023839	0	0	0	0	0	0	0	0	0	0	0	0	0	0	0	0.173134	1.26134	0	0	0	0.877117	0	0	0	0	0	0	0	0	0	0	0	0	0	0	0	0	0	0.136832	0	0	0	0	0	0.165687	0	0	0
ENSG00000023892	ENSG00000023892	3.83432	4.65604	1.84076	3.71999	4.11795	4.85774	4.28755	3.92629	4.76099	3.43241	2.11288	3.93494	3.05168	3.70203	2.14888	3.72333	4.81593	3.85406	4.15216	4.58376	5.16252	4.4975	4.41703	2.84403	4.18312	4.52422	4.73793	3.52136	3.80797	4.70136	4.22813	3.81698	4.72759	4.40396	4.38251	4.51892	3.67496	4.68016	4.0574	4.56158	3.69431	3.84333	4.11782	4.5547	3.64373	4.79672	4.78237	5.04735
ENSG00000023902	ENSG00000023902	4.36981	6.09073	3.82734	5.26748	5.16145	6.54519	5.56508	5.94711	5.4958	4.96079	4.1031	6.06506	5.27407	5.21661	4.91643	5.35446	6.02289	4.92848	5.98526	6.60153	6.8429	6.13391	6.09237	4.6961	5.91104	6.15696	6.15297	5.16182	5.06173	6.42969	5.74953	5.53385	5.58819	5.83924	5.95579	5.83401	4.46736	5.54488	5.05058	6.1944	5.92118	5.18816	5.56528	6.026	5.12652	6.365	5.69549	5.87482
ENSG00000023909	ENSG00000023909	2.26548	1.54984	0.992766	1.60451	1.82516	3.31637	1.49108	2.78543	2.55288	2.48686	1.42699	1.84379	2.09475	1.11707	2.28012	2.17313	2.16823	0	1.16423	1.57178	1.78401	2.16122	2.8056	1.66183	2.88356	2.84906	3.17944	2.06617	0	2.22023	2.1775	1.26239	2.38656	2.20233	2.28629	0.852161	1.53447	2.76658	0.91444	2.07615	3.22965	1.89992	1.7959	3.48758	1.44579	2.0262	2.37356	0.197686
ENSG00000024048	ENSG00000024048	4.56804	5.16128	3.62503	4.3771	4.90412	5.36699	4.82812	4.77615	5.83956	3.48686	3.7738	5.34814	3.91417	4.72757	4.457	4.30829	4.91955	4.25202	5.21734	4.97778	6.2478	5.17021	5.49366	4.4126	4.69092	4.86065	5.16626	4.84668	4.6858	5.84959	4.95511	5.63308	4.9391	5.73838	5.2738	5.20971	4.36044	4.8949	4.77242	5.87317	4.95211	5.00683	5.39716	5.0572	4.72465	5.8091	5.41645	5.51359
ENSG00000024422	ENSG00000024422	0	0	0	0	0	0	0	0	0	0	0	0	0	0	0	0	0	0	0	0	0	0	0	0	0	0	0	0	0	0	0	0	0	0	0	0	0	0	0	0	0	0	0	0	0	0	0	0
ENSG00000024526	ENSG00000024526	0	0	0	0	0	0	0	0	0	0	0	0	0	0	0	0	0	0	0	0	0	0	0	0	0	0	0	0	0	0	0	0	0	0	0	0	0	0	0	0	0	0	0	0	0	0	0	0
ENSG00000024862	ENSG00000024862	3.08651	3.40229	1.89323	2.97375	3.36122	4.58583	3.76672	3.58749	4.40914	3.61461	2.88071	4.12759	2.86527	1.89468	3.24841	3.22376	3.72077	3.11709	4.1762	4.2796	4.98564	4.56721	4.22064	2.13131	3.82698	3.93926	4.57799	2.7844	3.6925	4.20513	3.41454	4.30678	3.64959	3.98474	3.31095	3.90527	2.68975	4.21068	3.41694	3.78397	3.81461	3.10637	3.64024	3.71976	3.11322	4.66666	3.87313	4.12052
ENSG00000025039	ENSG00000025039	0.528513	1.83935	1.54531	0.826907	2.0882	2.46321	2.15004	1.30738	2.6491	0.053898	1.22536	1.56816	0	1.83328	0	2.41017	3.01623	1.25202	3.21154	2.12432	3.632	1.92676	2.33611	2.13131	0.505051	2.80175	2.64601	2.01886	2.10753	2.76456	2.79641	3.14503	2.38656	2.14343	3.1832	0.700158	1.16251	2.86388	2.65141	2.84169	3.28623	2.28694	2.0369	2.63959	2.11322	2.18666	2.15944	1.78265
ENSG00000025156	ENSG00000025156	0	0.701847	0.407804	0	0.825164	3.55341	1.33062	1.95946	1.60179	1.31693	0	0	0	0	0	0	0.261342	0	1.7809	0	2.83131	0.646647	1.37264	0	0.505051	0	2.35228	1.3599	0.259536	1.22023	0	0.262389	1.47966	0.143435	1.42831	0.530233	0	0.925276	0	0.628695	0.907717	0.784441	0.143819	1.31766	0.165687	0.938735	0	1.07216
ENSG00000025293	ENSG00000025293	4.04509	4.94977	3.06316	3.80091	3.89555	5.01681	4.01134	3.66995	5.27233	3.0539	3.17022	4.39705	3.7352	3.83328	3.34152	3.79204	4.41109	4.58422	4.50527	4.60741	5.66502	4.48315	4.51014	3.50055	4.39258	4.41842	5.21826	3.91933	4.04613	4.89266	4.65555	4.3392	4.24785	4.8346	4.4727	4.42505	3.66001	4.77494	3.63326	5.24073	4.35397	4.27629	4.20683	4.82319	3.40273	5.55344	4.89929	4.75228
ENSG00000025423	ENSG00000025423	0	0	0	0	0	0	0	0	0	0	0	0	0	0	0	0	0	0	0	0	0	0	0	0	0	0	0	0	0	0	0	0	0	0	0	0	0	0	0	0	0	0	0	0	0	0	0	0
ENSG00000025434	ENSG00000025434	0	0	0	0	0	0.0939758	0.243153	0	0	0	0	0	0	0	0	0	0.58327	0	0	0.834817	0.877117	0	0	0	1.50505	0	0	0	0	0	0	0	0	0	0	0	0	0	0	0	0	0	0.506389	0	0	0.938735	0	0.197686
ENSG00000025708	ENSG00000025708	4.5385	6.52712	3.89323	5.12808	5.7559	5.94364	5.33062	5.43076	6.53095	4.7432	4.72361	6.01023	5.25521	5.69342	4.78998	5.62317	5.63638	4.88761	5.68779	7.1325	7.23467	7.3069	6.05353	4.45324	5.81248	6.33781	5.73793	5.44736	5.36387	5.90206	5.46291	5.96629	6.15209	5.83924	5.67624	6.41898	5.17833	5.60241	5.68262	6.24875	5.5106	5.11237	5.29647	5.87663	5.85818	6.63222	6.42247	5.94364
ENSG00000025770	ENSG00000025770	1.16594	2.73747	0.0858754	1.71999	1.31059	2.75694	1.56508	0.821953	1.6949	0.053898	0	1.22712	0.592247	0.894678	0	0.173134	2.96178	2.19956	1.50527	2.61909	2.87712	1.53973	2.57427	0.768744	2.27059	2.06479	2.20543	0.111973	1.25954	1.9572	2.41454	2.21659	1.9391	0	0.887742	2.33759	0.244968	2.19829	0.329477	2.12346	0.170752	0.521407	1.58439	1.09527	0.358332	1.74609	3.13029	2.25658
ENSG00000025772	ENSG00000025772	1.52851	1.62785	0.0858754	0.0195524	1.20368	2.55341	0.828116	1.40692	1.50225	0.316932	1.60387	0.127585	0.00728413	1.11707	0	0.173134	0.58327	0	1.64966	1.24985	0.462079	0.424255	0	0	0	0.479824	2.09852	1.01886	0.39704	0.9572	1.82958	1.51032	1.56713	0.365827	0	1.53023	0	1.98417	1.72179	1.69283	1.58579	0.521407	0.143819	1.75823	0	0.938735	0	0.420079
ENSG00000025796	ENSG00000025796	2.48787	3.08036	0.786315	2.60451	3.43397	4.64856	3.24315	3.25491	4.52779	2.94142	2.22536	3.07512	2.59225	2.01016	2.34152	3.0382	2.0687	3.85406	2.57927	4.00474	4.57756	4.02912	3.63567	3.00578	2.76809	3.56729	4.37536	3.01886	2.46117	4.24998	3.45761	3.45221	3.88906	3.8804	4.2612	3.41288	2.5986	4.13473	2.97333	3.85576	3.88957	3.00683	3.77941	3.83223	3.26522	3.86947	3.13029	3.49537
ENSG00000025800	ENSG00000025800	3.83432	4.42431	3.67084	4.4625	4.33613	5.18849	4.01134	4.15824	4.15433	3.94142	3.76141	3.90519	4.09475	3.439	4.06034	4.22376	4.23862	4.27756	4.1277	4.49778	5.4085	4.78181	4.76496	3.51598	4.62607	4.64975	4.74681	3.85344	4.06689	5.11909	4.7277	4.56617	4.83722	4.18783	5.07936	4.54146	3.77548	5.0338	4.08436	5.14081	4.40597	4.22185	4.53614	4.78643	3.69818	5.30506	4.70541	4.7726
ENSG00000026025	ENSG00000026025	7.06076	7.83113	5.57372	6.20443	7.82404	8.58716	7.16202	7.83987	7.67361	6.29421	6.41518	7.36052	6.23129	7.21811	6.17862	7.64074	7.37508	7.24719	8.01473	7.88527	8.30233	7.87547	7.35905	6.9039	6.7106	7.44753	8.14207	7.4772	7.03696	8.45864	7.53506	8.56788	7.96449	8.11689	7.87125	8.08961	6.91109	7.83417	7.44582	8.46618	7.72917	7.50212	7.72878	8.29084	7.00579	7.98449	8.09584	8.03794
ENSG00000026036	ENSG00000026036	0	0	0	0	0	0	0	0	0	0	0	0	0	0	0	0	0	0	0	0	0	0	0	0	0	0	0	0	0	0	0	0	0	0	0	0	0	0	0	0	0	0	0	0	0	0	0	0
ENSG00000026103	ENSG00000026103	1.44605	0.701847	0	0.34148	1.82516	3.5751	1.05051	2.14388	0.694899	0	1.29575	0.642158	1.00728	1.30972	0	0	0	1.02963	1.8423	0	1.33655	2.92676	0	2.09067	0	0.21679	1.92164	0.919328	1.8445	2.72274	0.955111	0.584317	1.28702	1.8064	2.67624	0	0	0.925276	0.499402	1.41719	2.97811	1.72304	1.92143	1.75823	2.40273	1.26066	1.60304	1.42008
ENSG00000026297	ENSG00000026297	6.11348	7.2595	5.10268	6.18446	6.2944	7.30343	6.45261	6.50002	7.39013	4.14136	5.55089	6.83396	5.85277	5.97149	4.67542	6.5357	7.20971	6.14857	7.29763	7.332	8.20355	7.08959	7.32916	5.65488	6.58826	7.16399	7.05272	6.67612	6.46117	7.23519	6.9438	6.95588	6.69883	7.40396	5.92816	7.04001	4.99986	7.09018	5.9331	7.39808	6.64107	5.9308	6.55078	6.72219	5.90136	7.54236	7.22121	6.68687
ENSG00000026508	ENSG00000026508	6.02392	5.61832	4.10824	5.09637	6.15429	7.3886	5.72697	6.43372	6.10004	5.63886	4.88643	5.91642	5.27407	5.12989	5.29572	5.45324	5.67919	5.64924	6.45456	6.03993	6.72261	6.11076	6.11141	5.13631	5.74537	5.97168	6.77312	5.89005	5.77366	6.52402	6.13833	6.38909	6.51858	6.33655	6.44233	6.19912	5.47592	6.62803	6.01247	6.59553	6.63018	5.82884	6.17251	6.66005	5.65295	6.50859	6.36107	6.59286
ENSG00000026559	ENSG00000026559	0	0	0	0	0	1.90133	0	0	0	0	0	0.490155	0.814639	0	0	0	0	0	0	0	0	0	0	0.661829	0	0	0	0	0	0	0.829581	0	0	0	0	0	0	0	0	0	0.170752	0	0	1.83223	0	0	0	0.612724
ENSG00000026652	ENSG00000026652	2.35859	1.46738	0.89323	1.71999	0	2.46321	0	3.17245	1.39534	1.63886	0.710786	1.40769	0.814639	0.309716	1.34152	2.00964	2.26134	0.252024	1.9012	2.75235	2.12504	0	2.22064	0.546352	1.35305	2.41842	3.01279	0.281898	0	1.72274	0.692077	1.90625	1.28702	2.20233	2.01327	1.92255	1.32297	1.66224	0.91444	2.21366	2.17075	1.10637	1.7959	2.03386	2.35833	2.5237	2.46978	1.42008
ENSG00000026751	ENSG00000026751	3.38096	2.93451	2.57773	2.41187	2.78864	4.2772	2.19735	2.74795	2.33876	1.73197	2.15136	2.49016	1.91417	1.30972	0	2.5357	3.01623	2.35156	2.92977	3.70929	2.96458	2.64665	2.83207	3.13131	2.88356	2.80175	4.45336	1.19944	1.93761	2.54216	2.61808	3.12037	3.68912	3.05033	2.67624	3.1152	2.74747	3.66224	1.13683	3.50911	4.75571	2.48488	3.09135	4.22455	2.11322	3.29629	3.27047	3.10458
ENSG00000026950	ENSG00000026950	4.89775	4.6928	3.60944	2.71999	4.77002	5.3419	4.16202	4.05461	4.54039	4.23976	3.24328	4.58702	3.49914	3.83328	3.82265	3.84151	4.60119	3.9041	4.51473	4.55971	5.46957	4.88369	5.16445	4.08033	4.62607	4.93926	5.23097	4.19944	3.18554	4.96619	5.03548	5.08894	5.00323	4.7483	4.6951	3.87008	4.38793	5.01979	3.37387	5.05191	4.88041	3.44741	4.58439	5.74871	3.88189	5.28746	4.83751	5.12842
ENSG00000027001	ENSG00000027001	0	0.83935	0	0	0	1.20945	0	0	0	0.73197	0	0	0	0	0	0	0	0.614594	0	0	0.462079	0.839292	0.635674	0	0	0	0	0	0	0	0	0	0.801593	0	0	0	0	1.92528	0	0.491192	0.755714	0	0.506389	0.680228	0	0	0	1.51961
ENSG00000027075	ENSG00000027075	3.03101	3.58937	0.670838	2.47898	2.75116	4.69884	2.79774	3.08499	3.18675	2.86125	2.03271	2.27443	3.84017	1.47964	2.88584	2.27267	3.98926	3.11709	3.0387	4.24985	4.54954	3.29872	4.33611	3.06991	2.99048	2.21679	4.65547	2.89333	1.982	3.93905	3.20304	3.73812	3.83722	3.36583	3.82063	3.48443	2.7189	4.28283	2.88407	3.76918	4.02873	3.26557	3.64024	4.09527	2.97304	4.18666	3.21602	4.07216
ENSG00000027644	ENSG00000027644	0	0	0	0	0	0	0	0	0	0	0	0	0	0	0	0	0	0	0	0	0	0	0	0	0	0	0	0	0	0	0	0	0	0	0	0	0	0	0	0	0	0	0	0	0	0	0	0
ENSG00000027697	ENSG00000027697	2.75091	3.3572	1.67084	1.47898	3.61176	4.60705	2.60071	3.20046	2.6949	1.53932	2.85763	3.56816	1.70772	2.35411	2.84402	1.5357	3.01623	3.39887	4.52413	3.09116	3.0064	3.92676	2.63567	3.06991	2.93801	2.89486	4.01279	2.94486	3.83243	3.06154	4.25279	3.80155	3.43386	3.60287	4.04302	3.81564	1.8824	3.83217	2.75574	3.43605	4.61921	3.81419	4.45541	4.21074	3.54816	3.49332	3.21602	3.42008
ENSG00000027847	ENSG00000027847	1.16594	2.33412	0	1.60451	1.20368	2.83094	1.24315	0.821953	1.94283	1.53932	0	1.84379	0.814639	2.11707	0.341521	1.27267	2.0687	1.61459	1.42727	2.05721	3.57756	0.161221	3.00491	1.04885	2.43105	2.14279	0.983042	0.433901	0.844499	2.22023	0.829581	2.72182	2.60895	1.25891	1.67624	1.53023	1.07504	2.29451	2.5774	3.05191	0.755714	2.05746	1.14382	0.680228	2.00219	2.18666	1.76351	1.93465
ENSG00000027869	ENSG00000027869	1.94355	3.58937	0.545307	1.47898	3.25812	3.2639	1.76672	3.43076	3.12116	2.81943	2.22536	3.29751	2.17721	1.47964	3.07849	2.45324	3.0687	2.30265	2.81193	3.61909	4.28651	2.16122	3.52645	2.60525	1.35305	3.02414	4.35228	1.63554	1.25954	2.49325	2.45761	3.39167	4.23455	3.08203	2.71371	3.57463	1.98193	4.01274	3.35185	3.66112	3.96083	2.55703	2.50639	3.39295	2.26522	4.26066	3.58167	3.82218
ENSG00000028116	ENSG00000028116	1.88215	0.549844	0	0	2.0882	2.36699	0.0505082	1.50002	0	1.31693	0.710786	0	0	0.894678	0.0784863	0	2.43127	2.08852	1.8423	1.83482	1.96458	1.16122	0.858067	0.420821	0	1.35429	1.98304	0.571405	0.522571	1.22023	1.07059	0.262389	2.80159	1.64594	1.59824	1.23067	0.981933	1.66224	0.651405	1.56158	1.67325	0.65891	1.86003	2.93657	2.21631	1.26066	2.10054	1.51961
ENSG00000028137	ENSG00000028137	6.00605	7.40229	4.96852	6.08564	6.91898	7.70991	6.54465	6.85096	7.19075	5.28656	5.48839	6.93494	5.78864	5.92443	5.38591	6.36013	6.59226	6.01832	7.08389	7.60887	8.23796	7.26346	6.89149	6.34077	6.66694	7.20774	7.44929	6.53824	6.34062	7.66318	7.11666	7.21659	7.00714	6.99726	7.31401	7.32951	5.76154	7.32473	6.32666	7.77752	7.04317	6.64656	7.32515	7.33526	6.38624	7.29409	7.52401	7.20144
ENSG00000028203	ENSG00000028203	3.24123	2.33412	0.407804	1.82691	1.89555	4.07887	1.49108	2.50002	2.82418	1.81943	0.0733565	2.64216	2.76217	1.55764	1.56391	2.27267	3.30574	1.7666	2.0647	2.98682	3.16252	2.48315	2.83207	1.66183	2.88356	3.41842	3.80747	2.66656	2.14706	2.39016	3.37015	2.16928	2.56713	2.7284	3.20967	1.85216	2.8824	2.42778	2.32948	3.39808	3.34068	1.65891	2.58439	3.26519	2.85018	3.18666	2.03914	3.16731
ENSG00000028277	ENSG00000028277	5.85044	6.44331	3.44343	4.9022	6.17212	6.77111	5.92965	5.95946	6.47298	5.1914	4.01196	6.37551	5.56953	4.55764	4.92648	5.82521	6.29477	5.20622	5.95431	7.1707	7.55484	6.39388	6.35449	4.78794	6.44051	6.90609	6.36675	5.35515	5.32563	6.34952	6.5275	6.49121	6.38656	6.13967	6.20967	6.28846	4.99391	5.95134	5.55348	7.06257	6.02458	4.76933	5.99824	6.40209	5.62512	6.70029	6.63711	6.92561
ENSG00000028310	ENSG00000028310	4.28932	4.39115	1.4078	3.30495	3.31059	4.31637	4.03757	3.82195	3.9803	3.28656	1.76141	3.3426	3.43355	3.03764	3.28012	3.4743	4.23862	3.55319	3.57927	4.03993	5.09629	4.10608	4.47698	2.81937	4.1604	4.41842	4.11233	2.86686	2.58146	3.67967	4.49943	3.84735	4.03425	3.8804	3.1832	3.67998	2.16251	4.05456	2.65141	4.45467	3.65188	2.75407	3.21911	4.23822	3.16569	4.88125	3.62411	4.72125
ENSG00000028528	ENSG00000028528	3.48787	3.71977	2.4078	2.47898	4.50324	4.94364	3.19735	4.05461	4.20269	2.31693	2.03271	3.96409	3.05168	2.70203	2.457	3.19867	3.26134	3.51076	4.25734	4.3231	4.87712	4.4975	4.38163	3.79428	3.79783	4.55307	4.63648	3.41575	3.94884	4.57779	3.67393	3.8771	4.16617	4.39136	4.55759	4.03803	3.16251	4.16049	2.75574	4.40767	4.1857	3.46627	4.32515	4.39295	3.68026	4.70692	4.4104	4.73166
ENSG00000028839	ENSG00000028839	2.11348	0	2.21516	2.26748	2.0882	3.65876	1.15004	2.85758	1.50225	3.01737	2.29575	1.02067	1.32921	1.21661	2.00449	0.173134	1.26134	0.614594	2.16423	0.98682	1.19904	1.42425	1.69457	1.71628	1.35305	0.21679	2.64601	0	2.82025	2.33571	0.829581	2.16928	1.80159	0	2.3352	1.23067	0.775482	2.8949	0	2.59553	2.34068	1.3694	2.14382	2.15416	1.05877	1.63917	1.76351	1.78265
ENSG00000029153	ENSG00000029153	0	0	0	0	0	0	0	0	0	0	0	0	0	0	0	0	0	0	0	0	0	1.53973	0	0	0	0	0	0	0	0	0	0	0	0	0	0	0	0	0	0	0	0	0	0	0	0	0	0
ENSG00000029363	ENSG00000029363	4.13995	4.7808	3.70059	2.97375	4.83415	6.29692	4.20894	5.03918	5.4958	4.28656	3.17022	4.49016	4.3996	3.45946	3.24841	3.49506	4.65366	4.37541	5.15216	4.94102	5.7413	5.12469	4.65062	4.23751	4.41194	4.99289	6.05986	4.63554	4.18554	5.68512	4.69208	5.15721	5.37448	4.89832	5.54725	5.10009	4.32297	5.42778	4.61488	5.46388	5.5106	4.4941	4.75432	5.44104	4.34702	5.12856	4.99131	5.16731
ENSG00000029364	ENSG00000029364	1.52851	0.83935	1.47819	0	2.86079	2.90133	1.56508	2.62931	0.864824	1.1914	1.22536	1.40769	0.814639	1.47964	0.341521	1.27267	2.0687	0.614594	1.95778	3.09116	2.40068	1.53973	2.00491	1.13131	1.35305	1.89486	3.30497	1.86686	1.10753	2.27913	2.22813	2.16928	2.23455	2.41645	2.51577	2.43712	1.32297	2.98417	2.18746	2.02724	1.39314	1.10637	2.62187	2.31766	2.00219	2.4623	1.42247	1.51961
ENSG00000029534	ENSG00000029534	4.12677	3.02377	4.97462	4.55871	3.71269	4.95196	4.24315	4.99987	3.15433	5.1666	4.96413	4.20287	4.46672	4.78545	5.60205	3.27267	3.72077	4.17259	3.7809	3.49778	3.19904	4.36285	3.8056	4.48495	3.13732	3.47982	3.5879	3.50429	5.39704	3.99282	3.63694	3.63743	2.68912	3.2309	3.51577	3.05379	3.73325	4.42778	3.23637	4.30881	2.75571	4.37939	4.24335	3.15416	1.52826	3.22414	4.15944	3.70019
ENSG00000029559	ENSG00000029559	0	0	0	0	0	0	0	0	0	0	0	0	0	0	0	0	0	0	0	0	0	0	0	0	0	0	0	0	0	0	0	0	0	0	0	0	0	0	0	0	0	0	0	0	0	0	0	0
ENSG00000029639	ENSG00000029639	2.35859	1.70185	1.17334	1.71999	1.41013	2.67894	1.76672	2.54442	2.6949	2.63886	1.15136	2.64216	2.00728	1.55764	0.756558	1.88934	1.96178	2.61459	2.3448	0.98682	3.08657	1.00922	3.15924	1.04885	2.50505	1.98232	3.80747	1.3599	1.6925	1.72274	2.92474	2.8771	3.38656	3.28639	2.42831	2.92255	1.98193	2.79975	2.37387	2.97662	2.39314	1.28694	1.0369	2.15416	2.00219	3.18666	2.42247	3.19769
ENSG00000029725	ENSG00000029725	3.54841	3.94977	1.72973	3.06395	3.48052	4.73783	2.91558	3.62931	4.29481	2.43241	1.85763	3.25097	3.67971	2.76915	2.457	3.00964	4.09423	3.48906	4.09023	3.52287	4.30338	3.92676	4.10599	2.51598	3.70669	3.96095	4.60753	2.83989	2.93761	4.20513	3.98486	3.68865	4.39853	3.60287	4.15623	3.93962	2.5669	3.87947	3.11084	3.98944	4.45615	3.53933	3.33646	4.40512	2.85018	4.365	3.39822	4.49537
ENSG00000029993	ENSG00000029993	0	0	0	0	0	0	0	0	0	0	0	0	0	0	0	0	0	0	0	0	0	0	0	0	0	0	0	0	0	0	0	0	0	0	0.428311	0	0	0	0	0	0.755714	0	0	0	0	0.260663	0	0
ENSG00000030066	ENSG00000030066	0.818019	1.54984	0	2.18948	1.5907	2.93528	1.41308	0.307379	0	1.1914	0	0.642158	0.329212	0.769148	0.341521	0.950742	0.58327	1.25202	2.42727	1.83482	3.08657	0.646647	1.05071	1.28332	0	0.21679	2.20543	0	0.744963	0.805197	2.54007	1.34985	2.33765	1.64594	2.01327	0.989665	1.39697	2.66224	0.136832	1.75423	1.97811	0.784441	0.921427	2.4645	0.358332	0.938735	0.837509	1.93465
ENSG00000030110	ENSG00000030110	0	0.83935	0.670838	2.26748	1.89555	2.79442	1.70258	2.02359	1.94283	1.1914	0	1.40769	1.32921	1.30972	0.0784863	0.687707	1.0687	1.25202	0.716772	2.66489	3.30338	3.23161	2.40826	0	1.88356	2.53872	2.44247	0	0.522571	2.44263	0.829581	2.47184	0.801593	2.14343	1.75024	2.23067	0.882398	1.92528	1.32948	2.25673	2.49268	0.784441	2.42393	1.83223	0.528257	2.4623	1.68551	2.4707
ENSG00000030304	ENSG00000030304	0	0	0	0	0	0	0	0	0	0	0	0	0	0	0	0	0	0	0	0	0	0	0	0	0	0	0	0	0	0	0	0	0	0	0	0	0	0	0	0	0	0	0	0	0	0	0	0
ENSG00000030419	ENSG00000030419	3.24123	0.964881	1.17334	1.71999	3.80702	4.39166	2.70258	2.40692	3.80342	2.81943	2.29575	3.77966	1.59225	2.11707	2.71075	2.36578	2.7849	3.78452	3.56112	1.98682	3.7351	3.74618	2.8056	3.30124	2.18312	4.00339	4.38676	3.45182	3.12743	2.84473	3.71	3.9206	3.92261	3.58084	3.73209	2.92255	2.66001	3.83217	2.68703	3.78397	3.44377	3.40893	3.42393	4.23822	3.28907	3.58259	2.76351	3.80255
ENSG00000030582	ENSG00000030582	5.07283	7.02197	3.47819	4.77444	6.40108	6.43383	6.02451	5.72884	6.55599	3.92179	3.42699	6.16885	3.98456	5.46959	3.80095	5.74082	5.61889	4.91227	6.58152	7.0334	7.24998	6.62719	6.0394	5.60163	5.53185	6.27424	6.32289	5.26172	5.58507	7.22586	6.17105	6.52918	6.31887	5.93785	6.73892	6.68505	5.15719	6.30321	5.32948	6.97339	6.08961	5.86126	6.46059	6.73912	5.49276	6.07316	7.18269	6.77007
ENSG00000031003	ENSG00000031003	2.16594	2.46738	1.17334	1.18948	3.0268	3.93528	2.88701	2.58749	3.57754	2.63886	0.22536	2.64216	1.59225	2.39718	1.75656	2.00964	1.58327	1.6926	3.42727	2.57178	2.78401	2.88369	2.9576	1.96139	2.27059	3.18026	3.6269	2.2819	3.02507	3.02759	3.34743	3.37091	2.90593	3.08203	3.15623	2.28512	2.07504	3.68016	2.45876	3.5443	3.51653	1.89992	2.46575	3.79571	2.35833	3.74609	2.10054	3.31316
ENSG00000031081	ENSG00000031081	0.818019	0.187274	0	0	0.503236	2.71847	0	0.307379	1.78236	0	0	0.905193	0	0	0.756558	0	0	1.53213	0.25734	0.664892	1.19904	0.161221	1.13817	1.20932	0.768086	0	2.25606	0	0.522571	0.9572	0	0	1.28702	1.25891	1.23567	1.43712	0.244968	0.340314	0	2.16926	0.755714	1.3694	0.921427	1.09527	0.943294	0.74609	1.42247	2.56692
ENSG00000031691	ENSG00000031691	0	0	0	0	0	0.0939758	0	0	0	0	0	0	0	0	0	0	0	0	0.427265	0	0	0	0	0	0	0.21679	0.39808	0	0	0	0	0	0	0	0	0	0	0.340314	0	0.339189	0	0	0	0	0	0	0	0.420079
ENSG00000031698	ENSG00000031698	3.62537	4.13481	1.54531	2.87753	3.41013	4.95196	3.6861	3.08499	3.60179	3.31693	1.48839	3.12759	2.32921	3.1677	3.40041	3.66956	3.93377	3.51076	3.64966	4.37914	5.06694	3.86166	4.05071	2.84403	4.06577	4.12368	4.68348	3.41575	2.91489	4.40346	3.74519	3.84735	3.58819	4.08203	3.93611	4.25815	2.50131	4.16049	2.78891	4.62047	3.04522	2.95437	3.52629	4.18273	3.31253	4.78422	4.08544	3.80255
ENSG00000031823	ENSG00000031823	2.16594	3.26256	0	1.47898	2.82516	3.75694	2.56508	2.92629	3.08722	2.12429	1.15136	1.90519	2.09475	2.47964	2.56391	2.72333	2.72077	1.96823	3.09023	2.83482	4.06694	2.23161	3.39056	1.54635	2.88356	2.93926	3.28072	1.81241	2.14706	3.54216	3.49943	2.68865	2.52406	3.33983	3.3352	3.14494	1.24497	3.34031	2.65141	3.23535	3.34068	1.84333	2.54592	3.03386	2.11322	3.0262	2.76351	3.16731
ENSG00000032219	ENSG00000032219	4.36981	4.53979	4.26578	3.57414	5.2447	6.29365	4.56508	4.88373	4.75018	4.27113	3.47329	4.70393	4.21674	4.15521	3.80095	3.51553	5.09423	4.56361	5.36063	4.87435	6.00124	5.28224	4.7989	4.33643	4.72228	5.03441	5.65075	4.96995	4.81413	5.15097	5.17105	4.97663	4.8547	5.32002	5.69977	4.9565	4.13033	5.49513	4.39557	5.48668	5.78546	4.67521	5.40793	5.71487	4.7846	5.27858	5.15944	5.12842
ENSG00000032389	ENSG00000032389	0	0	0	0	1.5907	2.09398	0.565081	1.20046	0.502254	0.901895	0	1.12759	0	0	1.34152	0.173134	2.43127	1.35156	1.25734	0.834817	0.199045	1.42425	2.47698	1.04885	0	1.89486	1.85751	0.812413	1.39704	0	1.27704	0.847351	2.12352	1.0179	1.3352	1.85216	0	1.04075	0.136832	1.97662	0	0	0.506389	1.75823	1.16569	1.10866	0.837509	2.42008
ENSG00000032444	ENSG00000032444	2.35859	2.66532	0.545307	2.34148	2.36122	2.71847	1.99804	1.50002	2.50225	0.901895	1.36286	2.93494	1.91417	1.11707	1.34152	2.57523	1.96178	1.9041	2.50527	2.95029	2.78401	3.36285	3.29864	1.71628	1.35305	3.02414	3.39808	2.19944	2.22301	2.39016	3.15151	1.43231	3.09437	2.51267	2.82063	2.28512	1.82993	2.66224	2.37387	2.75423	2.49268	1.52141	2.72878	2.09527	1.60626	2.26066	2.68551	2.25658
ENSG00000032742	ENSG00000032742	0.680516	1.77224	0	1.34148	1.75116	2.15287	0.413078	1.08499	2.08722	1.43241	0	1.64216	2.32921	0.479641	0.756558	2.36578	0.846305	0.9041	0	2.87435	3.40068	1.16122	2.26017	0	0.505051	0.702217	1.64601	2.01886	0.522571	1.8832	1.07059	1.43231	2.64959	1.36583	2.55759	1.43712	1.98193	1.04075	1.5774	1.33919	1.17075	0.521407	2.65839	1.09527	1.26522	1.39817	2.37356	1.19769
ENSG00000033011	ENSG00000033011	0.528513	2.08036	0	1.47898	0.673161	2.55341	0.413078	1.66995	1.27986	0.73197	0	1.71255	0.00728413	0	0.341521	1.5357	0.58327	1.6926	1.16423	2.24985	1.78401	0.424255	0.510143	0	2.09001	2.80175	2.09852	0.111973	0.39704	1.33571	1.54007	0.962829	2.23455	1.64594	1.95187	0.989665	0.396971	1.92528	1.5774	2.02724	1.83372	1.19948	1.7959	2.03386	0	1.5237	1.9079	2.74201
ENSG00000033030	ENSG00000033030	2.05903	1.54984	0.0858754	1.47898	2.0882	3.69884	1.63547	0.66995	3.05245	1.43241	1.71079	2.40769	1.59225	2.35411	2.51145	1.5357	2.34881	2.73007	2.0647	2.91282	3.65848	2.96858	2.83207	1.81937	1.64255	2.41842	3.04194	2.01886	1.74496	2.33571	2.1775	2.12037	3.03425	2.36583	2.92016	1.92255	1.32297	3.69787	2.28367	2.33919	3.14038	1.84333	2.29066	2.26519	2.11322	2.63917	2.60304	3.42008
ENSG00000033050	ENSG00000033050	1.35859	2.13481	0.670838	1.34148	2.0268	2.6383	1.99804	2.25491	3.21846	0.053898	0.0733565	1.56816	0.814639	0	0	1.45324	3.50927	1.35156	2.30173	2.36533	3.96458	1.16122	3.07308	1.66183	2.09001	2.64975	2.20543	1.19944	2.06689	2.84473	2.92474	2.51032	2.60895	1.25891	2.75024	2.28512	1.07504	2.04075	1.97333	2.75423	2.44377	1.3694	2.19445	2.03386	1.44579	3.43059	3.00743	2.89813
ENSG00000033100	ENSG00000033100	2.00244	1.46738	1.08588	1.71999	2.96267	3.23693	1.56508	2.66995	3.82418	2.1914	1.54729	2.49016	0.814639	2.0646	2.00449	3.0937	2.58327	2.73007	3.36586	2.61909	3.98564	3.29872	3.07308	2.24679	1.99048	2.47982	3.72001	2.60383	2.32993	3.76456	2.41454	3.68865	3.80159	3.0179	2.85458	3.14494	1.24497	2.98417	2.08436	3.16926	2.53999	2.15368	2.82832	3.63959	3.11322	3.22414	3.10054	2.13629
ENSG00000033122	ENSG00000033122	0	0	0	0	0	0	0	0	0	0	0	0	0	0	0	0	0	0	0	0	0	0	0	0	0	0	0	0	0	0	0	0	0.64959	0.728397	0	0	0	0	0	0	0	0	0	0	0	0	0	0
ENSG00000033170	ENSG00000033170	0	0	0.407804	0	0.825164	1.31637	0	0.821953	0.864824	1.73197	0	2.02067	1.32921	0	0.563913	0	0.261342	1.83699	1.57927	0.249855	1.57756	0.424255	1.29864	0	0.505051	1.98232	2.30497	0	0.522571	1.22023	0	0	1.47966	0	1.82063	0	0.660005	0.662242	0	1.07615	2.63018	1.28694	0.336464	2.09527	0.68026	1.26066	0.322936	1.93465
ENSG00000033178	ENSG00000033178	3.42468	3.08036	1.60944	1.01955	3.17566	4.13837	2.85786	3.50002	3.99868	2.63886	1.94783	3.20287	2.3996	2.01016	2.00449	2.41017	2.8463	2.9041	4.0387	3.09116	3.49183	3.83929	2.6053	3.02748	3.39258	3.5953	4.23097	2.5714	3.06689	4.22023	3.1775	3.47184	3.50203	2.76793	4.04302	2.53023	2.98193	3.51024	2.78891	3.37872	3.69431	3.48488	2.82832	4.06489	2.81776	4.18666	3.15944	4.10458
ENSG00000033327	ENSG00000033327	2.05903	4.73747	2.51214	2.92644	4.0268	4.13837	3.94359	4.09994	5.04363	1.81943	2.42699	3.51005	3.29269	3.53853	2.457	3.5556	4.0687	3.71146	4.25734	4.66489	5.63867	5.4975	3.83207	3.02748	3.35305	4.83738	4.61725	3.4339	3.62411	4.83494	3.47867	4.51032	3.83722	4.53575	4.37083	4.15959	3.11944	4.79152	4.02992	4.65308	4.02873	3.308	4.38086	4.11022	4.13969	4.50859	4.82846	4.03899
ENSG00000033627	ENSG00000033627	0	3.02377	0.0858754	2.10702	2.75116	2.79442	2.88701	1.82195	2.86482	1.53932	1.85763	2.81208	0.814639	2.51917	1.34152	1.7581	1.8463	0.9041	3.21154	2.30875	3.68447	2.88369	2.37264	2.93867	2.76809	2.98232	2.98304	1.19944	2.74496	3.36319	3.15151	1.58432	3.12352	3.2309	3.01327	2.9565	1.66001	2.62572	1.4994	3.59553	2.34068	2.00683	2.09135	3.29166	1.81776	3.49332	3.99131	2.97028
ENSG00000033800	ENSG00000033800	4.0168	4.10784	2.78632	3.82691	5.11795	5.58583	4.48156	4.9009	4.6491	4.12429	3.81032	5.00673	3.09475	4.52888	3.28012	3.93563	4.39063	4.57395	5.31804	5.30152	5.9324	5.23161	4.6053	4.00578	4.29165	5.27857	5.55795	4.15637	5.03564	5.51792	5.00677	5.06974	5.47966	5.15093	5.52634	4.93111	4.00578	5.22296	4.5193	5.36402	5.28623	4.48488	5.13736	5.026	4.66211	5.38168	5.22983	5.17497
ENSG00000033867	ENSG00000033867	4.96592	3.64671	2.17334	3.44582	3.43397	5.29692	3.56508	4.09994	4.20269	3.9799	2.85763	3.74649	3.49914	2.89468	3.18282	3.80872	4.67073	4.01452	4.10283	3.77342	4.94321	3.53973	4.57427	3.6196	3.67498	3.98232	5.02013	4.16726	3.02507	4.18986	4.80478	4.88444	4.61922	4.58084	4.29868	3.88779	3.73325	4.88721	3.438	4.78397	4.65188	3.5918	3.7115	4.95325	3.42442	4.75891	3.76351	4.80255
ENSG00000034053	ENSG00000034053	0.94355	2.77224	0	0	1.5907	3.09398	0.943593	1.50002	2.94283	3.12429	0.810322	1.71255	0	0.479641	1.92648	1.27267	1.72077	1.83699	1.57927	1.12432	2.57756	1.92676	1.90869	1.76874	0.990478	1.35429	2.72001	2.15637	1.32993	1.9572	1.45761	2.51032	2.9391	1.95079	1.75024	2.1152	1.93302	3.14767	1.72179	2.02724	1.75571	1.44741	1.0369	0.969735	1.35833	3.10866	1.76351	2.61272
ENSG00000034152	ENSG00000034152	7.90452	6.64671	8.31349	8.1372	7.31702	8.59648	7.43791	8.91259	7.59878	8.98995	8.31494	7.69201	7.82267	8.00494	9.14134	6.7538	7.21844	7.40901	7.055	7.11816	7.84146	7.85471	7.34533	8.09902	6.80517	7.9623	7.53122	7.1246	8.86502	8.01248	6.83163	6.69284	7.02849	7.09375	7.16471	7.14126	7.53959	7.88335	6.40362	7.5323	6.85023	7.51463	7.36437	6.99412	6.38624	7.30506	7.40585	7.09654
ENSG00000034239	ENSG00000034239	0	0	0	0	0	0	0	0	0	0	0	0	0	0	0	0	0	0	0	0	0	0	0	0	0	0	0	0	0	0	0	0	0	0	0	0	0	0	0	0	0	0	0	0	0	0	0	0
ENSG00000034510	ENSG00000034510	7.70953	8.28079	5.68207	7.54115	7.71269	9.23693	7.74698	8.24233	7.94993	7.85738	6.31282	8.07177	7.74875	6.79756	7.24841	7.67184	8.55021	7.65046	8.01473	9.13809	8.51827	8.45676	8.84228	6.76552	8.36552	8.17215	8.61058	7.60483	7.35018	7.97401	8.1292	8.30815	8.4598	8.26065	8.00196	8.03803	7.06798	8.02331	7.65478	8.34232	8.33146	7.39547	7.53614	7.8886	7.58354	8.71434	7.88845	8.58427
ENSG00000034533	ENSG00000034533	1.81802	1.18727	0	1.01955	1.0882	3.23693	1.88701	1.82195	2.44979	1.53932	0.22536	1.77966	1.81464	0.309716	1.07849	1.68771	2.0687	1.35156	2.01223	1.57178	2.46208	0	2.77863	1.86828	2.09001	1.89486	2.85751	1.86686	0.937608	1.22023	3.04257	1.78595	2.97152	2.0179	2.01327	1.43712	2.02924	2.19829	2.32948	2.6287	2.10935	0.65891	0.658392	2.86785	1.68026	2.79672	2.42247	1.93465
ENSG00000034677	ENSG00000034677	3.11348	3.13481	2.57773	2.26748	3.91263	4.67894	2.19735	3.43076	3.18675	2.68617	2.03271	3.15312	2.17721	2.35411	3.24841	2.68771	3.4708	2.93652	3.59719	2.91282	3.52097	3.67218	2.57427	2.38765	0.183123	3.8256	4.25606	3.06617	3.38055	3.39016	2.89371	3.49121	3.38656	3.11306	3.55759	3.38821	2.11944	3.69787	2.65141	3.47304	4.07764	2.52141	3.06438	4.04946	3.13969	3.58259	2.87313	3.54346
ENSG00000034693	ENSG00000034693	0	0	0	0.826907	0	1.4159	0	0	0	0	0	0.779662	1.00728	0	0	0	1.58327	0.252024	0	0	0.199045	0	0.858067	0	0	0	0.983042	0	0.744963	0	0	0.262389	0	0.728397	0.235666	0	0	0	1.4994	0	0	0	0	0.317658	0	0	1.32294	0
ENSG00000034713	ENSG00000034713	6.25341	4.31066	6.05166	5.92644	5.46902	6.1052	5.22615	5.66493	4.99868	6.88679	6.5052	5.55385	5.41668	4.5671	7.29572	4.02399	4.19208	4.96037	5.18808	5.00474	5.02686	4.99916	4.96958	5.06991	4.22752	5.62278	5.49084	4.7486	6.22763	5.2127	5.11162	5.10788	4.97951	5.0179	5.32918	4.87008	4.36966	5.3061	4.40629	5.14654	5.59141	4.78444	5.09802	5.4645	4.03076	5.56809	5.44632	5.23478
ENSG00000034971	ENSG00000034971	0	0	0	0	0	0	0	0	0	0	0	0	0	0	0	0	0	0	0	0	0	0	0	0	0	0	0	0	0	0	0	0	0	0	0	0	0	0	0	0	0	0	0	0	0	0	0	0
ENSG00000035115	ENSG00000035115	2.00244	1.08036	0	1.18948	1.5907	4.19551	1.05051	1.89234	1.39534	2.37583	0.0733565	0.127585	2.17721	0.769148	2.61454	0.687707	1.43127	1.02963	0.95778	1.57178	2.12504	1.83929	1.51014	0	1.64255	1.89486	3.39808	0.433901	2.52257	2.67967	1.37015	1.96283	2.87198	1.36583	3.01327	0	0.660005	2.62572	0	1.69283	3.01205	1.44741	1.65839	2.63959	0.817764	1.74609	1.97501	2.00504
ENSG00000035141	ENSG00000035141	1.16594	1.96488	0	0	1.50324	2.50901	0	1.95946	1.6949	1.1914	0	1.64216	0.814639	0	0.563913	0	2.16823	1.83699	2.0647	1.57178	2.83131	0	1.8056	1.54635	0	1.80175	2.82434	1.19944	0.107533	1.8052	0.955111	1.06974	2.56713	1.0179	1.67624	1.6177	0.775482	2.76658	1.91444	1.6287	2.71507	1.19948	1.33646	2.26519	1.68026	1.5237	1.32294	3.19769
ENSG00000035403	ENSG00000035403	3.58741	3.97983	3.62503	3.63426	4.29765	4.37938	2.97107	3.64977	3.82418	4.43241	3.36286	3.36462	2.86527	3.11707	4.73384	3.82521	4.11932	3.9204	4.37628	4.23475	4.97515	4.12469	4.26988	4.49277	3.70669	3.64975	5.30497	3.2819	4.23223	5.18217	4.48909	4.49121	4.8547	4.46536	5.14941	3.98966	3.36044	5.06823	3.37387	5.38843	4.59702	4.19948	4.14382	5.22455	3.60626	4.34813	5.28377	4.28515
ENSG00000035499	ENSG00000035499	0	0	0	0	0	0	0	0	0.502254	0	0	0	0	0	0	0	0	0	0	0	0	0	0	0	0	0	0	0	0	0	0	0	0	0	0	0	0	0	0	0	0	0	0	0	0	0	0	0
ENSG00000035664	ENSG00000035664	3.50833	4.33412	1.08588	2.77444	3.43397	3.48629	3.49108	2.85758	4.43637	1.81943	2.45802	4.37551	2.17721	3.55764	2.84402	3.14714	4.23862	3.80222	3.94384	4.58376	5.26943	4.48315	3.9576	3.17084	4.35305	4.50957	4.34059	3.66656	3.53752	4.18986	3.81309	3.68865	4.51309	4.45329	4.40559	4.42505	3.05232	3.87947	3.5193	4.25673	4.36715	3.03237	3.82832	3.5103	3.62512	5.29629	4.68551	4.34064
ENSG00000035681	ENSG00000035681	2.64399	3.02377	1.08588	1.34148	2.63252	3.88405	2.41308	2.62931	3.12116	1.9799	2.26098	1.49016	0.592247	1.95357	1.75656	2.31998	2.65366	2.30265	3.16423	2.75235	2.92151	2.08722	2.40826	1.81937	2.35305	1.35429	3.01279	2.72668	2.14706	3.63527	2.862	3.09528	3.9391	3.0179	3.96747	2.28512	1.5986	3.12167	1.97333	3.14654	2.97811	2.10637	3.56528	3.03386	2.94329	2.39817	2.55998	2.93465
ENSG00000035687	ENSG00000035687	2.78485	3.73747	1.08588	2.54311	3.36122	4.74742	2.56508	3.62931	4.36732	2.48686	1.71079	3.25097	1.59225	1.55764	2.14888	1.5357	2.50927	2.87093	3.59719	2.36533	3.8544	3.39388	3.57427	2.63381	2.35305	3.28718	4.46417	1.96995	2.58146	3.8251	3.7277	3.21659	3.58819	3.41645	4.43954	2.92255	2.62963	3.49006	2.18746	3.95062	4.22965	2.52141	3.60325	4.12501	2.52826	3.22414	3.34847	3.65712
ENSG00000035720	ENSG00000035720	0.165943	0	0	1.18948	0	2.83094	1.15004	0	0	0	0	0	0.592247	0	0.0784863	0	0.261342	0.444669	1.16423	0	0.462079	1.00922	0.220637	1.04885	1.35305	2.14279	0.983042	0.812413	0.744963	1.0947	1.69208	0	1.47966	0	0	0	0	0.510239	0	0	0.585789	0	1.14382	0	0	0.74609	0	2.07216
ENSG00000035862	ENSG00000035862	3.64399	5.77652	3.35266	3.66341	5.16857	4.7758	4.86521	4.85758	5.70613	2.81943	2.99089	5.12113	3.46672	4.69342	3.34152	4.48472	5.42121	3.95246	5.49096	6.07428	6.87993	5.62065	5.64317	4.43712	4.86962	5.52422	5.45336	4.3881	4.33849	6.29348	5.4523	5.07617	4.97951	5.54716	5.32918	6.03406	4.41489	5.25918	4.5193	5.68102	4.99518	4.70727	5.21911	5.04946	4.77618	5.33961	5.49286	4.99643
ENSG00000035928	ENSG00000035928	3.48787	3.66532	1.54531	2.66341	3.84309	4.87534	3.41308	4.3202	4.12116	3.51333	1.15136	2.44951	2.65114	3.01016	3.11411	2.98049	4.0687	3.35156	3.74919	3.59563	5.0064	3.83929	4.22064	2.35371	4.33287	3.38671	4.59775	3.19944	2.91489	4.39016	4.13833	3.65471	4.27408	3.86225	4.46173	3.90527	2.8824	3.78326	3.13683	4.65308	4.07764	3.13022	3.46575	4.70013	3.28907	4.22414	4.15944	4.02211
ENSG00000036054	ENSG00000036054	2.05903	1.54984	0	0.34148	3.05782	3.90133	1.82812	2.14388	0.694899	2.25553	0.990894	2.56816	1.32921	1.01016	0.341521	0	0	2.02963	2.57927	0.472247	2.40068	1.29872	1.90869	0.768744	1.88356	1.35429	3.93724	1.81241	2.36387	2.0947	2.22813	2.75424	1.38656	1.7284	3.35905	1.98966	0.660005	3.42778	2.28367	2.66112	3.07764	2.48488	2.89105	2.83223	2.31253	3.0262	2.37356	2.36761
ENSG00000036257	ENSG00000036257	2.71614	2.93451	2.3338	2.66341	3.56932	4.53138	3.15004	3.70948	3.36732	2.0539	2.71079	3.17821	2.96148	2.59512	2.21599	2.49506	1.96178	2.96823	4.18808	3.66489	3.7351	3.33115	2.29864	3.30124	2.70669	3.06479	4.44247	3.3018	3.347	3.8052	3.69208	4.04375	3.66949	3.53575	4.61814	3.05379	2.98193	3.87947	2.94419	4.05191	4.06152	3.50326	3.96582	3.59777	2.91292	3.29629	3.76351	3.76247
ENSG00000036448	ENSG00000036448	4.35859	2.42431	2.57773	0.604515	0	2.75694	0	0.821953	0.279862	3.37583	3.47329	0.642158	0.592247	4.22858	3.34152	0.173134	0	5.44467	4.21154	3.47225	0.199045	5.78766	0.0507118	0	0.505051	1.47982	6.14291	0	0	2.67967	0	0	5.04191	0.365827	0	2.85216	4.41489	5.53999	0.651405	0	0	0.899919	0	0	0	1.26066	0.685506	5.40714
ENSG00000036473	ENSG00000036473	0	0	0	0	0	0	0	0	0	0	0	0	0	0	0	0	0	0	0	0	0	0	0	0	0	0	0	0	0	0	0	0	0	0	0	0	0	0	0	0	0	0	0	0	0	0	0	0
ENSG00000036530	ENSG00000036530	0	0	0	0	0	0	0	0	0	0	0	0	0	0	0	0	0	0	0	0	0	0	0	0	0	0	0	0	0	0	0	0	0	0	0	0	0	0	0	0	0	0	0	0	0	0	0	0
ENSG00000036549	ENSG00000036549	2.88215	2.13481	1.17334	1.47898	2.25812	4.40383	1.82812	2.40692	3.39534	2.48686	1.90343	1.84379	2.53085	1.01016	2.00449	1.7581	3.30574	0.614594	2.6836	3.70929	3.49183	3.04875	3.1168	2.38765	2.35305	3.14279	3.93724	1.75583	2.29516	2.92067	3.22813	3.06974	3.62941	2.7284	3.07217	2.9565	1.93302	3.95502	2.18746	3.41719	3.2005	1.78444	2.38086	2.96973	1.68026	3.26066	3.42247	3.51961
ENSG00000036565	ENSG00000036565	0	0	0	0	0	0	0	0	0	0	0	0	0	0	0	0	0	0	0	0	0	0	0	0	0	0	0	0	0	0	0	0	0	0	0	0	0	0	0	0	0	0	0	0	0	0	0	0
ENSG00000036672	ENSG00000036672	0	0	0	0	0	0	0	0	0	0	0	0	0	0	0	0	0	0	0	0	0	0	0	0	0	0	0	0	0	0	0	0	0	0	0	0	0	0	0	0	0	0	0	0	0	0	0	0
ENSG00000036828	ENSG00000036828	0	0	0	0	0	0	0	0	0	0	0	0	0.00728413	0	0	0	0	0	0	0	0	0	0	0	0	0	0	0	0	0	0	0	0	0	0	0	0	0	0	0	0	0	0	0	0	0	0	0
ENSG00000037042	ENSG00000037042	0	0	0	0	0	1.09398	0.0505082	0	1.78236	0.053898	0	0	0.814639	0	0.0784863	0	0	0	0.716772	0	1.78401	0	0.751152	0	0	0	0.983042	0	0	0	0.829581	0.0697439	1.38656	0	0.0132733	0.115196	0.396971	0	0	1.25673	0.170752	0	0	0	0	0	0	1.07216
ENSG00000037241	ENSG00000037241	0	0.83935	0	0	0	2.03258	0	0	0	0	0	0	0	0	0	0	0.261342	0	0	0	0	0.161221	0	0	0	0	1.20543	0	0	0	0.829581	1.16928	0	0	0.598236	0	0	0	0	0.628695	0.585789	0	0	0	0.165687	0.260663	0	0
ENSG00000037280	ENSG00000037280	0	0	0	0	0	0	0.828116	0	0.502254	0	0	0	0.00728413	0	0	0	0	0	0	0	0	0	0.510143	0	0	0	0	0	0	0	0	0	0	0	0.0132733	0	0	0	0	0.491192	0	0	0	0	0	0	0	0
ENSG00000037474	ENSG00000037474	1.68052	2.5092	1.67084	0.0195524	3.23116	4.39166	2.70258	2.82195	2.39534	1.73197	1.42699	2.32023	1.70772	0.894678	2.00449	1.27267	2.26134	2.30265	3.16423	2.87435	3.54954	2.23161	2.90869	2.51598	2.09001	2.14279	3.90587	2.11197	2.06689	2.92067	3.04257	2.78595	3.47966	1.8064	2.75024	1.53023	2.2845	3.64409	1.65141	3.66112	3.65188	2.05746	3.0369	2.90262	2.48761	3.29629	3.39822	3.34064
ENSG00000037637	ENSG00000037637	2.21657	3.05234	0.407804	1.92644	2.20368	2.71847	1.94359	2.02359	1.78236	2.58995	0.362863	2.71255	2.09475	1.70203	0.756558	2.22376	2.9052	2.02963	1.9012	2.41978	3.71001	3.53973	2.8836	2.04885	2.09001	3.02414	2.95267	1.5714	1.52257	3.12713	2.82958	2.65471	3.09437	2.51267	2.75024	2.1152	1.8824	2.66224	2.61488	3.33919	2.28623	1.3694	2.62187	2.5547	1.35833	3.365	2.42247	3.51961
ENSG00000037749	ENSG00000037749	0.680516	0	0	0	0.825164	1.20945	0	0	0.694899	0.053898	0.362863	0.905193	0.00728413	0	0	0.173134	0	0.444669	1.16423	0	1.46208	0	0.0507118	0	0.768086	0.894862	2.25606	0	1.02507	0.442627	1.27704	0	1.87198	0	0	0	0	0	0.329477	1.97662	1.49268	0	0	1.96973	0	0.938735	0.837509	1.07216
ENSG00000037757	ENSG00000037757	1.26548	1.08036	0	0.0195524	2.25812	2.59648	1.05051	0.959456	1.6949	0.73197	0	2.60563	1.70772	0	1.21599	1.06622	3.11932	2.08852	1.7809	2.57178	3.26943	0.839292	3.63567	0.546352	1.64255	2.5953	2.44247	2.86686	1.52257	0.805197	3.27704	2.01728	3.06463	2.84387	1.82063	1.33759	1.98193	1.86388	1.85304	2.49119	2.39314	1.44741	1.98032	2.63959	1.35833	2.98313	2.9079	2.93465
ENSG00000037897	ENSG00000037897	0	0	0	0	0	0.509013	0	0	0.502254	0	0.22536	0	0	0	0	0.535704	0.261342	0.252024	0	1.36533	0.877117	0	1.13817	0	0.183123	0	1.48554	0	0	0	0	0	0	0.365827	0.235666	0	0	0.147668	0.329477	0	0	0	0	0	0	0.74609	0	0
ENSG00000037965	ENSG00000037965	0	0	0	0	0	0	0	0	0	0	0	0	0	0	0	0	0	0	0	0	0	0	0	0	0	0	0	0	0	0	0	0	0	0	0	0	0	0	0	0	0	0	0	0	0	0	0	0
ENSG00000038002	ENSG00000038002	1.05903	0.701847	0.670838	0.604515	1.20368	3.18144	1.49108	1.58749	1.78236	1.63886	0.903431	1.77966	1.00728	0	0.0784863	0.687707	2.16823	1.61459	0.427265	1.83482	1.68447	1.64665	1.75115	0.961389	1.35305	1.5953	3.23097	0.696936	0	2.39016	1.89371	2.06974	2.68912	1.8804	2.51577	0.530233	0	3.56913	2.02992	2.56158	3.2005	1.44741	2.0369	3.09527	2.11322	2.18666	0.837509	2.19769
ENSG00000038210	ENSG00000038210	0	0	0	0	0.0881982	1.90133	0	0	0	0	0	0	0	0	0	0	0	0	0	0	0	0	0	0	0	0	0.857511	0	0	0	0	0	0	0	0.887742	0	0	0	0	0	0	0	0	1.09527	0	0	0	0
ENSG00000038219	ENSG00000038219	5.33587	6.21597	4.74409	4.93842	6.74641	7.04623	6.02123	5.91365	6.58972	5.13285	5.03271	5.62857	4.36484	5.72334	4.74524	5.11397	5.68761	5.78452	6.54736	6.30875	7.65355	6.89999	6.08413	5.6196	6.08399	6.08469	6.89393	5.69694	5.46509	7.11707	6.42814	6.17528	5.99142	6.40082	7.04853	6.32465	5.4929	6.70226	5.99126	6.83104	6.85023	6.10937	6.84822	6.56015	5.95079	6.80601	6.81479	6.00074
ENSG00000038274	ENSG00000038274	4.34727	3.70185	3.71523	2.18948	4.79786	5.90989	2.66942	5.06227	4.01683	4.34668	4.48086	4.12759	3.56187	3.26391	4.42898	2.49506	2.72077	3.83699	4.90839	3.64217	3.71001	4.26556	3.02799	4.28332	3.50505	3.41842	5.05629	3.39738	4.6925	4.79514	3.84588	4.2049	4.49089	4.03421	5.1765	3.50751	3.82993	4.57872	3.94419	3.98944	5.12495	3.99389	4.66738	5.06489	3.86613	4.04726	4.13029	4.00504
ENSG00000038295	ENSG00000038295	0	0.379919	0	0	0	0	0	0	1.60179	0	0	0	0	0	0	0.687707	0	0	0	1.24985	2.26943	2.79349	1.22064	0	0	0.702217	0	0	0	1.44263	0	0	0	0.143435	0	0	0	0	0	0	0	0	0	0	0	0	0	0
ENSG00000038358	ENSG00000038358	0	0	0	0	0	0	0	0	0	0	0	0	0	0	0	0	0	0	0	0	0	0	0	0	0	0	0	0	0	0	0	0	0	0	0	0	0	0	0	0	0	0	0	0	0	0	0	0
ENSG00000038382	ENSG00000038382	2.44605	1.37992	0	0	1.82516	2.55341	1.24315	1.74795	0.864824	0	0.0733565	0	0.00728413	0	0.926483	1.06622	0.58327	1.25202	2.6836	1.12432	2.57756	0.161221	1.69457	0.131314	0.990478	1.98232	2.35228	0	1.18554	1.33571	2.41454	1.26239	2.76507	1.55847	1.3352	0	1.5986	2.0952	1.23637	2.89718	1.17075	0	1.50639	2.36828	2.52826	1.63917	2.10054	2.36761
ENSG00000038427	ENSG00000038427	5.03101	6.77224	3.1944	5.40326	6.03462	6.7306	5.87978	6.05077	7.19674	5.14982	3.9258	6.61255	4.13657	5.04443	4.88584	5.58495	5.55596	5.16577	6.37108	6.69003	7.59136	6.96083	6.3081	5.72294	5.9969	6.23471	6.28378	5.99767	5.4454	6.56896	6.60616	6.91881	6.82618	6.47136	6.87125	7.12829	5.49711	6.08178	6.0608	7.41005	5.99093	5.69133	6.14704	6.56559	5.36956	6.63917	7.36264	6.91879
ENSG00000038532	ENSG00000038532	0	2.02377	0	2.26748	1.96267	3.0636	1.49108	2.08499	1.39534	1.0539	0	2.12759	1.17721	1.63164	0.926483	0.173134	1.58327	0.614594	1.0647	2.47225	3.12504	0.839292	0.635674	0.283317	1.35305	1.98232	2.44247	0.812413	0	2.54216	2.27704	1.78595	2.68912	1.46536	2.3352	1.1152	0.775482	2.14767	0.91444	2.59553	1.58579	1.19948	2.09135	2.59777	1.75065	1.74609	1.68551	2.31316
ENSG00000038945	ENSG00000038945	0	0	0	0	0.825164	0	0	0	0	0	0	0	0	0	0	0	0	0	0	0	0	0	0	0	0	0	0	0	0	0	0	0.962829	0	1.7284	0	0	0	0	0	0	0	0	0	0	0	0	0	0
ENSG00000039068	ENSG00000039068	0	0	0	0	0	0	0	0	0	0	0	0	0	0	0	0	0	0	0	0	0	0	0	0	0	0	0	0	0	0	0	0	0	0	0	0	0	0	0	0	0	0	0	0	0	0	0	0
ENSG00000039123	ENSG00000039123	3.13995	3.78931	1.47819	2.47898	3.05782	4.69884	3.33062	3.80381	3.55288	2.9799	1.94783	2.60563	3.65114	2.26391	2.28012	2.72333	3.26134	2.65412	3.6836	3.61909	4.79598	3.16122	3.8189	2.24679	3.54068	3.47982	4.38676	2.89333	2.93761	3.39016	3.34743	3.39167	3.56713	3.20233	3.53684	2.70016	2.7189	3.49006	2.78891	3.95062	3.28623	2.48488	3.29066	3.93657	2.71588	4.44653	3.27047	3.84154
ENSG00000039139	ENSG00000039139	0	0	0	0	0	0	0	0	0	0	0	0	0	0	0	0	0	0	0	0	0	0	0	0	0	0	0	0	0	0	0	0	0	0	0	0	0	0	0	0	0	0	0	0	0	0	0	0
ENSG00000039319	ENSG00000039319	2.35859	3.2379	0.992766	3.01955	3.89555	3.75694	3.71889	2.78543	3.78236	1.63886	2.36286	3.12759	2.17721	2.55764	2.457	2.85763	3.43127	3.59442	3.85725	3.2796	4.28651	3.51172	2.83207	2.24679	3.35305	3.7775	3.60753	2.83989	3.53752	3.24998	3.61808	3.41214	4.31255	3.36583	3.92016	3.28512	2.95769	3.58824	3.30676	4.13505	4.30003	2.8719	3.16935	3.29166	2.56779	3.55344	3.53795	3.44561
ENSG00000039523	ENSG00000039523	1.68052	2.77224	1.47819	1.01955	2.0268	2.86657	2.88701	2.14388	2.27986	0	1.42699	3.25097	1.32921	2.39718	2.00449	2.27267	2.72077	1.9041	3.01223	2.70929	3.46208	3.51172	3.27953	1.91559	2.27059	3.47982	3.17944	2.94486	2.8445	2.99282	3.71	3.12037	3.4104	3.05033	2.71371	3.14494	2.20433	2.98417	2.82133	4.01475	2.49268	2.32876	3.19445	2.90262	2.64373	2.4623	3.42247	3.76247
ENSG00000039537	ENSG00000039537	0	0	0	0	0	0	0	0	0	0	0	0	0	0	0	0	0	0	0	0	0	0	0	0	0	0	0	0	0	0	0	0	0	0	0	0	0	0	0	0	0	0	0	0	0	0	0	0
ENSG00000039560	ENSG00000039560	0	0	0	0	0	0	0	0	0	0	0	0	0	0	0	0	0	0	0	0	1.19904	0	0	0	0	0	0	0	0	0	0	0	0	0	0	0.115196	0	0	0	0	0	0	0	0	0	0	0	0
ENSG00000039600	ENSG00000039600	0	0	0	0	0	0	0	0	0	0	0	0	0	0	0	0	0	0	0	0	0	0	0	0	0	0	0	0	0	0	0	0	0	0	0	0	0	0	0	0	0	0	0	0	0	0	0	0
ENSG00000039650	ENSG00000039650	2.00244	3.62785	0.89323	2.26748	3.14709	3.12372	3.52856	2.54442	3.90435	1.90189	1.22536	3.17821	2.25521	2.01016	2.75656	2.06622	3.72077	1.25202	2.87205	3.68726	4.67153	3.454	4.19026	2.45324	3.50505	3.47982	2.88993	2.32143	1.8445	3.44263	2.61808	3.63743	4.20758	3.28639	3.07217	2.77816	2.8564	2.42778	3.35185	3.85576	2.53999	2.72304	2.82832	2.09527	2.91292	3.93873	3.60304	3.70019
ENSG00000039987	ENSG00000039987	0	0	0	0	0	0	0	0	0	0	0	0	0	0	0	0	0	0	0	0	0	0	0	0	0	0	0	0	0	0	0	0	0	0	0	0	0	0	0	0	0	0	0	0	0	0	0	0
ENSG00000040199	ENSG00000040199	0	1.28681	0	0	0.825164	1.4159	0	0	0	1.43241	0	1.22712	0.814639	0	0.563913	0	0	0.9041	0	0	0.199045	0	0	0	1.18312	0	1.568	0	0	1.72274	0	1.16928	0	0.365827	0	0	0.534474	0	0	1.33919	0	0	0	0.510303	0	0	0	0.612724
ENSG00000040275	ENSG00000040275	0.94355	0	0	0	0.0881982	1.75694	0	0	0.864824	0	0	0.779662	0	0	0	0	1.72077	0	0	0.249855	2.19904	0	0.957602	0	0.505051	0	0.720008	1.19944	0	0.805197	1.07059	1.84735	1.06463	1.25891	0.428311	0	0	1.42778	0	0	1.75571	0	0.143819	1.31766	0	0.523697	0.100544	1.07216
ENSG00000040341	ENSG00000040341	0.165943	0	0	0.604515	1.96267	2.93528	0.243153	0.959456	1.6949	0	0	0	0.00728413	0.769148	1.07849	0	0	0	1.50527	0.472247	0	1.53973	0.635674	0	0.183123	1.21679	1.48554	0.696936	1.10753	0	1.82958	1.84735	1.72759	0.143435	2.12875	0.700158	0.396971	0.799745	0.329477	1.81312	2.28623	1.52141	1.50639	1.96973	0.943294	2.39817	0.322936	0
ENSG00000040487	ENSG00000040487	0.165943	0	0	0	0	0	0	0	1.01683	0	0	0	0	0	0	0	0	0	1.57927	0	1.57756	0	0	0	0	0	0	0	0	0	0	0	0	0	0	0	0.244968	0.340314	0	0	0	0	0	0.832231	0.358332	0	0	0
ENSG00000040531	ENSG00000040531	0	0.701847	0	0	0.310591	0.968445	1.05051	0	0.279862	1.1914	0	1.56816	0	0	0	0	1.26134	0.252024	0.579268	1.75235	0	0	1.57427	0	0	1.21679	2.04194	0	0.638048	1.72274	0.955111	0	2.00323	0	0.598236	0	0.244968	0.925276	1.4994	1.69283	0	1.00683	0.795896	0.969735	0.68026	0.523697	0.100544	1.07216
ENSG00000040608	ENSG00000040608	0	0	0	0	0	0	0.413078	0	0	0	0	0	0	0	0	0.173134	0	0	0	0.472247	1.19904	0	0	0	0	0	0	0	0	0	0	0	0	0	0	0	0	0.662242	0	0	0	0	0	0.680228	0	0	0	0.612724
ENSG00000040633	ENSG00000040633	1.94355	3.16128	1.47819	1.34148	3.36122	4.25048	1.76672	3.64977	3.94283	2.48686	1.85763	2.32023	2.00728	1.39718	2.34152	2.68771	2.34881	2.30265	2.9012	3.02244	4.10594	2.08722	2.8056	2.68931	2.70669	3.06479	3.82434	2.81241	2.36387	3.06154	3.55997	3.63743	3.00323	2.91602	3.65713	2.81564	2.32297	3.22296	2.65141	3.57865	3.04522	2.98084	3.09135	3.39295	2.60626	2.4623	2.72503	4.21264
ENSG00000040731	ENSG00000040731	0	0	0	0	0	0	0	0	0	0	0	0	0	0	0	0	0	0	0	0	0	0	0	0	0	0	0	0	0	0	0	0	0	0	0	0	0	0	0	0	0	0	0	0	0	0	0	0
ENSG00000040933	ENSG00000040933	4.25341	3.56974	2.3338	3.14884	2.99509	4.94364	3.07604	3.97576	4.15433	3.88172	2.96952	3.79596	3.13657	3.55764	3.457	3.5946	3.68761	2.7666	3.8423	3.54754	4.61858	2.74618	4.12753	2.71628	3.18312	3.89486	5.07756	3.65113	3.39704	4.0947	3.39252	4.34985	4.45694	3.8064	4.2612	3.83401	3.05232	4.25918	2.82133	4.01475	4.35397	3.55703	4.16935	4.56559	3.21631	4.61116	3.78237	4.74201
ENSG00000041353	ENSG00000041353	0.94355	0	1.08588	1.34148	1.20368	1.75694	0.0505082	1.30738	0.694899	1.1914	0	2.07512	0	0	1.07849	0	0	0.0296313	1.57927	0.98682	1.04704	0	1.85807	2.04885	0.990478	0	2.25606	2.53824	1.32993	1.44263	0.370149	1.34985	0.801593	1.8064	1.12875	0.700158	0.981933	1.51024	0.329477	2.12346	1.04522	0.199479	0.506389	2.4645	0	0.260663	1.51558	1.86065
ENSG00000041357	ENSG00000041357	3.56804	1.46738	1.3338	1.18948	2.67316	5.36076	1.56508	2.25491	2.01683	3.25553	2.11288	1.96409	2.46672	1.55764	2.07849	1.27267	1.58327	3.25202	2.64966	2.57178	3.04704	3.74618	2.63567	1.42082	2.50505	2.06479	3.35228	2.3599	2.22301	2.0947	2.92474	3.75424	2.9391	2.64594	3.8377	1.33759	2.62963	3.76658	0.136832	3.27779	4.06152	2.28694	2.82832	3.5103	2.64373	3.14819	2.42247	2.56692
ENSG00000041515	ENSG00000041515	0	0	0	0	0.503236	0	0	0	0.864824	0	0	0	0	0	0	0	0	0	0	0	0	0	0	0	0.183123	0	0	0	0	0	0.177504	0	0	0	0	0	0	0	0	0	0	0	0	0	0	0	0	0
ENSG00000041802	ENSG00000041802	3.16594	3.56974	0.2558	1.82691	2.86079	4.00087	2.99804	2.95946	2.82418	2.9799	1.76141	2.17821	1.91417	2.26391	1.84402	2.06622	4.16823	2.6926	2.98526	3.87435	3.49183	2.53973	3.73721	1.91559	2.35305	1.98232	3.72001	2.46953	1.39704	3.22023	2.98486	3.43231	3.15209	4.40396	3.65713	2.81564	2.77548	3.84811	2.4994	3.8697	3.44377	2.65891	2.7959	3.26519	2.7846	3.58259	3.21602	3.67881
ENSG00000041880	ENSG00000041880	0	0.964881	0.545307	0	0.673161	1.75694	0	0	0.0168272	1.43241	0	0.490155	0	0	0	0.365779	0.261342	0.766597	0	0	1.57756	2.16122	0.37264	0.131314	0.183123	0	0.39808	0.111973	0	0.9572	0	1.72182	1.72759	0.728397	0	0.115196	0.882398	0	1.4994	1.56158	0.585789	0	0	1.31766	0	1.84563	0	0
ENSG00000041982	ENSG00000041982	0	0	0	0	0	0	0	0	0	0	0	0	0	0	0	0	0	0	0	0	0	0	0	0	0	0	0	0	0	0	0	0	0	0	0	0	0	0	0	0	0	0	0	0	0	0	0	0
ENSG00000041988	ENSG00000041988	1.44605	2.28681	0	0.826907	1.20368	3.12372	1.70258	1.40692	2.08722	1.43241	0.362863	1.90519	0	1.30972	0	1.17313	1.26134	1.7666	2.25734	3.18845	1.46208	2.16122	1.44303	0.131314	2.18312	3.02414	2.30497	2.06617	0	0.9572	1.61808	2.26239	1.9391	1.25891	1.01327	2.05379	0.660005	2.95502	0	2.25673	1.49268	1.5918	1.86003	1.5103	0.943294	2.79672	1.76351	2.61272
ENSG00000042062	ENSG00000042062	0.680516	0.83935	1.54531	0	0	0	0.243153	0	0	1.43241	2.07336	0	0.814639	0.309716	0.926483	0	0.261342	0.0296313	0	0.98682	0	0	0	0.86828	0.183123	0	1.09852	0.433901	0.39704	0.220235	2.45761	0	0	0	0	0	0	0.510239	1.13683	0	0.170752	0	0.658392	0.317658	0	0	0	0
ENSG00000042088	ENSG00000042088	0.680516	0.187274	0	0	1.89555	2.96844	0.828116	0.821953	0.502254	1.9799	0.810322	0	0	0	0.341521	0.687707	1.58327	1.14511	1.64966	0.834817	2.04704	1.16122	2.33611	0.546352	1.18312	1.35429	2.60753	0.111973	1.46117	1.44263	2.41454	1.16928	0	1.25891	2.4727	1.98966	1.24497	2.51024	0.136832	1.92415	1.97811	0.00683372	1.65839	1.59777	0	2.10866	0.515581	2.4707
ENSG00000042286	ENSG00000042286	0.358588	1.28681	0	0	0	0	0	1.50002	0	0	0	0	0	0	0	0	0	0	0	0	0	0	0.0507118	0	0	0	0.720008	0	0	0	0	0	0	1.36583	0.428311	1.1152	0.534474	0	0	0	0.755714	0	0	0	0	0.74609	0.100544	0
ENSG00000042304	ENSG00000042304	0	0	0	0	0	0	0	0	0	0	0	0	0	0	0	0	0	0	0	0	0	0	0	0	0	0	0	0	0	0	0	0	0	0	0	0	0	0	0	0	0	0	0	0	0	0	0	0
ENSG00000042317	ENSG00000042317	0	0	0	0	0.0881982	1.96844	0	0.084987	0	0	0	0	0	0	0	0	0	0	0	0	0	0	0	0	0	0	0.983042	0	0	0.220235	0	0.432314	0	0	0.598236	0.989665	0	0	0.651405	0	0.585789	0	0.795896	1.21074	0	0	0	0
ENSG00000042429	ENSG00000042429	1.68052	3.02377	0	0.604515	2.25812	3.61754	1.56508	1.82195	2.78236	1.0539	0.990894	1.64216	1.70772	0.309716	1.75656	1.82521	1.72077	1.14511	3.3448	3.44625	3.23467	3.33115	3.07308	2.28332	3.09001	1.89486	3.60753	1.2819	1.58146	2.9572	2.07059	2.58432	2.68912	2.41645	2.4727	2.38821	1.5986	2.73263	1.65141	2.72385	3.07764	1.5918	1.98032	3.18273	2.48761	2.93873	1.32294	2.13629
ENSG00000042445	ENSG00000042445	1.05903	3.26256	0	1.34148	1.75116	3.43975	0	2.08499	1.50225	0.73197	0.0733565	1.56816	0	0	0	1.5357	1.0687	1.83699	1.16423	2.79418	2.87712	1.92676	1.8056	1.54635	1.50505	2.14279	3.37536	1.96995	0.39704	2.27913	1.54007	1.78595	2.00323	3.33983	1.75024	1.98966	0.0750427	3.0952	2.23637	3.07615	2.90772	1.5918	1.24335	2.63959	1.88189	2.69362	2.72503	3.00504
ENSG00000042493	ENSG00000042493	3.13995	4.25028	1.78632	2.77444	3.84309	4.87534	4.03757	4.29444	4.06994	2.43241	1.99089	4.19059	1.81464	2.89468	2.457	4.0937	3.34881	2.73007	4.21154	5.1161	4.36897	4.21433	4.22064	2.76874	3.91104	3.87214	4.81593	2.66656	3.82025	4.15883	4.61808	4.37091	4.80159	3.60287	4.42831	4.46097	2.39697	4.58824	3.30676	4.57865	3.90772	3.19948	3.7959	4.45282	3.16569	4.12856	4.17379	4.55524
ENSG00000042753	ENSG00000042753	4.44605	4.56974	2.70059	4.74747	4.0268	3.95196	4.35168	4.03918	4.57754	4.14136	2.63135	4.16572	3.78864	3.59512	3.73384	3.72333	3.81593	3.9041	3.3448	4.49778	4.44697	4.14307	4.56641	3.53124	3.91104	4.14279	3.93724	3.11197	4.23223	3.76456	4.08439	4.38133	4.55648	4.14343	4.22273	4.4006	3.81651	4.04075	3.45876	4.01475	4.27229	3.08212	4.06438	4.53267	2.44579	3.9611	4.22983	4.34064
ENSG00000042781	ENSG00000042781	0	0	0	0	0	0	0	0	0	0	0	0	0	0	0	0	0	0	0	0	0	0	0	0	0	0	0	0	0	0	0	0	0	0	0	0	0	0	0	0	0	0	0	0	0	0	0	0
ENSG00000042813	ENSG00000042813	0	0	0	0	0	0	0	0	0	0	0	0	0	0	0	0	0	0	0	0	0	0	0	0	0	0	0	0	0	0	0	0	0	0	0	0	0	0	0	0	0	0	0	0	0	0	0	0
ENSG00000042832	ENSG00000042832	0	0	0	0	0	0	0	0	0	0	0	0	0.329212	0	0	0	0	0	0	0.472247	0	0	0	0	0	0	0	0	0	0.220235	0	0	0	0	0	0	0	0	0	0	0	0	0	0.0952654	0	0	0	0
ENSG00000042980	ENSG00000042980	1.05903	1.54984	0	3.30495	3.61176	4.04817	1.56508	1.74795	3.27986	1.53932	0	3.20287	2.53085	0.631644	0.341521	0	1.96178	2.65412	3.16423	2.79418	3.83131	2.16122	3.33611	2.86828	2.82698	3.25241	2.75563	2.32143	2.46117	1.8052	3.25279	0.262389	3.31255	2.36583	2.23567	1.70016	2.5669	1.98417	1.02992	2.6287	2.97811	1.5918	2.38086	2.96973	1.44579	3.33105	3.03914	3.4707
ENSG00000043039	ENSG00000043039	0	0	0	0	0	0	0	0	0	0	0	0	0	0	0	0	0	0	0	0	1.96458	0	0	0	0	0	0	0	0	0.805197	0	0	0	0	0	0	0	0	0	0	0	0	0	0	0	0	0	0
ENSG00000043093	ENSG00000043093	3.76798	0	4.48675	2.71999	3.43397	3.75694	3.02451	3.52239	2.39534	3.1914	4.26975	2.56816	2.65114	2.63164	4.40041	2.06622	1.72077	2.80222	2.6836	1.47225	1.46208	2.69727	2.63567	2.48495	2.35305	2.41842	3.35228	3.08925	3.71897	2.76456	2.12504	2.75424	2.72759	2.08203	3.12875	1.43712	2.53447	3.1732	1.85304	2.41719	3.69431	2.95437	2.82832	3.68023	3.11322	2.74609	1.97501	2.13629
ENSG00000043143	ENSG00000043143	3.62537	4.25028	1.84076	3.06395	3.71269	4.7758	3.65254	3.70948	3.01683	3.12429	2.26098	3.15312	3.49914	2.21661	2.21599	3.00964	4.0427	3.19956	4.07752	3.18845	4.9324	4.26556	4.13817	3.06991	3.57544	3.64975	4.91378	3.71189	2.95998	4.34952	4.37015	3.67178	4.88054	3.82526	4.1965	3.57463	2.5669	4.35154	3.66933	4.08813	4.12495	2.52141	3.90632	3.29166	2.68026	4.34813	3.99131	4.48309
ENSG00000043355	ENSG00000043355	0	0	0	0	0	0	0	0	0	0	0	0	0	0	0	0	0	0	0	0	0	0	0	0	0	0	0	0	0	0	0	0	0	0	0	0	0	0	0	0	0	0	0	0	0	0	0	0
ENSG00000043462	ENSG00000043462	4.72491	4.79777	3.77238	3.87753	5.16145	6.1274	4.71076	4.92629	5.08722	4.37583	4.18883	5.43397	3.76217	4.64957	3.86508	4.89716	4.43127	4.82837	5.81576	4.91282	5.76586	5.92676	4.62814	4.55385	4.57544	4.92828	6.01279	4.5714	4.82025	5.9617	5.50458	5.54316	5.59341	5.44722	5.95579	5.15228	4.44136	5.6532	4.73887	5.57014	5.69953	5.15368	5.72017	6.08016	5.07943	5.79048	5.77297	5.59
ENSG00000043514	ENSG00000043514	1.75091	0.701847	0	0	1.20368	3.15287	1.24315	1.66995	2.27986	1.1914	0	1.77966	1.17721	0	0	0	0.58327	1.96823	0.716772	1.36533	1.68447	1.74618	0.220637	0	2.64255	2.47982	2.15297	1.19944	0	2.27913	1.69208	2.16928	2.47966	2.08203	1.67624	0.700158	0.775482	1.42778	0.651405	1.8697	0.907717	0.199479	1.98032	2.4645	2.05877	2.18666	1.60304	1.86065
ENSG00000043591	ENSG00000043591	0	0	0	0	0	0	0	0	0	0	0	0	0	0	0	0	0	0	0	0	0	0	0	0	0	0	0	0	0	0.220235	0.177504	0	0	0	0	0	0	0	0	0	0	0	0	0	0	0	0	0
ENSG00000044012	ENSG00000044012	0	0	0	0	0	0	0	0	0	0	0	0	0	0	0	0	0	0	0	0	0	0	0	0	0	0	0	0	0	0	0	0	0	0	0	0	0	0	0	0	0	0	0	0	0	0	0	0
ENSG00000044090	ENSG00000044090	0	0	0	0	0	0	0	0	0.864824	0	0	0.905193	0	1.01016	0	0	0	0.0296313	0	1.47225	0.199045	0	0	0	0	0	0.857511	0	0	0	0	0.0697439	0	0.558472	0.428311	0.700158	0	0	0	1.75423	0	0	0	0	0	0	0.837509	0
ENSG00000044115	ENSG00000044115	2.44605	1.62785	1.99277	1.71999	3.25812	2.31637	1.15004	1.95946	2.60179	1.1914	1.81032	2.17821	0.00728413	2.1677	1.56391	1.61371	1.0687	2.61459	3.81193	1.75235	3.19904	3.36285	1.63567	2.24679	1.35305	3.32113	2.75563	1.86686	2.55232	3.44263	2.49943	3.01728	2.43386	2.41645	3.31095	2.43712	2.50131	2.54977	2.72179	3.84169	3.2005	3.10637	3.19445	4.15416	1.68026	2.10866	3.81936	2.51961
ENSG00000044446	ENSG00000044446	2.11348	2.62785	0.2558	1.82691	3.17566	4.12372	2.79774	1.82195	3.47626	3.08952	1.36286	3.25097	2.32921	2.35411	1.56391	2.27267	2.96178	2.93652	3.32343	4.09116	3.96458	2.92676	3.42575	2.28332	2.43105	2.64975	3.64601	2.91933	2.7705	3.41663	3.63694	3.34985	3.68912	4.09763	3.59824	3.38821	2.24497	2.51024	2.75574	3.78397	3.17075	2.75407	3.06438	3.34319	3.13969	3.9611	4.22983	4.15188
ENSG00000044459	ENSG00000044459	0.94355	2.28681	0.670838	1.47898	0	0.678938	0.413078	0.500025	1.50225	0	0	0.642158	0	0.479641	0	1.7581	1.58327	0	1.3448	0.249855	2.68447	1.53973	1.57427	0	0	0	1.7904	1.2819	1.63805	0.635272	0.370149	1.16928	2.56713	0.365827	2.63776	0.337588	1.5986	1.2472	0	1.69283	0.755714	1.00683	0.658392	1.09527	0.165687	1.84563	0	2.65712
ENSG00000044524	ENSG00000044524	0	0	0	0	0	0	0	0	0	0	0	0	0	0	0	0	0	0	0	0	0	0	0	0	0	0	0	0	0	0	0	0	0	0	0	0	0	0	0	0	0	0	0	0	0	0	0	0
ENSG00000044574	ENSG00000044574	3.83432	4.59909	3.29533	3.51141	5.0268	6.29037	4.06333	4.40692	4.89457	2.86125	3.67162	4.0617	3.09475	4.10413	3.24841	4.17313	4.54674	3.59442	5.05176	4.47225	5.63867	5.17914	5.19537	4.34509	4.06577	4.12368	5.96413	3.91933	4.347	5.44905	4.67393	4.42226	5.29345	5.20952	5.52634	5.36944	3.26487	5.13473	4.3407	5.33417	5.97811	5.06366	5.29066	5.53267	4.61572	4.44653	4.8819	5.03899
ENSG00000046604	ENSG00000046604	0	0	0	0	0	0	0	0	0	0	0	0	0	0	0	0	0	0	0	0	0	0	0.635674	0	0	0	0	0	0	0	0	0	0	0	0	0	0	0	0	0	0	0	0	0	0	0	0	0
ENSG00000046647	ENSG00000046647	0.358588	0	0	0	0	0.678938	0.565081	0	0.694899	0	0	0	0.00728413	0	1.21599	0	1.0687	0.252024	0.064695	1.12432	0.199045	0	0.858067	0	0	0	0.720008	0	0	0.805197	0	0	1.87198	2.36583	0	1.53023	0.396971	1.86388	0.651405	1.41719	0.585789	0	0	0.0952654	0.528257	1.10866	0	0
ENSG00000046651	ENSG00000046651	4.26548	2.96488	2.29533	3.34148	4.23116	5.18849	4.10113	4.05461	4.70613	3.37583	3.13225	3.60563	3.25521	3.53853	3.86508	3.38815	4.39063	4.17259	4.37628	3.98682	4.67153	4.33115	4.39056	3.31894	4.72228	4.64975	5.36962	3.5714	3.8918	4.7333	4.80478	4.13275	4.68912	4.27272	4.60822	4.18844	3.84323	4.84811	3.61488	4.91073	4.87119	3.05746	3.62187	4.84122	3.68026	5.28746	4.549	5.22743
ENSG00000046653	ENSG00000046653	0	0	0	0	0	0	0	0	0	0	0	0	0	0	0	0	0	0	0	0	0.462079	0	0.510143	0	0	0	0	0	0	0	0	0	0	0	0	0	0	0	0	0	0	0	0	0	0	0	0	0
ENSG00000046774	ENSG00000046774	0	0	0	0	0	0	0	0	0	0	0	0	0	0	0	0	0	0	0	0	0	0	0	0	0	0	0	0	0	0	0	0	0	0	0	0	0	0	0	0	0	0	0	0	0	0	0	0
ENSG00000046889	ENSG00000046889	0	0	0	0	0	0	0	0	0	0	0	0	0	0	0	0	0	0	0	0	0	0	0	0	0	0	0	0	0	0	0	0	0	0	0	0	0	0	0	0	0	0	0	0	0	0	0	0
ENSG00000047056	ENSG00000047056	1.35859	0	0	0	2.31059	2.90133	0	2.25491	1.15433	1.73197	0	2.40769	0.329212	0	0.756558	0	0	1.7666	1.9012	0.98682	2.26943	0.424255	0.957602	1.86828	1.64255	1.89486	3.01279	1.19944	0.522571	1.63527	2.1775	1.51032	0.939096	2.36583	2.92016	1.77816	0.244968	2.14767	1.02992	2.45467	2.10935	1.19948	1.58439	2.83223	0.165687	1.93873	0.685506	1.78265
ENSG00000047188	ENSG00000047188	2.35859	1.62785	0	0	1.5907	3.88405	1.88701	1.89234	1.6949	2.58995	0	2.40769	0.00728413	0.479641	2.40041	1.06622	2.0687	2.39887	2.42727	1.91282	3.26943	2.08722	2.47698	2.09067	2.09001	0.894862	2.7904	1.63554	1.93761	2.84473	2.27704	2.39167	3.12352	1.0179	3.12875	1.6177	2.46736	2.79975	1.91444	2.29855	2.94334	2.44741	2.42393	2.75823	2.40273	3.0262	2.55998	2.25658
ENSG00000047230	ENSG00000047230	0	0	0	0	0.0881982	0	0	0	0	0	0	0	0	0	0	0	1.0687	0	0	0	0	0	0	0	0	0	0.983042	0	0	0	0	1.43231	0	0	0.0132733	0	0	0	0	0.339189	0	0	0.921427	0	0.528257	0	0	0.420079
ENSG00000047249	ENSG00000047249	1.81802	1.37992	0	1.60451	1.82516	2.75694	2.15004	0.66995	1.15433	0.901895	0.362863	1.56816	1.70772	0.631644	0	0.687707	1.0687	1.7666	2.0647	2.52287	2.92151	2.53973	2.17999	1.81937	1.88356	1.80175	2.85751	2.15637	1.74496	1.33571	2.41454	2.43231	1.80159	2.08203	1.01327	1.85216	0.775482	2.04075	0.499402	1.81312	1.90772	1.52141	2.29066	2.15416	1.26522	1.93873	2.37356	2.65712
ENSG00000047315	ENSG00000047315	3.44605	2.5092	2.47819	2.82691	4.18974	5.4219	3.35168	3.17245	3.36732	3.37583	2.83417	3.89009	3.13657	2.70203	2.40041	3.0382	3.4708	3.74845	3.70028	3.64217	4.02686	3.77003	3.9576	3.74275	3.18312	2.84906	4.88993	2.69694	3.90339	4.48076	4.34743	4.08257	4.49089	4.12833	4.38251	3.79702	3.24497	4.3061	3.23637	3.78397	4.84318	3.67521	3.65839	4.80492	2.94329	3.9611	3.70541	4.39408
ENSG00000047346	ENSG00000047346	2.9733	1.28681	1.4078	1.47898	3.0882	4.53138	2.15004	2.99188	2.73929	1.90189	2.9258	1.90519	1.70772	2.63164	2.28012	1.45324	2.50927	3.27756	3.54274	1.57178	3.12504	2.42425	1.9576	2.38765	1.76809	3.02414	4.11233	2.75583	2.982	3.15883	3.07059	3.30678	2.60895	3.05033	4.1965	2.1152	2.62963	4.05456	3.08436	3.37872	3.94334	2.8719	2.7959	3.93657	1.94329	2.69362	2.55998	2.89813
ENSG00000047365	ENSG00000047365	3.62537	2.08036	1.54531	2.01955	3.11795	4.85774	1.99804	3.74795	3.15433	2.81943	1.29575	3.10159	2.3996	2.01016	1.66345	2.22376	3.01623	2.35156	3.56112	2.95029	4.16252	4.06811	3.22064	2.98376	3.13732	3.72775	4.30497	2.3599	2.61003	3.18986	3.79641	3.67178	4.03425	2.20233	3.9829	2.43712	3.09741	4.25918	1.65141	3.29855	3.71507	2.95437	3.38086	4.54373	2.48761	4.14819	3.83751	3.80255
ENSG00000047410	ENSG00000047410	4.92844	5.40782	3.74409	3.85244	5.36122	6.62536	4.75885	5.06988	5.75018	4.27113	3.94783	4.89009	4.76217	5.02396	4.11411	4.57523	4.97559	5.15891	5.1277	5.67612	6.94589	6.29462	5.63943	4.78794	5.41194	5.89486	6.23413	5.17806	5.08227	6.17443	5.60855	5.75824	5.56713	5.76793	6.10074	5.47275	4.65247	5.74546	5.29526	6.43839	5.93452	4.92058	5.76692	5.85903	5.24708	5.92742	5.93343	6.03479
ENSG00000047457	ENSG00000047457	0	0	0	0	0	0	0	0	0	0	0	0	0	0	0	0	0	0	0	0	0	0.646647	0	0	0	0	0	0	0	0	0	0	0	0	0	0	0	0	0	0	0	0	0	0	0	0	0	0
ENSG00000047578	ENSG00000047578	0	0.701847	0	0	1.20368	2.46321	0	1.40692	1.86482	0	0.362863	0.642158	1.17721	1.63164	0.756558	1.06622	0.261342	0.614594	1.16423	1.36533	2.04704	2.16122	2.05071	0.283317	0.183123	2.06479	0.983042	0.919328	0.844499	2.33571	0.540074	0.847351	2.68912	1.7284	0.887742	0.115196	0.882398	0.925276	1.32948	1.6287	1.04522	1.89992	0.143819	1.75823	1.16569	1.93873	2.03914	0
ENSG00000047579	ENSG00000047579	2.9733	3.16128	0.786315	1.92644	2.20368	3.6383	2.85786	2.82195	2.86482	1.9799	1.22536	2.74649	1.32921	1.55764	2.00449	1.82521	3.11932	2.30265	2.46679	3.49778	3.08657	3.69727	3.6053	2.63381	3.09001	3.62278	3.17944	2.24126	2.22301	2.76456	2.89371	3.21659	2.60895	2.8064	3.31095	3.50751	1.93302	3.38471	2.68703	3.39808	2.97811	2.19948	3.40255	3.75823	2.97304	3.61116	2.37356	2.42008
ENSG00000047597	ENSG00000047597	2.11348	1.08036	3.47819	3.51141	2.5907	3.23693	1.33062	3.50002	1.94283	3.68617	3.72361	2.52968	3.29269	2.21661	3.66345	0	0	3.25202	2.11532	0.249855	1.04704	2.64665	2.05071	1.71628	0.183123	2.64975	2.15297	2.32143	3.86835	1.9572	1.27704	1.16928	0	0.143435	2.28629	1.98966	2.24497	2.98417	1.85304	1.56158	2.75571	2.75407	1.92143	2.03386	0	1.10866	0.685506	0
ENSG00000047617	ENSG00000047617	0	0	0	0	0	0	0	0	0	0	0	0	0	0	0	0	0	0	0	0	0	0	0	0	0	0	0	0	0	0	0	0	0	0	0	0	0	0	0	0	0	0	0	0	0	0	0	0
ENSG00000047621	ENSG00000047621	1.44605	0	0	0	0	2.6383	0	1.30738	0	0.316932	0	0.127585	0	0	0.563913	0	0.846305	0	1.25734	0	2.04704	1.74618	0	0	0	0	1.85751	0.812413	0	1.33571	0	1.16928	1.64959	1.14343	1.82063	0.852161	0	1.04075	0	2.07615	2.39314	0	1.50639	1.5103	0	1.5237	0	0.934652
ENSG00000047634	ENSG00000047634	0.165943	0	0	0	0.962667	2.93528	1.76672	2.08499	1.6949	2.48686	0	0.490155	0.592247	0	1.457	0.173134	0.261342	0.614594	0.95778	0	0.462079	0	0.751152	0.661829	1.76809	0.702217	2.75563	1.11197	0.107533	1.72274	1.95511	2.30678	1.9391	1.46536	0.887742	0	0	1.98417	0.136832	0.976619	2.04522	0.784441	1.0369	2.21074	0.817764	1.10866	0.515581	0.782649
ENSG00000047644	ENSG00000047644	4.11348	4.95735	3.52882	4.04192	4.32341	5.10893	4.60071	4.43076	5.06122	4.31693	3.48839	4.40769	2.32921	4.26391	4.95623	3.88934	4.4708	4.72079	4.63238	4.65358	5.33655	5.11542	4.41703	4.10094	3.88356	4.63633	5.437	3.7844	4.23223	5.02759	4.75385	4.94187	4.70848	4.96786	4.84616	5.13015	3.62963	4.79975	4.3407	5.21366	4.57447	3.72304	4.72878	4.89401	4.46686	5.14819	5.25029	4.82218
ENSG00000047648	ENSG00000047648	0	0	0	0	0	0.316368	0	1.08499	0	0	0	1.22712	0	0	0	0	0	0	0	1.47225	1.04704	0	0.0507118	0	0.183123	0	0	0	0	0.220235	0.177504	0	0	0	0.0132733	0	0	0	0	0.976619	0	0	0.143819	0.969735	0.68026	0	1.60304	0
ENSG00000047662	ENSG00000047662	0	0	0	0	0	0	0	0	0	0	0	0	0	0	0	0	0	0	0	0	0	0	0	0	0	0	0	0	0	0	0	0	0	0	0	0	0	0	0	0	0	0	0	0	0	0	0	0
ENSG00000047849	ENSG00000047849	3.31278	3.10784	0.992766	1.18948	3.71269	4.54244	2.97107	3.33291	3.80342	2.63886	0.710786	3.27443	2.46672	2.21661	2.61454	2.45324	3.50927	2.93652	3.6836	4.12432	4.33655	2.53973	3.93335	2.98376	2.88356	3.44945	4.15297	2.7844	3.29516	4.34952	3.82958	3.70533	3.76507	3.91602	3.40559	3.97318	3.11944	3.27105	1.4994	4.36894	3.75571	2.05746	2.98032	3.4645	3.08625	3.9611	3.89062	4.19769
ENSG00000047932	ENSG00000047932	3.24123	2.99463	1.47819	2.10702	2.89555	4.4159	2.37244	3.30738	2.27986	2.58995	0.810322	2.60563	2.25521	1.83328	1.84402	1.95074	3.0687	2.87093	3.3448	2.47225	4.12504	2.48315	3.1168	2.13131	2.76809	2.5953	3.90587	1.19944	2.42946	3.27913	3.87794	3.32848	2.56713	3.46536	3.65713	3.28512	2.07504	3.83217	2.82133	3.56158	3.88957	1.72304	3.40255	3.15416	2.56779	3.66666	3.13029	3.03899
ENSG00000047936	ENSG00000047936	0	0	0	0	0	0	0	0	0	0	0	0	0	0	0	0	0	0	0	0	0	0	0	0	0	0	0	0	0	0	0	0	0	0	0	0	0	0	0	0	0	0	0	0	0	0	0	0
ENSG00000048028	ENSG00000048028	2.31278	2.18727	0.670838	1.82691	0.962667	2.96844	0.413078	1.66995	2.33876	1.0539	1.15136	2.17821	2.91417	1.11707	1.457	2.06622	3.7849	2.30265	2.74919	1.83482	3.65848	1.29872	2.69457	2.66183	1.50505	2.64975	3.39808	1.50429	1.10753	3.22023	0.955111	2.34985	2.43386	2.25891	2.07217	2.85216	2.50131	2.4696	1.02992	2.81312	3.49268	1.89992	2.29066	4.00216	2.16569	2.5237	0.100544	3.28515
ENSG00000048052	ENSG00000048052	0.94355	0.964881	0	0.604515	2.14709	3.55341	0.828116	1.40692	1.94283	0.053898	1.42699	2.64216	1.17721	0.309716	0	0.365779	0.261342	1.25202	2.30173	1.66489	3.30338	1.83929	1.05071	0.86828	0	2.14279	2.75563	1.19944	1.46117	2.49325	2.1775	2.21659	1.72759	1.25891	1.67624	1.43712	0.882398	1.86388	0.651405	2.29855	2.44377	0.369404	2.19445	2.75823	0	2.10866	1.51558	2.00504
ENSG00000048140	ENSG00000048140	2.44605	2.2379	0.407804	1.47898	2.14709	3.18144	1.82812	2.66995	1.27986	1.63886	0	1.77966	1.32921	2.26391	1.21599	2.06622	1.26134	2.6926	2.64966	2.24985	2.96458	3.04875	1.63567	0.661829	2.18312	2.35429	3.30497	0.812413	1.79559	2.72274	1.76247	1.84735	2.83722	1.8064	2.55759	1.85216	1.66001	2.92528	1.13683	2.41719	1.97811	1.95437	1.14382	2.15416	2.11322	2.74609	1.21602	1.42008
ENSG00000048162	ENSG00000048162	0.165943	0.379919	0	0	0.673161	1.90133	1.05051	0.821953	1.39534	0.73197	0	0	0.814639	0	0	0	1.43127	0.614594	0.95778	1.57178	1.04704	0.161221	0.510143	0.661829	0	2.47982	1.09852	0.111973	0	1.8832	1.1775	0	0.939096	1.14343	0.0132733	1.23067	0.0750427	1.66224	0.91444	0	1.39314	0.784441	0	1.41719	0	1.63917	0	0
ENSG00000048342	ENSG00000048342	0	0	0	0	0	0	0	0	0	0	0	0	0	0	0	0	0	0	0	0	0	0	0	0	0	0	0	0	0	0	0	0	0	0	0	0	0	0	0	0	0	0	0	0	0	0	0	0
ENSG00000048392	ENSG00000048392	1.75091	1.54984	0	1.92644	2.75116	3.75694	2.24315	2.70948	1.94283	0.053898	1.76141	2.52968	0.00728413	2.39718	2.21599	0.173134	0.846305	2.39887	3.21154	0	2.96458	1.64665	2.57427	2.09067	0.990478	1.21679	3.37536	2.24126	2.58146	3.0947	3.09807	1.58432	2.28702	2.8804	3.57806	2.77816	2.07504	1.79975	0.91444	2.78397	3.44377	2.28694	3.46575	3.53267	1.94329	2.89293	2.83751	3.00504
ENSG00000048405	ENSG00000048405	4.13995	3.13481	2.2558	2.97375	4.0882	5.30991	3.28755	4.22795	3.9803	3.63886	2.9258	3.58702	3.00728	2.98214	3.11411	3.27267	3.87605	4.42195	4.27971	3.59563	4.1439	4.19684	3.8962	3.15121	3.27059	4.32113	5.15297	3.4339	4.09748	4.06154	3.98486	4.46206	4.64959	4.15839	4.52634	3.72006	3.00578	5.10186	3.5193	4.52682	4.35397	3.13022	4.00889	4.88534	3.97304	4.22414	4.13029	5.12052
ENSG00000048462	ENSG00000048462	0	0	0	0	0	0	0	0	0	0	0	0	0.329212	0	0	0	0	0	0	0	0	0	1.63567	0	0	0	0	0	0	0	0	0	0.64959	0	0	0	0	0	0	0	3.10935	0	0	0.0952654	0	0.523697	0	0
ENSG00000048471	ENSG00000048471	1.75091	3.54984	1.08588	1.60451	3.25812	3.81279	2.60071	2.70948	3.30961	2.0539	1.60387	3.32023	1.91417	1.21661	2.07849	1.95074	2.26134	2.14511	3.09023	2.41978	2.92151	2.96858	3.00491	1.91559	2.43105	2.89486	2.88993	2.11197	2.71897	3.15883	2.76247	2.06974	3.12352	2.8064	3.23567	2.81564	1.7189	2.98417	2.65141	3.75423	2.58579	1.72304	3.16935	3.34319	2.44579	3.06802	3.29694	2.65712
ENSG00000048540	ENSG00000048540	0	0	0	0	0	0	0	0	0	0	0	0	0	0	0	0	0	0	0	0	0	0	0	0	0	0	0	0	0	0	0	0	0	0	0	0	0	0	0	0	0	0	0	0	0	0	0	0
ENSG00000048544	ENSG00000048544	2.00244	2.90348	0.89323	2.41187	3.05782	4.65876	1.94359	3.45422	2.33876	2.53932	1.48839	2.71255	2.70772	1.01016	2.28012	2.45324	3.16823	2.08852	3.01223	3.44625	3.94321	2.53973	3.33611	2.51598	2.93801	3.21679	4.26844	0.281898	2.8445	3.61255	3.61808	3.54779	3.15209	3.14343	2.9829	2.28512	1.82993	3.12167	2.18746	3.16926	2.79524	2.72304	2.86003	3.91969	3.00219	3.79672	3.27047	4.16731
ENSG00000048545	ENSG00000048545	0	0	0	0	0	0	0	0	0	0	0	0	0	0	0	0	0	0	0	0	0	0	0	0	0	0	0	0	0	0	0	0	0	0	0	0	0	0	0	0	0	0	0	0	0	0	0	0
ENSG00000048649	ENSG00000048649	4.57776	4.81455	3.35266	4.10702	5.19672	6.35136	4.85786	5.00782	5.416	4.50015	3.54729	4.27443	4.32921	3.51917	4.16595	3.85763	4.8463	4.72079	5.09023	5.1161	6.11074	4.74618	5.21058	4.29231	4.92459	4.78968	5.82853	4.23091	4.195	5.36319	5.30089	4.7462	4.88054	5.1658	5.6857	4.84312	4.04083	5.41178	4.64236	5.4776	5.34068	4.48488	4.66738	5.36205	4.40273	5.55344	4.83751	5.38751
ENSG00000048707	ENSG00000048707	3.42468	3.05234	0.670838	2.47898	2.71269	4.19551	2.66942	3.20046	3.76099	2.12429	1.85763	2.93494	2.3996	2.21661	1.21599	2.82521	3.21554	2.02963	3.57927	2.61909	4.57756	2.64665	3.44303	2.45324	3.60939	3.28718	4.07051	2.86686	2.66553	3.12713	3.79641	3.26239	3.26102	3.08203	3.87125	2.85216	1.93302	3.56913	2.75574	4.18049	2.53999	1.65891	2.98032	3.61883	3.40273	3.63917	3.21602	4.45821
ENSG00000048740	ENSG00000048740	7.0916	6.4594	5.19962	5.72691	7.36742	8.21292	6.79582	6.86635	7.64764	6.67448	5.96952	7.3426	5.78864	6.83328	6.27619	6.2423	6.54211	6.94451	7.29763	6.83982	8.20467	7.35696	6.82385	6.58527	6.37295	7.39072	7.89593	6.87684	6.98337	7.57925	7.52497	7.37222	7.41336	7.55565	7.58818	7.43261	6.58877	7.66337	6.87637	7.73722	7.52095	6.81235	7.46961	7.53267	7.10148	7.68357	7.57222	7.45035
ENSG00000048828	ENSG00000048828	5.70288	5.42431	4.79323	4.76102	6.44575	7.10707	5.38781	6.08874	6.5341	5.23182	5.17022	5.91642	4.49914	5.44414	5.14888	5.33156	5.45117	5.7711	6.56112	5.68726	7.07679	6.34709	6.01071	5.81626	5.34299	6.17099	7.13786	5.78793	5.81105	6.59527	6.37577	6.12658	6.44256	6.46536	7.05584	6.11143	5.50131	6.78946	5.47414	6.53559	6.7279	5.78819	6.60559	6.95739	5.81776	6.4623	6.61098	6.41362
ENSG00000048991	ENSG00000048991	1.88215	2.46738	0	1.47898	1.5907	3.83094	3.1258	2.82195	3.71727	2.9799	0.810322	2.07512	2.3996	1.70203	1.21599	2.22376	2.43127	2.73007	2.11532	2.79418	4.23467	3.72194	3.6053	1.54635	3.22752	3.28718	2.85751	2.11197	2.32993	3.22023	2.95511	1.78595	2.43386	1.95079	3.07217	2.65952	2.20433	3.4064	1.72179	3.07615	2.79524	2.3694	2.72878	3.00216	3.03076	3.22414	3.32294	3.00504
ENSG00000049089	ENSG00000049089	0	0.187274	0	0	0.0881982	0	0	0	1.15433	0.539325	0	1.22712	0	0	0	0	0	0	0	0.472247	0	0	0	0	0	0	0	0	0	0	0	0.584317	0	0	0.887742	0	0	0	0	0.491192	0	0	0.506389	0	0	0.938735	0	0.420079
ENSG00000049130	ENSG00000049130	0	0	0	0	0	0	0	0	0	0	0	0	0	0	0	0	0	0	0	0	0	0	0	0	0	0	0	0	0	0	0	0	0	0	0	0	0	0	0	0	0	0	0	0	0	0	0	0
ENSG00000049167	ENSG00000049167	0	0	0	0	0	1.4159	0	0.821953	0	0	0	0	0	0.117071	0	0	1.0687	0.0296313	0.25734	0	0.684472	1.74618	1.37264	0	1.99048	0	0.568005	0	0	0	0	0	0	0.143435	0.0132733	0	0	0	0	0.976619	0.170752	0	0	0	1.05877	0	0	0.420079
ENSG00000049192	ENSG00000049192	0	0	0	0	0	0.0939758	0	0.66995	0.0168272	0.539325	0	0	0	0	0.563913	0	0	0	0	0	1.04704	0	0	0	0.183123	0	0.568005	0	0	0	0	0	0.287019	0	0	0	0	0	0	0	0	0	0	0	0	0.260663	0	0
ENSG00000049239	ENSG00000049239	2.48787	3.10784	0	1.71999	2.67316	3.39166	2.24315	1.74795	3.08722	1.90189	1.36286	2.60563	2.09475	1.76915	2.40041	0.173134	3.34881	1.83699	2.30173	2.83482	4.02686	1.92676	3.27953	1.42082	3.0411	1.70222	3.17944	2.24126	1.10753	3.02759	2.98486	2.96283	2.97152	2.25891	2.75024	2.38821	0.882398	2.51024	2.18746	3.645	2.22965	1.3694	2.58439	1.59777	2.60626	2.89293	3.13029	3.10458
ENSG00000049245	ENSG00000049245	1.52851	3.26256	0.670838	2.18948	3.5256	4.12372	2.28755	2.74795	2.78236	2.48686	1.54729	3.52968	2.09475	2.83328	1.75656	2.79204	2.96178	2.87093	3.30173	3.33732	3.19904	3.56721	2.54256	2.86828	2.70669	3.25241	3.07051	2.66656	2.4922	3.51792	3.04257	3.34985	3.52406	2.7284	3.51577	3.70016	1.98193	3.04075	2.78891	3.72385	3.28623	2.10637	2.62187	3.5547	2.97304	4.22414	3.39822	3.74201
ENSG00000049246	ENSG00000049246	0.165943	0	0	0	0	0.316368	0	0	0	0	0	0	0	0	0	0	1.8463	0	0	0.98682	0	0	0	0	0	0	0.39808	0	0	0	0	0	0	0	1.42831	0	0	0	0	1.16926	0	0	0	0	0	1.5237	0	0
ENSG00000049247	ENSG00000049247	0	0	0	0	0	1.20945	0	0.66995	0	0	0.810322	0	0	0	0	0	0	0	0	0	0	1.16122	0	0	0.768086	0	0	0	1.74496	0	0	0	0	0	0	0	0	0	0	0	1.04522	0.65891	0	1.90262	0	0	0	0
ENSG00000049249	ENSG00000049249	0	2.18727	0	1.82691	0.962667	0	0.0505082	0	0.502254	0	0	1.71255	0	1.39718	0	0	1.26134	0	0.95778	1.57178	3.0064	0	0.957602	0	1.35305	0	1.92164	1.2819	0.107533	1.9572	0	1.06974	0.287019	0	1.12875	0.337588	0	0	0.651405	2.37872	1.04522	0.369404	1.14382	1.96973	0.68026	3.10866	1.32294	2.25658
ENSG00000049283	ENSG00000049283	0	0	0	0	0	0	0	0	0	0	0	0	0	0	0	0	0	0	0	0	0	0	0	0	0	0	0	0	0	0	0	0	0	0	0	0	0	0	0	0	0	0	0	0	0	0	0	0
ENSG00000049323	ENSG00000049323	1.16594	0	0.670838	0	0.503236	0	0	1.20046	0	1.31693	0	0	0	1.21661	1.07849	0	0	0	0.95778	0	0.877117	0	1.51014	0	0	0	0	0	0.522571	1.54216	0	0	0	0.728397	1.42831	0	0.0750427	1.34031	0	1.8697	0	0.369404	0	1.09527	0	1.5237	1.51558	0
ENSG00000049449	ENSG00000049449	0	0	0	0	0	1.90133	0.565081	0	0	0	0	0	0	0	0	0.173134	0	0	0	0	0.199045	0	0	0	0	0	0	0	0	1.0947	0	0	0.801593	1.0179	1.82063	0	0	0	0	0.339189	0	0	0	1.21074	0	0	0	0
ENSG00000049540	ENSG00000049540	0	0	0	0	0	0	0	0	0	0	0	0	0	0	0	0	0	0	0	0	0	0	0	0	0	0	0	0	0	0	0	0	0	0	0	0	0	0	0	0	0	0	0	0	0	0	0	0
ENSG00000049541	ENSG00000049541	0	0.701847	0	0.0195524	0.0881982	1.4159	0.702585	0.084987	0.0168272	0	0	0	0.592247	0.479641	0	0.173134	0	0.444669	0.25734	0.472247	2.33655	1.64665	0	0	0	1.5953	2.44247	0.571405	0.259536	1.44263	1.37015	0.0697439	0	0	1.3352	0.852161	0	2.0952	1.41694	0.169264	1.04522	0	0.506389	0.317658	0	1.39817	0.515581	0.197686
ENSG00000049618	ENSG00000049618	3.33587	3.2379	2.57773	2.34148	3.33613	4.99283	2.88701	3.64977	3.27986	3.66271	2.73632	3.20287	2.70772	2.26391	2.80095	2.88934	2.72077	3.7666	3.6836	3.61909	3.54954	3.29872	3.40826	2.96139	2.50505	2.80175	4.79896	3.11197	3.20439	4.18986	3.76247	3.21659	3.43386	3.8064	4.28629	3.33759	2.8564	4.06823	3.28367	3.81312	4.06152	3.00683	3.8122	4.29166	2.56779	3.55344	3.51558	3.61272
ENSG00000049656	ENSG00000049656	3.88215	2.5092	2.54531	2.77444	3.80702	5.15287	3.50994	3.62931	3.94283	3.61461	2.81032	3.72962	2.3996	3.47964	3.07849	3.19867	3.7849	3.53213	3.91555	4.39281	4.38491	4.17914	3.9576	3.37078	3.60939	4.33781	5.24357	3.34079	3.83243	4.18986	3.97006	4.19313	4.23455	3.91602	4.43954	3.23067	3.24497	4.75817	3.16237	4.50018	4.49268	3.19948	3.69402	4.49899	2.7846	3.69362	4.27047	4.4707
ENSG00000049759	ENSG00000049759	1.88215	1.18727	0	1.82691	1.5907	1.83094	1.63547	1.20046	1.6949	1.43241	0	2.44951	1.00728	1.21661	1.75656	0.365779	1.72077	1.83699	1.8423	1.36533	2.04704	1.16122	0	1.48495	2.18312	1.70222	0	1.11197	2.22301	2.0947	0.955111	1.96283	0.939096	0	1.67624	0.700158	0	1.66224	0.651405	1.6287	0.755714	2.00683	1.14382	0.680228	0	0	1.83751	2.13629
ENSG00000049768	ENSG00000049768	0	0	0	0	1.20368	0	0	0	0	0	0	0	0	0	0	0.365779	0	0.252024	0	0	0	0.646647	0.858067	0	0	0	0	0.571405	0	0	0	0	0	0	0	0	0	0	0.136832	0.491192	0	0	0	0	0	0.74609	0	0
ENSG00000049769	ENSG00000049769	1.16594	0	0	0	0	2.2639	0.243153	0	0	0	0	0	0	0.631644	0.756558	0	0.58327	0	0.579268	1.24985	0	0	1.05071	0	1.35305	0	2.44247	0	0	1.22023	0	0	0	0.143435	0	0	0	1.42778	0.788909	1.25673	1.58579	0	0	0	0	0.74609	0	0
ENSG00000049860	ENSG00000049860	3.16594	3.64671	1.99277	0.604515	4.3736	4.85774	3.35168	3.33291	3.82418	2.86125	2.29575	4.10159	1.91417	2.55764	1.34152	2.17313	3.68761	2.53213	4.19985	4.03993	4.28651	4.02912	2.93335	3.28332	3.76809	2.41842	4.44247	3.41575	3.14706	3.92067	3.84588	3.90625	3.58819	3.70822	4.29868	3.59632	3.09741	4.68904	3.35185	4.07615	4.68382	3.57452	3.74586	4.30472	3.42442	4.38168	4.03914	3.74201
ENSG00000049883	ENSG00000049883	1.44605	1.08036	0	1.01955	1.50324	2.6383	0	0	0.694899	1.0539	1.81032	1.22712	2.00728	0.631644	0	0.825211	0.58327	0.614594	0	2.24985	2.33655	2.00922	2.37264	0	0	0	1.72001	0	1.52257	1.0947	2.01401	0.0697439	1.87198	0	1.67624	0	0	2.29451	0.651405	1.07615	1.49268	1.78444	1.14382	1.09527	0.528257	2.10866	1.32294	2.25658
ENSG00000050030	ENSG00000050030	0	0	0	0	0	0	0	0	0	0	0	0	0	0	0.0784863	0	0	0	0	0	0	0	0	0	0	0	0	0	0	0	0	0	0	0	0	0	0	0	0	0	0	0	0	0	0	0	0	0
ENSG00000050130	ENSG00000050130	1.81802	0	0	0.604515	1.96267	3.29037	2.19735	2.45422	2.6949	1.81943	0.903431	1.02067	1.17721	1.83328	1.457	1.17313	0	1.14511	2.25734	0	1.96458	1.53973	1.13817	1.13131	1.50505	2.35429	2.95267	1.2819	1.63805	1.72274	0.955111	1.78595	2.12352	1.8804	2.51577	1.92255	0	1.86388	0	2.25673	2.49268	0.784441	2.38086	3.18273	0.817764	2.5237	2.55998	2.56692
ENSG00000050165	ENSG00000050165	0	0	0	0	0	0	0	0	0	0	0	0	0	0	0	0	0	0	0	0	0	0	0	0	0	0	0	0	0	0	0	0	0.479665	0	0	0	0	0	0	0	0	0	0	0	0	0	0	0
ENSG00000050327	ENSG00000050327	0	0	0	0	0	0	0	0	0	1.63886	0	0	0	0	0	0	0	0	0.95778	0	0.462079	0	0	0	0	0	0	0	0	0	0	0	0	0	0.235666	0.989665	0	0	0	0	0	0	0	0	0	0	0	0
ENSG00000050344	ENSG00000050344	0	0	0	0.0195524	0.0881982	2.03258	0	0	0.0168272	0	0	0	0	0	0	0	0	0.252024	0.25734	0.472247	0	0	0	0.131314	0	0	0.39808	0	0	0.805197	0.177504	0.432314	0.064627	0	1.59824	0	0	0.510239	0	0	0.585789	0	0.506389	1.31766	1.26522	0	0	0.782649
ENSG00000050393	ENSG00000050393	1.26548	1.18727	0.89323	1.47898	1.96267	1.31637	1.49108	1.66995	1.15433	2.1914	1.60387	0	0	1.11707	1.07849	0.687707	0	1.25202	1.71677	1.47225	2.78401	2.36285	1.8056	0	1.18312	1.5953	2.60753	0.111973	1.39704	0	0.177504	1.06974	1.9391	0.143435	1.3352	0	0.775482	2.79975	1.72179	1.97662	1.28623	0.65891	0.143819	1.21074	0	0.74609	0.100544	1.19769
ENSG00000050405	ENSG00000050405	0	0	0.545307	0	1.0882	3.48629	0	1.30738	1.94283	0.73197	0	0.490155	1.00728	0	0.341521	0	0	0.614594	1.25734	0	2.57756	0	1.57427	0.961389	0	1.47982	2.48554	0.571405	0.39704	1.0947	0.829581	1.96283	1.06463	1.25891	2.4727	0.115196	0.396971	1.86388	1.02992	2.25673	2.75571	0.369404	0.658392	2.03386	0.68026	2.63917	0.685506	2.13629
ENSG00000050426	ENSG00000050426	1.94355	1.83935	0.2558	0.826907	2.14709	3.6383	2.19735	2.45422	3.01683	2.53932	1.36286	3.04815	2.25521	1.01016	1.75656	0.825211	2.8463	2.30265	2.6836	2.12432	2.40068	1.92676	2.51014	2.54635	1.18312	2.70222	2.30497	1.4339	1.8445	1.8832	3.01401	2.01728	3.38656	2.51267	2.78586	1.33759	1.8824	3.34031	2.28367	3.49119	2.22965	0.65891	2.58439	2.63959	1.60626	3.365	2.64486	3.34064
ENSG00000050438	ENSG00000050438	0	0.701847	0	0	0	0.509013	0	0	0.0168272	0	0	0	1.17721	0	0	0.825211	0.846305	0	0	2.57178	1.78401	1.92676	1.37264	0	0	0.21679	1.64601	0	0	1.22023	0	0	0.64959	0.558472	0.598236	0	0	0	0	0	0	0.521407	0	0	0	0	0.515581	0.612724
ENSG00000050555	ENSG00000050555	0	0	0	0	0	0	0	0	0	0	0	0	0	0	0	0	0	0	0	0	0	0	0	0	0	0	0	0	0	0	0	0	0	0	0	0	0	0	0	0	0	0	0	0	0	0	0	0
ENSG00000050628	ENSG00000050628	0	0	0	0	0	0	0	0	0	0	0	0	0	0	0	0	0	0	0	0	0	0	0	0	0	0.21679	0	0	0	0	0	0	0	0	0	0	0	0	0	0	0	0	0	0	0	0	0	0
ENSG00000050730	ENSG00000050730	0	0	0	0	0	0	0.702585	0.821953	0	0	0	0	0	0	0	0	0	0	0	0	0.684472	0	0.220637	0	0	0	0	0	0	0.442627	0	0	0	0	0	0	0	0	0	0	0.907717	0	0	0	0	0	0	0
ENSG00000050748	ENSG00000050748	1.52851	0	0.0858754	0	1.31059	3.5751	2.33062	0	1.01683	0.053898	1.07336	1.96409	1.17721	0	1.457	0	0	1.25202	2.30173	1.24985	0.462079	1.53973	0	1.28332	0.768086	1.47982	2.64601	0.919328	1.02507	1.33571	2.32435	2.39167	2.06463	1.0179	1.82063	0.989665	0.0750427	2.73263	0.499402	2.21366	2.53999	1.72304	2.19445	0.969735	1.44579	1.74609	1.68551	1.86065
ENSG00000050767	ENSG00000050767	0	0	0	0	0	0	0	0	0	0	0.0733565	0	0	0	0	0	0	0	0	0	0	0	0	0	0	0	0	0	0	0	0	0	0	0	0	0	0	0	0	0	0	0	0	0	0	0	0	0
ENSG00000050820	ENSG00000050820	0	0	0	0	0	0	0	0	0	0	0	0	0	0	0	0	0	0	0	0	0	0	0	0	0	0	0	0	0	0	0	0	0	0	0	0	0	0	0	0	0	0	0	0	0	0	0	0
ENSG00000051009	ENSG00000051009	2.56804	2.99463	0.786315	1.34148	1.20368	3.95196	1.88701	2.70948	3.12116	1.53932	1.99089	2.36462	0.329212	2.39718	2.14888	1.82521	2.43127	1.6926	2.6836	3.41978	4.30338	2.16122	2.77863	0.86828	1.88356	3.25241	3.126	0.281898	1.46117	3.27913	2.7277	1.90625	3.4104	2.08203	2.71371	2.88779	1.16251	2.54977	3.18746	3.21366	2.39314	0.899919	1.86003	3.00216	2.81776	3.0262	2.97501	3.07216
ENSG00000051108	ENSG00000051108	3.48787	3.99463	2.4078	1.47898	4.36122	4.93528	3.10113	4.21427	3.55288	2.1914	3.24328	4.28601	2.3996	2.92443	1.75656	2.5357	3.9052	3.19956	4.25734	4.02244	4.04704	3.04875	3.85807	3.86828	3.35305	3.44945	5.13279	4.16726	3.27746	4.70136	4.05665	4.06974	4.83722	4.03421	4.70444	4.31159	3.00578	4.61644	3.98769	4.65308	4.60816	3.98084	4.59385	4.67017	3.42442	4.41447	4.42247	3.93465
ENSG00000051128	ENSG00000051128	0.165943	2.62785	0	0	0.503236	2.4159	0	0.959456	2.21846	0	0.710786	1.71255	0.00728413	0.631644	0	0	2.26134	0	2.38662	3.02244	2.632	0.161221	2.83207	1.54635	1.18312	0.702217	1.92164	0.281898	0.522571	1.33571	1.76247	2.34985	2.38656	1.46536	2.23567	2.70016	0.981933	1.04075	1.02992	1.97662	1.58579	1.44741	1.7959	2.09527	0.68026	2.79672	2.72503	2.78265
ENSG00000051180	ENSG00000051180	0	0	0	0.34148	0	0	0	0	0	0	0	0	0	0	0	0	0	0	0.064695	0	0.684472	0.161221	0	0	0	0	0	0	0	0	0	0	0	0	0	0	0	0	0	0	0.907717	0	0.506389	0	0	0	0	0
ENSG00000051341	ENSG00000051341	0	0	0	0	0	0	0	0	0.0168272	0	0	0	0	0	0	0	0	0	0	0	0	0	0	0	0	0	0	0	0	0	0	0	0	0	0	0	0	0	0	0	0	0	0	0	0	0	0	0
ENSG00000051382	ENSG00000051382	1.94355	1.18727	0	0.826907	2.45743	3.12372	1.05051	2.89234	2.6491	2.12429	1.22536	2.90519	1.70772	3.21661	0	0.365779	1.0687	1.83699	2.3448	3.15675	3.8544	0.646647	2.66542	1.81937	2.09001	2.06479	3.01279	2.2819	1.52257	3.3077	1.27704	2.39167	3.52406	1.0179	3.23567	2.53023	2.5669	2.98417	1.65141	3.43605	2.17075	1.3694	2.42393	2.09527	1.26522	2.33105	3.00743	2.78265
ENSG00000051523	ENSG00000051523	4.19148	5.37992	1.2558	4.10702	4.50324	5.04039	4.3929	3.90942	4.47626	2.81943	1.76141	4.91269	3.59225	3.5765	2.51145	4.06622	4.7849	3.22603	4.42727	5.61326	5.88274	5.17021	5.27471	2.86828	4.65886	4.90609	4.32882	3.5714	4.09748	4.81518	4.35883	4.52918	4.44545	4.52426	4.3941	4.86115	3.32297	4.04075	4.09766	4.75423	4.39314	3.3694	4.19445	4.34319	4.15275	4.91601	4.43444	4.36761
ENSG00000051596	ENSG00000051596	0	0	0	0	1.5907	2.2639	0.565081	0	0.864824	0.73197	0.0733565	0	0	0	0	0	1.26134	1.02963	0.064695	1.24985	1.33655	0	0.510143	0	0	0	2.20543	0	0	0.635272	0.692077	0	1.47966	0.558472	1.12875	0.115196	0	1.86388	0.91444	0.169264	0.755714	0	0.336464	0	0	1.5237	0	0.782649
ENSG00000051620	ENSG00000051620	2.68052	4.03813	1.84076	2.92644	3.89555	5.19551	4.06333	4.09994	4.48932	3.1914	2.83417	3.74649	3.36484	3.439	2.66345	2.68771	2.8463	3.63449	4.37628	4.20405	5.32006	4.29872	3.8836	3.68931	3.96448	4.04461	4.70186	3.15637	3.20439	4.34952	4.33593	4.29581	4.76507	4.62456	4.55759	4.6901	3.32297	4.23513	3.88407	4.5443	3.58579	3.76933	4.00889	4.08016	3.54816	4.72009	4.77297	4.50754
ENSG00000051825	ENSG00000051825	2.16594	1.70185	0.407804	1.82691	2.31059	3.73783	2.33062	2.35801	2.6491	1.9799	1.48839	2.12759	2.25521	0	1.66345	1.36578	2.34881	1.96823	1.50527	2.24985	3.33655	2.96858	3.05071	1.66183	3.18312	3.41842	3.25606	2.06617	1.79559	2.58947	2.82958	2.68865	2.56713	2.7284	2.67624	2.05379	2.36044	2.76658	1.4994	2.97662	2.90772	2.00683	1.98032	3.39295	1.35833	3.4623	2.97501	3.44561
ENSG00000052126	ENSG00000052126	1.44605	0.549844	0	0	0.503236	0.316368	0.0505082	0.307379	0	0	0	0.490155	0	0	0	1.17313	0	0.0296313	0	1.91282	1.68447	0	0.957602	0	0	0	2.20543	0	0	1.63527	0	0	0.479665	0	0.598236	0	0	1.73263	0.651405	0	0.393144	0	0	0.832231	0	0.523697	0	0.782649
ENSG00000052344	ENSG00000052344	0	0	0	0	0	0	0	0	0	0	0	0	0	0	0	0	0	0	0	0	0	0	0	0	0	0	0	0	0	0	0	0	0	0	0	0	0	0	0	0	0	0	0	0	0	0	0	0
ENSG00000052723	ENSG00000052723	2.05903	1.83935	0	0.34148	2.0882	2.86657	0.565081	1.58749	1.94283	1.63886	1.48839	2.27443	0.00728413	0	1.56391	1.5357	0.846305	1.14511	1.3448	0.834817	1.87712	1.00922	0.751152	0.661829	1.88356	2.28718	3.5879	1.69694	1.18554	1.44263	1.27704	0.962829	3.06463	1.64594	2.01327	1.23067	0.396971	2.0952	1.5774	1.16926	3.17075	1.78444	2.24335	2.71976	2.00219	1.39817	0.685506	0
ENSG00000052749	ENSG00000052749	1.75091	2.99463	0.670838	2.66341	2.50324	2.20945	1.56508	1.30738	2.6949	0.901895	0.810322	2.12759	1.70772	2.30972	2.34152	2.12067	2.96178	1.7666	2.38662	3.12432	3.36897	2.36285	1.51014	1.71628	3.09001	3.06479	2.52736	2.32143	1.63805	3.72274	1.54007	3.37091	1.80159	2.41645	2.07217	2.70016	0.775482	1.34031	2.23637	3.45467	2.79524	1.5918	2.72878	2.59777	1.88189	2.58259	2.83751	1.86065
ENSG00000052795	ENSG00000052795	2.94355	2.5092	0	1.82691	2.0268	3.65876	2.05051	2.20046	1.78236	1.73197	1.60387	2.12759	1.81464	1.21661	0.756558	2.72333	1.0687	0	2.61489	3.12432	3.632	2.48315	1.69457	2.60525	1.50505	3.10432	3.60753	1.96995	1.63805	2.84473	3.54007	3.80155	2.43386	2.36583	2.71371	3.02209	1.93302	2.04075	2.13683	3.23535	2.10935	2.24387	2.42393	2.93657	2.35833	2.58259	2.80098	3.4707
ENSG00000052802	ENSG00000052802	0.528513	0	2.04007	0.34148	0.825164	3.15287	0.243153	2.66995	0.0168272	0.316932	2.54729	1.49016	0.329212	0	1.84402	0	0	0.766597	1.0647	0.249855	1.04704	0	0.220637	0	0.505051	1.80175	2.25606	1.50429	0.638048	0	1.45761	0.584317	1.47966	2.20233	0.887742	0.700158	1.46736	1.2472	0.329477	0.628695	2.71507	1.10637	0	2.09527	0.358332	2.58259	0	0.782649
ENSG00000052841	ENSG00000052841	4.22895	4.28681	1.17334	3.14884	4.23116	4.83094	4.31997	4.17245	4.70613	3.75434	2.22536	4.72111	3.43355	3.59512	4.21599	4.00964	4.11932	3.6926	4.27971	4.58376	4.91054	4.00922	4.7442	3.30124	3.31241	4.74035	5.22463	4.26172	3.75779	4.57779	4.61808	4.67178	5.29345	4.18783	4.61814	4.48443	3.46736	4.50018	3.83727	5.44073	4.22965	3.64242	4.47602	4.34319	4.20382	4.90452	4.87313	5.22743
ENSG00000052850	ENSG00000052850	0	0	0	0	0	0	0	0	0	0	0	0	0	0	0	0	0	0	0	0	0	0	0	0	0	0	0	0	0	0	0	0	0	0	0	0	0	0	0	0	0	0	0	0	0	0	0	0
ENSG00000053108	ENSG00000053108	0	0	0	0	0	0	0	0	0	0	0	0	0	0	0	0	0	0	0	0	0	0	0	0	0	0	0	0	0	0	0	0	0	0	0	0	0	0	0	0	0	0	0	0	0	0	0	0
ENSG00000053254	ENSG00000053254	5.53351	5.4352	4.32428	4.49529	5.87828	6.57241	5.43791	5.13665	5.88472	4.75434	4.56164	5.33146	4.15703	4.66727	4.89611	5.16668	5.14399	5.54796	5.81193	6.19627	7.22363	5.3069	5.02226	5.25141	5.79783	5.5602	6.60265	5.49135	5.25502	6.03188	5.8819	5.96629	5.77429	5.8346	6.35905	5.97732	4.8564	6.27105	5.61488	6.22726	5.99518	5.44265	5.91389	6.05333	5.45636	6.42657	6.31	6.01787
ENSG00000053328	ENSG00000053328	0	0	0	0	0	0	0	0	0	0	0	0	0	0	0	0	0	0	0	0	0	0	0	0	0	0	0	0	0	0	0	0	0	0	0	0	0	0	0	0	0	0	0	0	0	0	0	0
ENSG00000053371	ENSG00000053371	2.21657	2.87177	0	1.60451	2.67316	3.88405	1.99804	3.38267	2.86482	2.73197	1.36286	3.42875	0.329212	0	1.34152	2.61371	1.58327	2.02963	3.25734	3.36533	2.78401	2.53973	2.22064	1.86828	1.76809	3.44945	4.07051	2.06617	2.10753	3.3077	2.65555	2.51032	2.33765	3.20233	3.61814	3.25815	1.66001	3.64409	2.5774	3.76918	3.71507	1.28694	2.62187	3.61883	3.11322	3.66666	3.58167	3.61272
ENSG00000053372	ENSG00000053372	1.05903	2.2379	0	0	0.310591	2.31637	2.24315	0.500025	1.15433	1.0539	1.07336	0	1.46672	0	0.341521	0.365779	1.72077	2.44467	1.0647	2.83482	3.19904	2.53973	1.37264	0.661829	1.76809	0.894862	3.04194	0.111973	0.39704	1.63527	2.12504	1.58432	2.06463	2.36583	1.75024	1.85216	0.981933	1.92528	1.97333	1.97662	1.58579	1.10637	1.58439	2.5547	0.943294	2.84563	1.68551	1.70019
ENSG00000053438	ENSG00000053438	0	0	0	0	0	0	0	0	0	0	0	0	0	0	0	0	0	0	0	0	0	0	0	0	0	0	0	0	0	0	0	0	0	0	0	0	0	0	0	0	0	0	0	0	0	0	0	0
ENSG00000053501	ENSG00000053501	1.44605	2.77224	0	0.0195524	1.0882	2.90133	1.15004	1.74795	2.33876	0.053898	0.488394	0.490155	0	0	1.07849	0.173134	1.58327	0.614594	2.01223	1.91282	3.08657	1.64665	2.22064	1.35371	0.505051	1.89486	1.30497	1.5714	1.39704	1.8832	1.45761	1.84735	1.72759	2.36583	1.42831	2.38821	0.396971	2.04075	1.5774	2.37872	2.34068	0	0.921427	1.5103	0.68026	2.26066	0.515581	2.61272
ENSG00000053524	ENSG00000053524	0	0	0	0.604515	0	0.316368	0	0	0.864824	0	0	0	0	0	0	0	1.26134	0	0	0	2.04704	0	0.751152	0	0	1.21679	0	0	0	0	0	0	1.06463	0	0	0	0	0	0	0	0	0	0	0.832231	0	0.523697	0.837509	1.07216
ENSG00000053702	ENSG00000053702	0	0	0	0	0	0	0	0	0	0	0	0	0	0	0	0	0	0	0	0	0	0	0	0	0	0	0	0	0	0	0	0	0	0	0	0	0	0	0	0	0	0	0	0	0	0	0	0
ENSG00000053747	ENSG00000053747	0	0	0	0	0	0	0	0	0	0	0	0	0	0	0	0	0	0	0	0	0	0	0	0	0	0	0	0	0	0	0	0	0	0	0	0	0	0	0	0	0	0	0	0	0	0	0	0
ENSG00000053770	ENSG00000053770	1.94355	0.701847	0.992766	1.47898	3.0882	3.9184	1.56508	2.08499	2.15433	1.1914	1.48839	2.52968	0.329212	1.39718	1.56391	1.45324	0.261342	2.6926	3.44716	0.98682	2.46208	2.74618	2.22064	1.04885	1.76809	1.5953	3.85751	0.919328	2.63805	1.22023	2.49943	1.65471	3.15209	2.31336	3.67624	1.85216	1.53447	2.76658	0.651405	2.45467	3.17075	1.89992	2.62187	3.09527	1.88189	2.4623	1.76351	2.07216
ENSG00000053900	ENSG00000053900	2.40298	1.46738	0.2558	0.0195524	1.96267	3.67894	1.70258	1.95946	2.90435	1.0539	0.22536	1.90519	1.17721	1.39718	1.07849	1.27267	1.8463	2.48906	1.7809	1.83482	3.16252	2.83929	2.37264	2.17084	1.50505	1.35429	3.17944	0.433901	1.25954	2.9572	2.61808	0.432314	1.06463	2.20233	3.23567	2.28512	1.53447	3.06823	1.23637	1.41719	2.53999	0.784441	1.7959	2.79571	2.00219	2.69362	1.68551	2.51961
ENSG00000053918	ENSG00000053918	1.75091	3.16128	0	0.0195524	2.96267	3.55341	2.28755	3.11473	3.05245	2.1914	0.810322	1.22712	1.00728	2.21661	0.756558	2.27267	3.11932	1.35156	2.57927	1.98682	4.23467	3.77003	2.26017	2.68931	2.70669	3.41842	3.39808	2.5714	2.18554	3.65764	3.69208	3.28476	3.12352	2.76793	3.10074	2.33759	1.16251	1.51024	2.78891	3.91073	3.41868	1.72304	3.35883	3.53267	1.68026	3.43059	3.87313	3.07216
ENSG00000054116	ENSG00000054116	3.58741	3.62785	0.786315	2.77444	3.75116	5.17435	3.47197	3.90942	3.80342	3.51333	2.88071	3.81208	2.3996	2.47964	3.66345	3.41017	3.43127	3.48906	3.36586	4.10784	4.25216	4.37845	3.96958	2.81937	3.31241	3.64975	4.63648	3.11197	3.29516	3.49325	3.5796	3.70533	4.36231	3.68776	3.85458	4.15959	2.8824	4.13473	3.92939	4.25673	3.71507	3.05746	4.13088	4.29166	4.04483	4.47789	4.05474	4.55524
ENSG00000054118	ENSG00000054118	4.4354	5.71531	3.98069	4.44582	5.29765	5.81735	4.93664	4.81291	5.43637	3.79806	3.72361	4.41826	4.51508	4.72757	3.77893	4.52565	5.0687	4.93652	5.03213	5.89371	6.68125	5.68478	5.55851	4.82558	5.25994	5.41842	5.8819	4.7486	4.83243	6.0988	5.35883	5.26239	5.04191	5.25891	5.51577	5.54146	4.72609	5.58349	4.88407	6.03345	5.5283	4.85053	5.0018	5.79571	4.79296	5.98858	5.71525	5.32008
ENSG00000054148	ENSG00000054148	1.16594	0.964881	0	1.71999	0.310591	1.83094	2.15004	0.500025	1.94283	1.0539	0.903431	0.32023	1.00728	0	0.0784863	1.82521	0.846305	0	2.16423	1.12432	0.684472	1.00922	2.17999	0	0	1.21679	0.568005	0.111973	0.638048	1.9572	1.76247	1.58432	1.1801	2.14343	1.42831	1.70016	1.07504	2.2472	0.329477	2.33919	0	0.00683372	1.33646	0	0.943294	1.39817	1.9079	1.70019
ENSG00000054179	ENSG00000054179	0	0	0	0	0	0	0	0	0	0	0	0	0	0	0	0.365779	0	0	0	0	0.684472	0	0	0	0	0.479824	0	0	0	0.805197	0	0	0	0	0	0	0	0	0	0.491192	0	0	0	0	0	0	0.515581	0
ENSG00000054219	ENSG00000054219	1.60652	0	0	0.604515	1.75116	3.15287	0.943593	1.08499	1.15433	1.63886	0.362863	0	1.46672	0	0	0	0	1.83699	0.579268	0	1.68447	1.64665	0.858067	1.66183	0.990478	1.21679	2.568	0.433901	1.58146	2.27913	1.82958	0.847351	2.06463	2.0179	1.95187	0	1.32297	1.98417	0.91444	2.29855	2.44377	1.44741	2.0369	2.5103	1.44579	2.74609	0	1.61272
ENSG00000054267	ENSG00000054267	5.47233	5.62785	3.71523	4.24837	5.36122	6.80593	5.13797	5.62931	5.79293	4.70925	4.29575	5.42875	4.78864	4.76915	5.07849	4.82521	5.4708	5.43335	5.9012	5.78901	6.84001	6.31907	5.57427	4.9782	5.63433	5.68276	6.31694	5.36464	5.35124	6.29348	5.90153	5.55241	5.76507	5.90277	6.35312	5.61238	5.21459	5.86388	5.06419	6.00847	6.27579	5.36439	5.62187	6.03386	5.28314	6.28746	5.8465	5.70019
ENSG00000054277	ENSG00000054277	0.94355	1.46738	0	0.0195524	2.25812	4.00087	0.943593	1.40692	2.21846	0.539325	0	2.12759	0.00728413	0	0	0.173134	0.261342	0.444669	2.16423	1.24985	1.57756	2.00922	0	1.76874	0.183123	1.80175	3.46417	1.01886	1.6925	1.33571	2.37015	1.43231	3.06463	2.41645	2.59824	0.989665	0.775482	2.69787	0.136832	0.491192	2.17075	1.44741	2.54592	2.68023	0.817764	0.938735	1.97501	1.19769
ENSG00000054282	ENSG00000054282	2.75091	3.62785	1.84076	2.54311	2.31059	3.95196	3.3929	2.02359	2.9803	2.37583	0.810322	2.74649	2.25521	0.479641	1.21599	2.49506	2.65366	2.73007	2.25734	3.87435	3.98564	3.12469	3.02799	2.28332	2.64255	3.02414	3.17944	1.63554	2.10753	2.8052	3.55997	2.61994	3.43386	3.28639	4.14256	3.25815	1.46736	3.36268	2.85304	3.31901	2.97811	2.3694	3.00889	2.59777	1.94329	3.63917	2.72503	3.54346
ENSG00000054356	ENSG00000054356	0	0.83935	0	0	0	0	0	0	0	0	0	0	0	0	0	0	0	0	0	0	0	0	0	0	0	0	0	0	0	0	0	0	0	0.143435	0	0	0	0	0	0	0	0	0	0	0	0	0	0
ENSG00000054392	ENSG00000054392	0	0.187274	0	1.18948	0	2.15287	0.828116	0.084987	1.86482	0	0.710786	1.32023	0.592247	0	0	0.825211	0	0	0	0.834817	3.0064	0.839292	1.57427	0	0.768086	0.702217	0.983042	0	0.522571	0.220235	1.27704	0	0	0.728397	0.235666	0	0	0.799745	0	0.754226	0.755714	0.369404	0	0	1.35833	2.10866	1.51558	0.934652
ENSG00000054523	ENSG00000054523	1.81802	3.18727	0	1.71999	2.71269	3.50901	2.45261	2.50002	3.18675	0.73197	0.903431	3.10159	0.814639	2.26391	0	1.68771	1.96178	0.444669	3.13998	2.75235	3.71001	3.42425	2.63567	2.20932	1.50505	2.53872	3.20543	2.39738	0.638048	3.27913	2.37015	3.06974	3.28702	2.98474	2.78586	2.28512	2.02924	2.2472	1.32948	3.49119	3.22965	1.44741	1.0369	2.63959	1.68026	3.22414	3.53795	3.76247
ENSG00000054598	ENSG00000054598	0	0	0	0	0	0	0	0	0	0	0	0	0	0	0	0	0	0	0	0	0	0	0	0	0	0	0	0	0	0	0	0	0	0	0	0	0	0	0	0	0	0	0	0	0	0	0	0
ENSG00000054611	ENSG00000054611	3.28932	4.3572	0.89323	2.77444	3.5907	4.54244	4.08864	3.72884	4.6491	3.43241	1.54729	4.58702	3.76217	3.51917	2.96601	3.31998	4.11932	2.87093	3.70028	4.20405	4.97515	3.72194	4.38163	2.76874	4.1604	4.81372	4.09852	2.99462	3.10753	4.36319	3.5796	4.0568	4.70848	4.31336	4.46173	3.88779	3.36044	4.04075	3.4994	5.13505	3.65188	3.17676	3.76273	3.39295	3.48761	4.49332	4.20208	4.74201
ENSG00000054654	ENSG00000054654	6.27148	6.10443	4.53709	5.62688	5.9253	7.30505	6.20026	6.05077	6.39534	5.48686	4.62453	6.10159	5.82107	6.17699	5.31115	5.81286	7.09107	6.15891	6.34215	6.65358	7.501	6.49393	7.13817	6.03553	6.60939	6.62957	7.15464	6.31654	5.72877	6.95042	6.48389	6.54779	6.99733	6.95935	6.80335	6.41593	6.29904	6.71752	5.99836	7.40288	6.70473	5.60887	6.20374	6.77709	6.05182	7.44057	6.8819	7.45193
ENSG00000054690	ENSG00000054690	0	0	0	0	0	0	0	0	0	0	0	0	0	0	0	0	0	0	0	0	0	0	0	0	0	0	0	0	0	0	0	0	0	0	0	0	0	0	0	0	0	0	0	0	0	0	0	0
ENSG00000054793	ENSG00000054793	0.94355	0	0	0	1.89555	0.0939758	0	0.500025	0	0	0	0.779662	0	0.894678	0	0	1.58327	0.0296313	1.0647	1.83482	0	2.23161	1.69457	0	0.505051	1.35429	1.09852	1.19944	0	0	0	0	1.9391	1.55847	0.598236	0	0.534474	1.14767	1.13683	0.754226	0	0.899919	0	1.68023	0.358332	0.523697	0.322936	0
ENSG00000054796	ENSG00000054796	0	0	0	0	0	0	0	0	0	0	0	0	0	0	0	0	0	0	0	0	0	0	0	0	0	0	0	0	0	0	0	0	0	0	0	0	0	0	0	0	0	0	0	0	0	0	0	0
ENSG00000054803	ENSG00000054803	0	0	0	0	0	0	0	0	0	0	0	0	0	0	0	0	0	0	0	0	0	0	0	0	0	0	0	0	0	0	0	0	0	0	0	0	0	0	0	0	0	0	0	0	0	0	0	0
ENSG00000054938	ENSG00000054938	0	0	0	0	0	0	0	0	0	0	0	0	0	0	0	0	0	0	0	0	0	0	0	0	0	0	0	0	0	0	0	0	0	0	0	0	0	0	0	0	0	0	0	0	0	0	0	0
ENSG00000054965	ENSG00000054965	0	1.28681	0	1.18948	1.20368	1.96844	0	0	1.78236	0	1.15136	0.127585	0.00728413	1.01016	0.756558	0	0	1.14511	0.064695	2.05721	0.684472	1.53973	0	1.04885	0	2.64975	1.64601	1.2819	0.107533	1.0947	0.829581	1.34985	0	1.7284	1.95187	0.852161	0.396971	1.66224	1.13683	1.81312	0.585789	0.00683372	0.921427	1.59777	1.26522	1.5237	1.51558	0.197686
ENSG00000054967	ENSG00000054967	2.9733	3.40229	1.3338	1.92644	3.65298	4.30343	2.73501	2.66995	4.13784	2.0539	2.15136	4.10159	2.53085	3.68476	2.40041	2.82521	3.11932	3.37541	3.85725	3.87435	4.26943	4.00922	3.99323	2.81937	3.46853	4.30425	4.21826	2.86686	3.46117	3.7438	3.41454	3.58432	3.78345	2.98474	3.75024	4.57463	2.74747	3.4696	2.23637	4.66911	3.44377	3.65891	3.31374	3.85015	3.88189	4.49332	4.67545	3.89813
ENSG00000054983	ENSG00000054983	1.05903	0.83935	0.89323	0.826907	2.41013	3.71847	1.49108	2.14388	0.694899	1.31693	2.11288	2.90519	1.32921	2.0646	1.34152	1.17313	0.261342	1.83699	2.92977	1.47225	1.33655	2.48315	1.05071	1.28332	0.183123	1.89486	3.39808	1.3599	2.58146	2.58947	1.95511	3.01728	2.97152	1.55847	2.4727	3.17409	1.7189	3.06823	1.78891	2.78397	2.49268	2.32876	2.82832	3.34319	3.11322	2.18666	2.51558	2.82218
ENSG00000055044	ENSG00000055044	2.35859	2.99463	1.4078	1.01955	2.96267	5.12372	2.70258	3.25491	3.27986	3.37583	1.48839	2.87482	2.70772	1.55764	2.00449	1.82521	2.34881	2.9041	2.92977	3.39281	4.21697	2.96858	3.63567	0.961389	3.27059	3.38671	4.45336	2.15637	2.02507	3.72274	3.71	3.43231	3.28702	3.36583	3.92016	2.9565	2.24497	3.31759	2.61488	3.41719	4.10935	2.52141	2.65839	3.36828	2.88189	3.43059	1.9079	3.44561
ENSG00000055070	ENSG00000055070	2.94355	3.62785	2.21516	2.71999	3.61176	4.67894	3.26552	3.99188	3.47626	2.0539	2.73632	4.11465	3.25521	2.39718	2.84402	3.57523	3.72077	3.46704	4.19985	4.60741	4.41628	4.06811	4.22064	2.91559	3.64255	4.25241	4.37536	3.17806	2.95998	4.36319	2.98486	3.52918	3.81951	3.78729	4.16978	3.63876	2.43259	3.31759	3.0574	4.55297	3.41868	3.15368	3.40255	3.88534	3.64373	4.50859	3.51558	4.19769
ENSG00000055118	ENSG00000055118	0	0.701847	0.0858754	0.0195524	0	0	0.243153	0.307379	0	0.73197	0	0	1.17721	0	0.926483	0.687707	0.846305	1.44467	0	0.664892	0	0	0.0507118	0	0.183123	0	0.568005	0	1.10753	0.9572	0	0	0	1.25891	1.82063	0	0.396971	2.0952	0	0.491192	0	0.784441	0	0	0	0.523697	0	0
ENSG00000055130	ENSG00000055130	2.40298	2.28681	1.54531	2.01955	3.20368	4.01681	3.17389	2.82195	3.08722	2.73197	0.810322	1.22712	1.91417	2.1677	0.0784863	2.17313	3.7532	1.02963	2.8423	2.57178	2.52097	2.53973	2.54256	1.04885	2.57544	2.70222	3.98304	1.01886	2.82025	3.12713	3.30089	2.58432	3.33765	3.05033	3.8377	2.38821	1.46736	3.01274	1.32948	2.92415	3.31371	1.89992	2.89105	3.15416	2.35833	2.98313	2.80098	3.03899
ENSG00000055147	ENSG00000055147	1.68052	2.02377	0.670838	1.34148	1.75116	2.50901	1.76672	1.20046	2.39534	0	1.54729	0	0.329212	0.894678	0.341521	1.17313	2.16823	2.08852	2.01223	2.61909	2.33655	1.64665	1.51014	0.86828	1.76809	1.5953	1.7904	1.75583	1.58146	1.63527	2.65555	2.34985	1.56713	0.143435	1.59824	0.337588	0.882398	0.510239	1.72179	2.8697	2.28623	0	1.72878	2.26519	1.81776	2.10866	1.60304	1.86065
ENSG00000055163	ENSG00000055163	4.39201	5.30473	1.54531	4.04192	5.11057	6.02077	4.743	5.00782	5.2106	4.30183	3.31282	4.70393	4.21674	3.95357	3.80095	4.98783	4.97559	5.31503	5.09023	5.43308	6.22584	5.75816	5.25528	4.5761	4.95131	5.10432	6.17616	4.61182	4.4454	5.63527	5.49427	5.36568	5.66454	5.64062	5.70444	5.36944	4.15186	5.55948	4.58687	5.52241	5.38021	4.45687	5.07793	5.71976	4.44579	5.64609	5.19506	5.90274
ENSG00000055208	ENSG00000055208	2.11348	1.46738	2.94386	2.26748	3.96267	4.75694	1.49108	3.82195	3.42282	2.1914	2.71079	3.10159	1.70772	2.83328	1.75656	1.61371	1.43127	3.25202	4.37628	1.98682	3.52097	2.92676	2.05071	3.17084	2.43105	3.14279	4.45336	3.3018	3.79559	3.84473	3.34743	2.99031	2.64959	3.33983	4.59824	2.88779	2.66001	3.8949	2.75574	3.37872	4.38021	4.05746	3.87562	4.09527	2.44579	3.72009	3.64486	3.16731
ENSG00000055211	ENSG00000055211	2.40298	1.96488	1.17334	0	2.45743	3.79442	2.88701	1.58749	3.15433	0.73197	1.42699	1.49016	2.53085	1.83328	0	1.5357	2.26134	2.02963	2.6836	2.18845	3.98564	1.29872	3.00491	2.42082	1.88356	1.47982	3.87381	1.69694	0.522571	2.39016	3.34743	3.12037	2.38656	2.0179	2.82063	2.65952	0.534474	3.58824	1.13683	3.29855	3.34068	2.44741	2.62187	3.09527	1.94329	3.33105	2.42247	3.00504
ENSG00000055332	ENSG00000055332	4.41387	4.62785	3.82734	3.01955	4.80702	5.34822	4.73501	4.63958	4.30961	4.93164	3.56164	4.93494	2.86527	3.90963	4.93647	3.4743	4.0427	3.83699	4.33416	5.10784	5.54954	6.07291	4.61295	3.43712	4.09001	4.66305	4.87381	4.24126	5.06173	4.76456	5.38138	4.64609	4.79255	4.94218	4.97521	4.72006	3.80296	4.55948	3.82133	4.85576	4.55157	4.0943	5.07117	5.00216	3.80128	5.16755	4.83751	5.60141
ENSG00000055483	ENSG00000055483	3.35859	4.40229	0.670838	3.41187	3.50324	4.4748	3.6861	3.68985	4.29481	2.90189	1.60387	3.54905	1.46672	1.63164	3.24841	3.82521	4.56512	2.87093	3.30173	4.14063	4.67153	3.59418	3.96958	2.04885	3.79783	3.8256	3.93724	3.46953	3.04613	4.17443	3.07059	3.84735	3.90593	4.62456	4.12875	3.59632	2.8824	3.98417	3.39557	4.50018	3.65188	2.5918	3.29066	2.5547	3.21631	4.14819	3.81936	4.80255
ENSG00000055609	ENSG00000055609	5.00964	5.75061	3.96852	4.7338	5.32978	6.02865	5.39797	4.59806	6.26855	4.57746	4.16082	5.62857	5.04071	5.19846	4.61454	5.17313	6.13171	4.82837	5.49096	5.75235	7.12504	5.89999	6.0165	4.68249	5.56683	6.04461	5.94497	5.34559	5.10252	6.28991	5.82958	5.8881	5.98349	5.69802	5.72752	5.79233	5.0694	5.41713	5.07767	6.48441	5.43754	5.08822	5.45021	5.30472	4.93576	6.59695	6.14494	6.10056
ENSG00000055732	ENSG00000055732	0	0	0	0	0	0	0	0	0	0	0	0	0	0	0	0	0	0	0	0.664892	0	0.839292	0	0	0.768086	0	0	0	0	0	1.76247	0	0	0	0	0	0	0	0	0	0	0	0	0	0	0	0	0
ENSG00000055813	ENSG00000055813	0	0	0	0	0	0	0	0	0	0	0	0	0	0	0	0	0	0	0	0	0	0	0	0	0	0	0	0	0	0	0	0	0	0	0	0	0	0	0	0	0	0	0	0	0	0	0	0
ENSG00000055917	ENSG00000055917	4.0168	2.96488	2.17334	2.10702	4.01103	5.29692	2.82812	4.63958	4.54039	3.77636	2.63135	3.62401	1.91417	3.21661	2.80095	2.45324	3.34881	3.95246	4.44716	3.05721	3.78401	3.51172	3.92108	3.40433	3.31241	3.91723	5.01279	3.41575	3.93761	4.3077	4.43624	3.63743	4.06463	3.8804	4.95187	4.21673	3.20433	4.68016	3.35185	4.11178	4.97811	4.10637	4.52629	4.70013	3.89749	3.72009	3.60304	4.31316
ENSG00000055950	ENSG00000055950	3.28932	2.58937	0	2.34148	3.11795	4.37938	3.30924	2.54442	1.60179	1.81943	2.29575	3.3426	1.32921	1.63164	2.00449	2.06622	3.11932	2.53213	2.71677	2.83482	3.19904	3.23161	3.55851	1.60525	2.27059	3.41842	4.09852	2.2819	1.10753	3.36319	3.39252	3.93481	3.28702	3.41645	2.9829	2.53023	0.534474	2.73263	2.65141	3.02724	3.2005	1.19948	2.14382	3.06489	2.48761	3.58259	2.60304	3.16731
ENSG00000055955	ENSG00000055955	0	0	0	0	0	1.20945	0.702585	0	1.39534	0	0	0	0	0	0	1.17313	0	0	0	0	0	1.29872	1.63567	0	0	1.21679	0.720008	0	0	0.635272	0.370149	0	1.1801	0	0.0132733	0.115196	0	1.14767	0	0.628695	0.585789	0	0	0	0	0	0.975013	0.934652
ENSG00000055957	ENSG00000055957	0	0	0	0	0	0	0	0	0	0	0	0	0	0	0	0	0	0	0	0	0	0	0	0	0	0	0	0	0	0	0	0	0	0	0	0	0	0	0	0	0	0	0	0	0	0	0	0
ENSG00000056050	ENSG00000056050	0.165943	0.964881	0	0	0	2.4159	0	0.084987	1.6949	1.1914	0	0.32023	0.814639	0	0	0.535704	0	1.35156	1.16423	0	0.684472	0.424255	1.51014	0	0	0	1.64601	0	0.522571	1.8052	1.76247	1.16928	0	1.95079	1.88774	0.115196	1.16251	1.14767	0.329477	1.16926	1.28623	0	1.98032	0.969735	0	1.39817	0.100544	0.934652
ENSG00000056097	ENSG00000056097	4.03101	4.02377	2.7583	2.77444	4.39805	5.10147	3.52856	3.92629	4.17063	4.2077	2.85763	3.27443	2.59225	3.33208	3.71075	3.36578	2.7849	4.01452	3.85725	4.05721	4.23467	4.64665	3.9576	3.79428	3.82698	4.50957	4.96794	4.01886	3.80797	4.7333	4.61808	4.56617	4.32515	4.2309	4.40559	4.33759	3.43259	4.4696	3.94419	4.73912	4.68382	3.5918	3.95117	4.45282	4.13969	4.8091	4.55998	4.35419
ENSG00000056277	ENSG00000056277	0	0	0	0	0	0	0	0	0	0	0	0	0	0	0	0	0	0	0	0	0	0	0	0	0	0	0	0	0.844499	0	0	0	0	1.36583	0	0	0	0	0	0	0	0	0	0.680228	1.44579	0	0	0
ENSG00000056291	ENSG00000056291	0	0	0	0	0	0	0	0	0	0	0	0	0	0	0	0	0	0	0	0	0	0	0	0	0	0	0	0	0	0	0	0	0	0	0	0	0	0	0	0	0	0	0	0	0	0	0	0
ENSG00000056487	ENSG00000056487	0	0	0	0	0	0	0	0	0	0	0	0	0	0	0	0	0	0	0	0	0	0	0	0	0	0	0	0	0	0	0	0	0	0	0	0	0	0	0	0	0	0	0	0	0	0	0	0
ENSG00000056558	ENSG00000056558	2.9733	2.42431	0.545307	2.47898	1.41013	4.2639	1.76672	2.74795	2.94283	2.63886	1.42699	1.64216	2.46672	1.70203	2.84402	1.36578	3.39063	0.9041	2.8423	3.2796	3.83131	2.23161	3.44303	2.20932	2.76809	3.10432	3.48554	1.91933	2.55232	2.54216	3.07059	3.06974	3.36231	3.44112	3.40559	2.33759	2.24497	3.64409	2.28367	3.6287	3.25821	2.05746	2.24335	3.5547	2.71588	3.43059	2.46978	3.03899
ENSG00000056586	ENSG00000056586	3.62537	3.40229	1.47819	1.60451	2.89555	5.11634	2.66942	3.20046	3.92372	2.48686	2.68479	3.15312	3.00728	3.03764	2.92648	3.14714	3.87605	3.30265	3.70028	3.49778	4.08657	2.69727	3.20046	3.02748	2.93801	3.44945	4.36386	3.2205	2.61003	3.3077	3.27704	3.26239	3.66949	3.33983	4.24849	3.25815	2.5986	3.71535	3.32948	4.21366	3.71507	2.84333	3.09135	4.16851	2.68026	3.66666	3.85543	3.89813
ENSG00000056736	ENSG00000056736	0	0	0	0	0	0	0	0	0	0	0	0	0	0	0	0	0	0	0	0	0	0	0	0	0	0	0	0	0	0	0	0	0	0	0	0	0	0	0	0	0	0	0	0	0	0	0	0
ENSG00000056972	ENSG00000056972	1.16594	0	0	0	1.0882	2.46321	0.828116	0.66995	2.78236	0	0	0	0	0	0.563913	0	0.58327	0	0.716772	0.249855	1.78401	1.74618	1.57427	0.131314	0.768086	0	0.205435	1.50429	0.744963	0	0.692077	0.847351	1.80159	2.08203	1.59824	0.989665	0	2.69787	0	0.754226	0.755714	0.521407	0.921427	1.68023	0.528257	1.10866	0.322936	1.42008
ENSG00000056998	ENSG00000056998	0	0	0	0	0	0	0	0	0	0	0	0	0	0	0	0	0	0	0	0	0	0	0	0	0	0	0	0	0	0	0	0	0	0	0	0	0	0	0	0	0	0	0	0	0	0	0	0
ENSG00000057019	ENSG00000057019	0	0	0	0	0	0	0	0	0.0168272	0	0	0	0	0	0	0	0	0	0	0	0.199045	0	0	0	0	0	0	0	0	0	0	0	0	0	0	0.115196	0	0	0	0	0	0	0	0	0	0	0	0
ENSG00000057149	ENSG00000057149	0	0	0	0	0	0	0	0	0	0	0	0	0	0	0	0	0	0	0	0	0	0	0	0	0	0	0	0	0	0	0	0	0	0	0	0	0	0	0	0	0	0	0	0	0	0	0	0
ENSG00000057252	ENSG00000057252	2.35859	1.18727	0.2558	0.826907	2.5907	3.7758	0.828116	2.66995	2.50225	1.43241	1.90343	2.07512	1.32921	1.76915	1.457	1.27267	2.26134	2.57395	2.8423	1.91282	2.83131	2.88369	2.93335	1.42082	1.50505	2.21679	2.88993	1.50429	2.02507	3.3077	2.1775	2.43231	2.90593	3.14343	3.51577	2.23067	2.2845	2.58824	1.65141	2.72385	2.58579	2.72304	2.24335	2.31766	1.52826	2.63917	2.64486	2.36761
ENSG00000057294	ENSG00000057294	0	0	0	0	0	0.0939758	0	0	0	0	0	0	0	0	0	0	0	0	0	0	0	0	0	0	0	0	0	0	0	0	0	0	0	0	0	0	0	0	0	0	0	0	0	0	0	0	0	0
ENSG00000057468	ENSG00000057468	0	0	0	0	0	0	0	0	0	0	0	0	0	0	0	0	0	0	0	0	0	0	0	0	0	0	0	0	0	0	0	0	0	0	0	0	0	0	0	0	0	0	0	0	0	0	0	0
ENSG00000057593	ENSG00000057593	0	0	0	0	0	0	0	0	0	0	0	0	0	0	0	0	0	0	0	0	0	0	0	0	0	0	0	0	0	0	0	0	0	0	0	0	0	0	0	0	0	0	0	0	0	0.260663	0	0
ENSG00000057608	ENSG00000057608	4.07283	4.40229	2.99277	3.14884	4.86956	6.45446	4.15004	4.77615	4.48932	3.34668	3.31282	4.00673	2.59225	3.287	3.07849	3.90494	3.30574	4.32731	5.0387	4.94102	5.30338	4.98904	4.73019	4.34509	4.06577	4.60911	5.57301	3.08925	3.80797	5.19751	5.14494	5.08257	4.9391	4.82526	5.38251	3.85216	3.7044	5.04767	3.41694	4.77659	5.63018	4.4756	4.78768	5.69518	3.97304	4.89293	4.11549	4.7726
ENSG00000057657	ENSG00000057657	3.52851	2.54984	2.13027	2.18948	4.29765	5.25048	3.28755	3.28138	3.01683	3.37583	2.78607	3.54905	1.70772	3.37581	3.04196	2.82521	3.65366	4.39887	3.98526	2.52287	4.26943	4.33115	3.39056	2.91559	2.88356	4.14279	4.96032	3.72668	3.47677	4.01031	3.76247	4.23967	4.00323	4.12833	3.40559	4.37572	3.34183	4.01274	3.77242	4.00215	4.32726	3.15368	3.58439	4.79571	3.16569	4.20552	3.32294	3.63509
ENSG00000057663	ENSG00000057663	0.818019	0.964881	0	0	2.20368	2.50901	0.828116	0.66995	0	0	0.710786	1.12759	0.329212	0	0	0.950742	0	0.766597	0.716772	0	1.33655	0	0.0507118	0.546352	0.768086	1.5953	2.25606	0.433901	0.259536	0.635272	1.76247	0.584317	1.9391	1.8804	2.3352	0.115196	1.07504	1.86388	0	1.75423	2.58579	1.10637	1.65839	1.83223	0.68026	1.63917	0.322936	0
ENSG00000057704	ENSG00000057704	2.16594	3.44601	1.17334	2.18948	3.94618	3.83094	3.10113	3.22795	3.73929	0	2.29575	3.76317	2.00728	3.14261	1.75656	2.72333	3.0687	3.53213	4.05176	3.81464	4.12504	3.69727	2.54256	3.17084	3.0411	3.21679	3.73793	2.89333	3.18554	4.06154	3.5796	4.19313	3.52406	4.06627	4.24849	3.53023	2.66001	3.99853	3.35185	4.16926	3.85258	3.67521	4.21911	3.31766	2.81776	3.77162	4.25705	3.49537
ENSG00000057757	ENSG00000057757	6.68726	4.09416	6.9731	5.54311	5.23795	5.59116	4.97107	5.40089	4.68358	6.66861	7.1561	5.13401	4.74875	5.10413	7.00922	3.4743	4.23862	5.03713	4.56112	3.68726	4.21697	5.13391	4.19026	5.11621	4.50505	4.56729	4.52736	5.19944	7.24025	4.42969	5.17105	4.32848	3.87198	4.36583	5.25486	3.90527	4.89522	4.83217	4.73887	4.23535	5.15564	5.50326	5.27898	4.90262	2.44579	4.93873	4.49286	3.76247
ENSG00000057935	ENSG00000057935	0	1.28681	0	0	0.825164	1.67894	1.24315	0.307379	1.6949	0.316932	0	0	0	0.117071	0	0	0	0	0.25734	0.472247	1.78401	1.00922	0.957602	0	0	0.894862	1.48554	0	1.10753	1.72274	1.37015	0	1.56713	0.143435	1.01327	0	0	1.58824	0.136832	0.976619	0	0	0	0.680228	0.943294	0	0	0
ENSG00000058056	ENSG00000058056	0.165943	0.187274	0	0	0	2.36699	1.05051	0.959456	1.39534	0.053898	0	0.779662	0.329212	0	1.07849	0	1.58327	0	0	1.12432	1.87712	0.424255	0.957602	0	1.50505	0	1.568	1.01886	0	1.54216	1.1775	1.96283	1.72759	1.95079	0.887742	1.53023	0	1.98417	0.329477	1.69283	0.170752	1.00683	0.921427	1.09527	0.943294	2.10866	1.76351	0.782649
ENSG00000058063	ENSG00000058063	3.24123	0.187274	2.21516	0.826907	2.63252	4.45153	2.05051	2.89234	2.73929	2.43241	1.29575	2.52968	0.814639	3.0646	1.457	1.61371	1.26134	2.39887	3.27971	1.47225	4.02686	3.62065	2.90869	2.17084	1.50505	2.53872	4.20543	2.94486	2.25954	3.67967	3.55997	3.65471	3.45694	3.58084	3.2612	3.20266	2.2845	3.22296	2.18746	3.69283	3.81461	2.15368	2.95117	3.48758	2.21631	2.69362	3.29694	2.78265
ENSG00000058085	ENSG00000058085	0	0	0	0	0	0	0	0	0	0	0	0	0	0	0	0	0	0	0	0	0	0	0	0	0	0	0	0	0	0	0	0	0	0	0	0	0	0	0	0	0	0	0	0	0	0	0	0
ENSG00000058091	ENSG00000058091	0	0.83935	0.786315	0.0195524	1.50324	1.50901	0.413078	0	1.78236	0.539325	0	1.22712	1.81464	2.39718	0	0	1.96178	0.9041	1.8423	0	2.40068	2.96858	1.44303	1.66183	1.18312	1.89486	2.30497	0.919328	0.107533	0.635272	1.27704	0.262389	1.72759	2.20233	1.75024	2.23067	0.534474	2.14767	0	1.41719	1.67325	1.89992	1.86003	1.90262	0.528257	0	1.10054	2.31316
ENSG00000058262	ENSG00000058262	2.68052	3.60874	0.2558	2.26748	3.0882	3.81279	3.22043	3.02359	3.01683	1.63886	0	2.36462	1.46672	1.01016	1.34152	2.06622	2.65366	1.25202	2.6836	3.15675	3.89948	2.64665	3.69457	2.17084	2.50505	3.21679	4.04194	2.60383	2.82025	3.90206	3.04257	3.45221	3.56713	2.36583	2.63776	2.92255	2.02924	2.69787	2.61488	3.91073	3.36715	2.48488	2.54592	3.06489	2.64373	3.61116	3.15944	3.67881
ENSG00000058272	ENSG00000058272	5.43005	5.3457	4.46958	4.10702	5.94618	7.01284	5.42803	5.93048	5.76636	4.60233	4.49589	5.77144	4.34713	5.10413	4.96601	4.7321	5.52813	5.56879	6.32074	5.63644	6.93511	6.465	5.65062	4.95574	5.39258	5.85486	6.6881	5.58365	5.2819	6.27552	5.862	5.78987	5.74645	6.07811	6.47543	5.82025	5.12489	6.54733	5.24237	6.32408	6.56307	5.3543	6.26128	6.46159	5.48245	6.07829	6.10804	5.57273
ENSG00000058335	ENSG00000058335	0	0	0	0	0	0	0	0	0	0	0	0	0	0	0	0	0	0	0	0.664892	0	0	0	0	0	0	0	0	0	0	0	0	0	0	0	0	0	0	0	0	0	0	0	0	0	0	0	0
ENSG00000058404	ENSG00000058404	0	0	0	0	0	0	0	0	0	0	0	0	0.00728413	0	0	0	0.261342	0	0	0	0	0	0	0	0	0	0	0	0	0	0	0	0	0	0	0	0	0	0	0	0	0	0	0	0	0	0	0
ENSG00000058453	ENSG00000058453	1.81802	2.13481	0.0858754	0.34148	1.0882	2.79442	2.05051	1.40692	2.21846	0.539325	0	2.22712	1.17721	0.894678	1.75656	2.36578	2.9052	1.44467	0.064695	2.12432	1.19904	2.08722	3.37264	0	2.35305	2.28718	2.98304	1.4339	0.107533	1.8832	2.82958	1.65471	2.9391	2.14343	2.55759	2.38821	0.882398	2.2472	0	1.8697	2.75571	1.44741	1.14382	3.00216	2.16569	2.79672	1.83751	2.61272
ENSG00000058600	ENSG00000058600	2.11348	1.18727	1.54531	2.10702	2.45743	3.29037	0.413078	1.58749	0.864824	1.31693	1.54729	1.40769	1.59225	0.479641	0	1.27267	2.65366	1.6926	1.7809	2.24985	2.83131	1.64665	2.44303	1.13131	2.43105	0.894862	2.92164	0.433901	0.744963	2.39016	2.41454	0.0697439	2.72759	1.64594	2.88774	2.33759	1.24497	2.51024	1.97333	1.69283	1.97811	1.44741	1.7959	1.68023	2.75065	2.5237	1.68551	2.93465
ENSG00000058668	ENSG00000058668	4.49814	4.33412	1.17334	3.22901	4.14709	5.58583	3.90136	4.38267	4.20269	3.63886	3.15136	4.15312	3.13657	4.40775	4.1316	4.27267	4.97559	4.47809	3.91555	5.06577	5.36897	4.80508	4.98145	3.97262	3.73771	4.18026	5.5879	4.1454	3.39704	4.99282	4.5199	4.89901	5.19391	4.39136	4.40559	4.89656	4.01756	5.05456	4.01598	4.87662	4.75571	4.04497	4.67631	4.85903	4.0998	4.72009	4.97501	4.97028
ENSG00000058673	ENSG00000058673	3.85044	3.62785	2.57773	2.92644	4.62218	5.46321	3.65254	4.70948	4.60179	4.01737	3.61768	4.29751	3.32921	3.49954	3.28012	3.12067	3.7532	4.14511	4.57022	4.33732	5.36897	4.79349	4.48534	3.91559	2.88356	4.32113	5.29895	3.95746	3.982	4.70136	4.30089	4.51978	4.31255	4.7284	4.99817	4.18844	3.74747	4.90256	4.0019	4.82748	4.85258	4.15368	4.63108	5.06489	4.52826	4.79672	4.29694	4.86065
ENSG00000058729	ENSG00000058729	0.818019	0	0.545307	0	1.0882	2.83094	0.243153	2.02359	1.39534	1.1914	0	0	0	0.309716	0	0	0.261342	0	0.064695	0	0	0.424255	1.29864	0.283317	0.990478	2.21679	2.04194	1.5714	0.744963	0	0	1.43231	0.64959	0.880401	0.598236	0.530233	0.775482	0	0.499402	0.754226	1.04522	0.784441	0.506389	0.0952654	0	0.260663	0	0
ENSG00000058799	ENSG00000058799	1.44605	3.3572	0.545307	0.604515	2.99509	3.2639	1.88701	2.40692	2.86482	1.90189	0	1.56816	1.91417	1.21661	0.0784863	1.36578	2.34881	2.39887	1.95778	3.66489	3.16252	3.86166	3.02799	1.28332	2.27059	2.28718	3.30497	1.69694	2.10753	3.02759	2.61808	2.21659	2.64959	2.8064	2.38251	2.53023	1.53447	2.4696	1.65141	3.14654	2.94334	2.24387	3.35883	2.79571	1.60626	2.74609	2.83751	2.78265
ENSG00000058804	ENSG00000058804	0.818019	0	0	0	0.0881982	2.31637	0	1.50002	0.0168272	0.316932	0	0	0	0	0	0	1.58327	0	1.0647	0.834817	0.199045	0	0.37264	0.131314	0.183123	0	2.44247	0	0	0.220235	1.45761	0	0.939096	0	1.51577	0	0	1.14767	1.02992	0.339189	0	0.521407	0.336464	1.31766	0	0	0	0.420079
ENSG00000058866	ENSG00000058866	0.165943	1.62785	0	0	0.962667	0.830941	0	0	1.39534	0.539325	0	1.02067	0	0	0	1.27267	0.261342	0.252024	1.42727	1.98682	2.78401	1.83929	1.05071	0	1.99048	1.89486	0.983042	0	0.638048	1.9572	1.82958	2.54779	1.47966	0.143435	1.01327	1.6177	0	0.799745	1.13683	2.07615	0	0	0	1.96973	0	1.93873	1.9079	0.934652
ENSG00000059122	ENSG00000059122	0.680516	1.62785	0	0	1.41013	2.75694	1.56508	2.25491	1.86482	1.53932	0.0733565	1.12759	2.09475	1.47964	1.92648	1.45324	1.26134	1.14511	2.30173	2.24985	3.33655	1.53973	2.22064	0.661829	0	1.21679	2.39808	0.111973	1.74496	1.63527	2.49943	2.30678	3.15209	1.95079	2.07217	1.6177	0.882398	2.04075	1.65141	2.6287	2.83372	1.95437	1.98032	2.21074	0.358332	1.84563	2.51558	2.51961
ENSG00000059145	ENSG00000059145	1.60652	2.54984	1.54531	0.604515	2.82516	3.5751	3.35168	0.959456	3.50225	2.31693	1.36286	2.36462	2.17721	1.21661	1.66345	2.88934	1.8463	2.6926	2.50527	2.61909	3.04704	2.64665	2.47698	2.31894	2.57544	3.7775	3.23097	1.2819	1.25954	2.99282	3.32435	2.06974	3.23455	2.14343	2.4727	3.20266	2.16251	2.79975	2.37387	3.33919	2.87119	2.19948	2.98032	2.59777	2.48761	3.66666	3.18801	2.19769
ENSG00000059377	ENSG00000059377	3.73363	4.97238	2.67084	3.01955	4.58005	4.61754	4.29844	4.02359	5.42282	2.1914	3.15136	4.65115	2.65114	4.47964	2.28012	4.33156	4.50927	4.29016	4.9647	5.12432	5.83712	4.97884	4.68007	3.99481	4.33287	4.89486	4.729	4.17806	4.38055	5.66318	4.73647	4.19313	4.9391	4.95079	4.99055	5.62827	3.32297	5.52519	4.3407	5.59972	4.78546	4.0943	5.0369	5.00216	4.31253	5.06802	5.30348	4.83189
ENSG00000059378	ENSG00000059378	2.56804	1.54984	2.17334	2.10702	2.54763	4.13837	2.33062	2.45422	3.08722	3.53932	0.990894	2.07512	1.46672	1.76915	2.84402	0	2.16823	2.08852	3.30173	3.02244	3.57756	3.19684	2.05071	2.00578	2.43105	3.84906	3.32882	1.63554	2.4922	3.0947	3.63694	2.58432	3.4104	3.11306	3.23567	3.38821	1.7189	3.0952	1.91444	3.45467	3.60816	2.24387	2.65839	3.44104	2.56779	2.58259	2.97501	3.98776
ENSG00000059573	ENSG00000059573	0.528513	0.379919	0	0.0195524	1.20368	2.2639	0	0.959456	0.502254	0.053898	0	0	0.329212	0	0.0784863	0	0	2.73007	1.25734	0.834817	1.96458	1.74618	0.220637	0	0	0	1.30497	0.696936	0	0.220235	0.692077	0.847351	1.28702	1.7284	2.12875	0.700158	0	0.340314	0	1.8697	1.39314	0	1.33646	2.31766	0	0	1.32294	1.19769
ENSG00000059588	ENSG00000059588	2.05903	0	0.2558	0	1.41013	2.79442	2.05051	0.821953	2.39534	1.43241	0.362863	2.12759	1.00728	0.631644	0.756558	1.27267	2.26134	2.25202	1.16423	1.57178	3.46208	1.00922	0	0.420821	1.18312	2.41842	2.7904	1.86686	0.522571	1.72274	2.37015	2.58432	3.36231	1.8064	2.12875	0.852161	0.534474	1.86388	0.329477	2.02724	2.53999	1.19948	2.42393	2.31766	1.05877	2.84563	0.100544	2.36761
ENSG00000059691	ENSG00000059691	0.680516	0	0	0	0.503236	1.20945	0	0.307379	0.0168272	0	0	0	1.00728	0	0	0.173134	0	0.0296313	0	0	0	0.839292	1.22064	0	0.768086	0.21679	2.20543	0.111973	0	0.442627	0	0.584317	1.28702	0.880401	1.12875	0.530233	0	0.799745	0	0.169264	0	0	0	1.21074	0	2.39817	0	0.197686
ENSG00000059728	ENSG00000059728	4.83432	6.08728	4.79323	5.07483	6.5558	7.02471	6.02123	6.62673	6.86982	4.60233	4.95871	6.41826	4.56187	6.48214	4.96601	5.58495	5.62766	5.89175	6.80037	6.62199	7.39675	7.05846	5.7442	5.92717	5.31241	6.26118	6.74238	6.26932	6.22763	6.99282	6.48128	6.31767	6.07212	6.74335	6.83558	6.62299	5.751	6.60476	6.07431	6.45235	6.48061	6.4283	6.86785	6.72947	6.25618	6.70029	6.65001	5.83189
ENSG00000059758	ENSG00000059758	1.05903	0	1.54531	0	1.75116	3.96844	0.565081	2.08499	2.01683	1.31693	1.85763	1.12759	0.592247	0.309716	0.756558	0.950742	0	2.19956	2.92977	0	2.52097	0.839292	0	2.09067	0.505051	0	3.64601	1.81241	1.58146	2.63527	0.692077	0.847351	0	0.365827	3.01327	2.57463	1.7189	2.69787	2.02992	0.754226	3.07764	2.40893	2.58439	3.00216	1.52826	0.260663	0.100544	1.07216
ENSG00000059769	ENSG00000059769	1.16594	0	0	0.604515	0.310591	2.6383	0.565081	0.959456	1.39534	0	0	0	0.814639	1.30972	0.563913	1.61371	0.846305	0	0.716772	0	0.684472	0	1.44303	0.283317	0	0.479824	2.20543	1.2819	0	0.805197	0	2.26239	1.80159	1.8804	1.95187	1.23067	0	1.42778	0	1.16926	1.28623	0.00683372	0.506389	1.5103	0	0	0.685506	1.78265
ENSG00000059804	ENSG00000059804	4.12677	5.41334	3.10824	4.12808	5.19672	5.97662	4.77453	5.73843	5.76099	3.45989	3.7738	4.92756	3.78864	4.90963	3.56391	4.78363	4.86126	4.37541	5.07112	5.9823	6.34879	6.574	5.04507	4.81937	4.72228	4.87214	5.92556	4.64335	4.8505	5.44263	4.7277	5.68024	5.35618	5.33326	5.47816	6.20619	4.22479	5.05456	4.56788	5.49569	5.43128	5.19383	5.54592	5.89832	4.97304	5.57536	6.14129	5.06393
ENSG00000059915	ENSG00000059915	0	0	0	0	0	0.678938	0	0	0	0	0	0	0	0	0	0	0	0	0	0	0	0	0	0	0	0	0	0.571405	0	0	0	0	0	0	0.0132733	0	0	0	0	0	0	0	0	0	0	0	0	0
ENSG00000060069	ENSG00000060069	1.52851	2.28681	0.407804	1.47898	3.05782	3.67894	2.66942	2.30738	2.9803	0.316932	0.990894	2.17821	1.46672	2.1677	1.21599	2.41017	2.16823	1.83699	2.74919	3.09116	3.8544	2.64665	2.8056	1.76874	2.99048	2.70222	3.60753	2.32143	2.71897	2.99282	2.69208	3.26239	3.03425	2.64594	3.38251	3.65952	1.98193	3.4064	2.75574	3.61221	2.90772	2.05746	3.19445	2.5103	1.88189	3.14819	3.44632	3.19769
ENSG00000060138	ENSG00000060138	8.76373	7.92102	9.9425	8.71999	8.4567	8.87315	7.95137	9.1004	8.42537	8.62906	9.72839	8.64778	8.47489	8.5511	8.91454	8.10725	7.24434	8.91939	8.64697	7.31594	8.3386	8.92808	7.74246	8.90244	8.13586	8.70543	8.44657	7.64628	9.90249	8.55488	7.91125	8.28059	7.8427	7.35289	8.39626	8.10293	8.62627	8.37717	7.43014	8.16856	8.8735	9.03118	8.51139	8.8662	7.21164	7.53119	8.25957	7.85709
ENSG00000060140	ENSG00000060140	0	0	0	0	0	0	0	0	0	0	0	0	0	0	0.0784863	0	0	0	0	0	0	0	0	0	0	0	0	0	0	0	0	0	0	0	0	0	0	0	0	0	0	0	0	0	0	0	0	0
ENSG00000060237	ENSG00000060237	6.41116	6.03455	6.86559	6.79434	5.84309	7.33397	5.96425	6.90729	5.95699	7.27307	6.78913	6.28313	5.95565	6.33208	7.53628	5.01683	5.8538	6.14857	6.11221	6.09952	7.11074	6.53626	6.17742	6.3299	5.74537	6.63295	6.43974	5.66656	7.46215	6.59817	5.862	5.69702	5.82396	5.78247	6.75024	5.79702	6.07786	6.2472	5.27199	6.57865	6.21515	6.41622	6.54835	6.44104	5.05877	6.1579	6.42847	6.23478
ENSG00000060303	ENSG00000060303	0	0	0	0	0	0	0	0	0	0	0	0	0	0	0	0	0	0	0	0	0	0	0	0	0	0	0	0	0	0	0	0	0	0	0	0	0	0	0	0	0	0	0	0	0	0	0	0
ENSG00000060339	ENSG00000060339	4.54841	4.97238	3.15196	3.99683	4.4221	5.93108	4.33062	4.68985	4.58972	4.28656	3.11288	4.41826	3.98456	3.55764	4.29572	4.29652	4.45117	4.31503	4.66673	4.83482	5.89948	4.79349	4.75115	3.53124	4.65886	5.41056	5.57799	4.07776	3.8445	4.84473	5.16456	4.61112	5.01882	4.70822	5.07217	4.46097	3.92053	5.36822	4.72179	5.28301	5.20784	3.8719	4.45541	5.29166	4.15275	5.22414	4.97501	5.44561
ENSG00000060491	ENSG00000060491	3.33587	4.55983	1.72973	3.18948	4.27142	4.72818	3.82812	4.06988	5.04363	2.86125	2.48839	4.42875	2.86527	3.93907	2.71075	3.87357	4.21554	3.9204	4.39689	4.77342	5.50647	5.0777	4.79218	3.40433	4.69092	4.63633	4.126	3.34079	3.55232	4.984	3.67393	4.45221	4.77429	4.37865	4.16978	4.37572	3.26487	4.53999	3.95883	4.79862	4.38021	3.40893	4.50639	4.25177	3.56779	4.14819	4.78237	4.27094
ENSG00000060558	ENSG00000060558	0.165943	3.28681	0.786315	1.60451	2.0268	2.46321	1.70258	2.25491	1.27986	2.12429	1.22536	1.84379	0.00728413	1.47964	2.14888	0.535704	2.16823	0.9041	1.25734	3.12432	2.19904	2.08722	2.8056	0	1.64255	2.70222	2.39808	1.75583	1.6925	2.76456	2.65555	1.96283	1.87198	2.08203	2.75024	2.92255	1.82993	2.62572	0.91444	3.07615	1.39314	1.65891	2.0369	2.86785	0.165687	2.10866	3.32294	2.07216
ENSG00000060566	ENSG00000060566	0	0	0	0	0	0	0	0	0	0	0	0	0	0	0	0	0	0	0	0	0	0	0	0	0	0	0	0	0	0	0	0	0	0	0	0	0	0	0	0	0	0	0	0	0	0	0	0
ENSG00000060642	ENSG00000060642	0.165943	1.37992	0	0.0195524	0	1.96844	0.565081	0.66995	0	0	0	0	0	0	0	0	1.0687	0	0.064695	0.98682	0	1.42425	0	0	0	1.21679	2.25606	0	0	1.8832	1.07059	1.58432	0.287019	0	1.67624	0.115196	0.0750427	1.42778	0.499402	0	1.28623	1.00683	0.921427	2.09527	0.165687	0	0.100544	0.197686
ENSG00000060656	ENSG00000060656	0	0	0	0	0	0	0	0	0	0	0	0	0	0	0	0	0	0	0	0	0	0	0	0	0	0	0	0	0	0	0	0	0	0	0	0	0	0	0	0	0	0	0	0	0	0	0	0
ENSG00000060688	ENSG00000060688	0.94355	1.96488	0	0	1.0882	1.31637	2.05051	1.20046	0	0.539325	0.710786	0.642158	0.592247	0	1.457	0.825211	0.846305	1.25202	1.0647	0.834817	0.877117	1.00922	1.29864	0.420821	0	1.21679	1.09852	0	1.02507	1.72274	0.177504	1.26239	1.87198	1.95079	0.235666	0.337588	0	0.925276	0.329477	0.754226	1.17075	0	0.658392	0.510303	0	0.74609	1.32294	2.13629
ENSG00000060709	ENSG00000060709	0	0	0	0	0	0	0	0	0	0	0	0	0	0	0	0	0	0	0	0	0	0	0	0	0	0	0	0	0	0	0	0	0	0	0	0	0	0	0	0	0	0	0	0	0	0	0	0
ENSG00000060718	ENSG00000060718	0	0	0	0	0	0	0	0	0	0	0	0	0	0	0	0	0	0	0	0	0	1.16122	0	0	0	0	0	0	0	0	0	0	0	0	0	0	0	0	0	0	0	0	0	0	0	0	0	0
ENSG00000060749	ENSG00000060749	1.94355	1.83935	0.0858754	0.0195524	1.31059	3.29037	1.56508	2.14388	1.27986	2.1914	0	1.71255	2.00728	1.47964	1.34152	1.06622	1.96178	2.14511	2.01223	1.12432	3.7351	2.59418	2.29864	1.42082	1.64255	0.702217	2.52736	2.19944	1.8918	2.44263	2.45761	2.90625	2.87198	1.8064	3.07217	1.6177	2.07504	3.31759	1.23637	2.97662	2.49268	1.72304	2.42393	2.4645	0	2.33105	2.42247	2.61272
ENSG00000060762	ENSG00000060762	1.94355	1.54984	0.670838	0.34148	2.14709	3.83094	1.76672	3.05461	2.60179	2.0539	0	2.40769	2.09475	1.11707	0.756558	1.7581	1.0687	2.08852	3.01223	2.47225	2.87712	2.88369	3.09511	2.13131	2.09001	2.21679	3.35228	1.50429	1.6925	0.9572	3.20304	2.43231	1.56713	1.25891	2.59824	2.53023	0.534474	3.1732	1.97333	2.66112	2.87119	1.28694	3.11782	2.75823	1.68026	2.74609	1.68551	2.61272
ENSG00000060971	ENSG00000060971	2.94355	2.93451	1.67084	2.87753	2.96267	3.88405	2.88701	2.70948	4.03475	1.53932	1.94783	3.42875	2.25521	2.73598	1.07849	2.49506	3.93377	3.02963	2.6836	4.48507	4.632	4.19684	3.47698	2.71628	2.93801	3.25241	3.72001	2.3599	2.71897	3.99282	3.67393	3.96283	3.74645	3.48921	3.6951	3.5526	2.20433	2.76658	3.13683	3.91073	3.25821	2.65891	2.69402	3.5103	2.21631	4.24252	3.03914	3.25658
ENSG00000060982	ENSG00000060982	0	0	0	0	0	1.83094	0	0.500025	0.279862	0	0	0.905193	0	0.479641	0	0.173134	0	0.444669	0.95778	0.664892	2.26943	0.424255	0.635674	0	0.768086	0.894862	0	0	0.638048	1.44263	1.82958	0.432314	0.64959	1.25891	0	0.115196	0.0750427	1.2472	0	1.56158	0	1.28694	0	1.21074	0	0	0.837509	0
ENSG00000061273	ENSG00000061273	5.00964	6.23479	3.84076	5.1693	5.30414	6.53415	5.52856	4.91788	6.28361	5.47344	3.6449	5.41826	5.32017	4.89468	4.76779	4.85763	6.03613	5.42195	5.32343	6.65641	7.80044	6.43548	5.66174	4.53124	6.0033	6.20774	5.99799	4.84668	5.12743	5.82015	5.84182	5.01728	5.31255	5.8064	5.3941	5.64917	4.6675	5.61178	5.13683	6.29855	5.38021	5.18247	5.60793	5.45867	5.15275	6.30068	5.88627	5.84634
ENSG00000061337	ENSG00000061337	0	0	0	0	0	0	0	0	0	0	0	0	0	0	0	0	0	0	0	0	0	0	0	0	0	0	0	0	0	0	0	0	0	0	0	0	0	0	0	0	0	0	0	0	0	0	0	0
ENSG00000061455	ENSG00000061455	0	0	0	0	0	0	0	0	0	0	0	0	0	0	0	0	0	0	0	0	0	0	0	0	0	0	0	0	0	0	0	0	0	0	0	0	0	0	0	0	0	0	0	0	0	0	0	0
ENSG00000061492	ENSG00000061492	0	0	0	0	0	0	0	0	0	0	0	0	0	0	0	0	0	0	0	0	0	0	0	0	0	0	0	0	0	0	0	0	0	0	0	0	0	0	0	0	0	0	0	0	0	0	0	0
ENSG00000061656	ENSG00000061656	0	0	0	0	0	0	0	0	0	0	0	0	0	0	0	0	0	0	0	0	0	0	0	0	0	0	0	0	0	0	0	0	0	0	0	0	0	0	0	0	0	0	0	0	0	0	0	0
ENSG00000061676	ENSG00000061676	0	0.701847	0	0	0	0	0.0505082	0	0	0.053898	0.488394	0	0	0	0	0	0	0	0	0	0.462079	0	0	0	0	0	1.64601	0	0	1.0947	0	0	0	0	0.235666	0	0	0	0	0.491192	0	0	0	0	0	0	0	0
ENSG00000061794	ENSG00000061794	1.16594	1.54984	0.0858754	1.01955	2.0882	3.73783	1.76672	2.25491	0.502254	1.43241	0.810322	2.07512	0.329212	0.894678	1.07849	0.687707	1.58327	0.9041	2.38662	1.83482	2.33655	2.29872	1.8056	1.66183	0.505051	1.98232	3.15297	1.5714	1.74496	0.220235	1.76247	2.58432	2.28702	1.0179	2.07217	1.33759	1.39697	2.38471	1.13683	2.07615	2.87119	1.5918	1.7959	2.90262	2.21631	2.18666	1.42247	1.93465
ENSG00000061918	ENSG00000061918	0	0	0	0	0.310591	1.09398	0	1.08499	0.0168272	0.901895	0	0	0	0	0	0	0	0.766597	0.842303	0	0	0.646647	0.220637	0.86828	0.990478	1.35429	0.857511	0	0.259536	1.0947	0	0.262389	0	0	0.598236	1.53023	0.660005	1.34031	0.788909	1.56158	0	0.65891	0	0.317658	0	0	0	0
ENSG00000061936	ENSG00000061936	4.64399	4.77224	2.4078	4.04192	4.3736	5.46321	4.34119	4.56611	5.23406	4.33188	3.3297	4.39705	4.05168	4.02396	4.1316	4.44259	5.38028	4.29016	4.51473	5.20405	6.23026	4.79349	5.25038	3.84403	4.92459	5.09453	5.13955	4.4783	3.88012	4.9572	5.17105	5.02394	4.91429	4.95935	5.07217	4.37572	4.04083	4.77494	4.18746	5.50018	4.61921	3.82884	4.64024	4.90262	4.49788	5.92173	4.89929	5.75228
ENSG00000061938	ENSG00000061938	4.42468	4.86373	3.08588	3.85244	4.86079	5.14564	4.37244	4.26821	5.38839	4.28656	2.88071	4.84379	2.70772	3.80157	3.24841	4.57523	5.14399	3.6926	4.16423	5.49144	5.83712	5.24868	5.60146	3.66183	4.57544	5.25241	4.92164	4.01886	4.21373	4.90206	4.77954	4.78595	5.43967	4.91602	4.66672	4.78762	3.73325	4.50018	3.88407	5.33919	4.86191	3.85769	4.39175	4.5547	4.43515	5.43858	5.32294	5.30621
ENSG00000061987	ENSG00000061987	2.85044	2.37992	0	0.0195524	2.63252	3.69884	1.94359	2.02359	2.33876	2.90189	1.90343	2.49016	1.70772	2.30972	1.84402	1.5357	2.7849	2.83699	3.13998	2.24985	3.12504	1.64665	2.05071	2.17084	0.768086	2.28718	3.7904	2.06617	2.71897	2.67967	3.07059	2.96283	3.06463	3.33983	3.31095	2.23067	2.77548	2.73263	2.28367	2.66112	2.58579	2.44741	2.58439	3.39295	1.75065	3.49332	2.55998	4.16731
ENSG00000062038	ENSG00000062038	0	0	0	0	0	0	0	0.307379	0	0	0	0	0	0	0	0	0	0	0	0	0	0	0	0	0	0	0	0	0	0	0	0	0	0	0	0	0	0	0	0	0	0	0	0	0	0	0	0
ENSG00000062096	ENSG00000062096	0	0	0	0	0	0	0	0	0	0	0	0	0	0	0	0	0	0	0	0	0	0	0	0	0	0	0	0	0	0	0	0	0	0	0	0	0	0	0	0	0	0	0	0	0	0	0	0
ENSG00000062194	ENSG00000062194	4.68052	3.64671	2.96852	3.34148	5.04239	6.44565	4.06333	4.61897	5.17871	4.30183	3.65832	4.5199	4.17721	3.53853	4.26435	4.02399	4.09423	4.4559	5.24033	4.39281	5.61183	4.34709	3.33611	4.17084	3.67498	4.66305	5.84516	4.65113	5.04613	5.03615	5.01401	4.92772	5.02656	4.8804	5.56274	4.54146	4.09741	5.34594	4.09766	4.55297	5.56878	4.22185	4.7959	5.47609	4.28907	5.31377	5.31648	5.0136
ENSG00000062282	ENSG00000062282	2.75091	4.59909	1.84076	2.18948	4.75116	4.23693	4.60071	4.3202	5.24179	2.25553	3.09326	4.67778	3.17721	4.91705	3.31115	4.17313	4.96178	4.13117	4.7809	5.0486	6.30757	5.40915	4.62057	3.80688	3.91104	5.18026	4.34059	4.25152	4.18554	5.2719	4.25279	4.83224	4.38656	5.24497	4.70444	5.26494	2.7189	4.91017	4.24834	5.20269	4.60816	3.96766	4.58439	4.62924	4.2772	5.32244	5.49857	4.84154
ENSG00000062370	ENSG00000062370	0	0	0	0	0	0	0	0	0	0	0	0	0	0	0	0	0	0	0	0	0	0	0	0	0	0	0	0	0	0	0	0	0	0	0	0	0	0	0	0	0	0	0	0	0	0	0	0
ENSG00000062485	ENSG00000062485	1.88215	2.90348	0	2.18948	2.89555	3.48629	2.66942	2.70948	3.50225	0.73197	0.362863	3.25097	2.3996	1.01016	1.84402	2.22376	3.21554	3.32731	2.42727	3.15675	4.6973	2.59418	3.39056	1.60525	2.70669	3.64975	3.64601	3.08925	2.29516	3.12713	3.30089	2.47184	3.00323	2.95079	3.40559	3.02209	1.32297	2.98417	2.37387	3.85576	2.90772	2.44741	2.62187	3.5103	2.71588	3.86947	3.10054	2.97028
ENSG00000062524	ENSG00000062524	0	0	0	0	0	0	0	0	0	0	0	0.32023	0	0	0	0	0	1.14511	0.25734	0.249855	1.57756	0.839292	0	0	0	1.21679	0	0	0	0.442627	0	0	1.47966	0	0.428311	0	0	0	0	2.12346	0	0	0	0	0	0.260663	1.76351	1.19769
ENSG00000062582	ENSG00000062582	0	0	0	0	0	0	0	0	0	0	0.362863	0	0	0	0	0	0	0	0	0	0	0	0	0	0	0	0.39808	0	0	0	0	0	0	0	0	0	0	0	0	0	0	0	0	0	0	0	0	0
ENSG00000062598	ENSG00000062598	1.88215	0.701847	0.786315	1.34148	1.96267	3.46321	2.45261	2.08499	1.86482	2.58995	0	1.90519	2.96148	1.47964	0.341521	1.5357	1.8463	0.614594	2.7809	2.98682	3.43171	0.646647	3.05071	2.28332	1.50505	2.41842	3.28072	2.60383	2.02507	3.33571	3.09807	3.09528	3.03425	2.46536	3.01327	2.70016	0.981933	3.62572	1.97333	3.14654	2.75571	2.28694	2.65839	3.63959	1.81776	3.26066	2.64486	2.4707
ENSG00000062650	ENSG00000062650	3.21657	3.6837	2.72973	3.3771	4.21748	4.7664	3.78231	4.17245	3.92372	3.15823	2.26098	3.96409	2.81464	2.73598	2.75656	3.43187	2.72077	3.65412	4.09023	3.2796	4.26943	3.64665	3.8836	3.20932	3.57544	3.7775	4.82434	4.07776	3.56696	4.3077	3.27704	4.31767	4.06463	4.00142	4.54725	3.93962	3.2845	4.31759	3.0019	4.65308	4.65188	3.64242	3.93638	4.64985	3.21631	4.86947	3.95852	3.89813
ENSG00000062716	ENSG00000062716	5.41928	5.58937	4.71523	4.42894	6.36122	6.74023	5.85048	5.88804	6.67789	4.28656	5.43481	6.44435	4.53085	5.91705	5.07849	5.4743	5.73708	5.56879	6.80616	6.18845	7.29497	6.9865	5.78203	5.46522	5.64255	6.12368	6.57301	5.8702	6.0746	6.65486	6.50458	6.44974	6.26102	6.47435	6.67148	6.20619	5.78585	6.2916	5.62869	6.6711	6.6626	6.14492	6.76273	6.45282	5.88189	6.67683	6.62411	5.99643
ENSG00000062725	ENSG00000062725	2.40298	2.54984	0.2558	1.82691	3.05782	3.83094	2.66942	1.50002	2.33876	1.90189	0.362863	2.22712	2.59225	1.01016	2.14888	0.365779	2.16823	2.65412	2.87205	1.36533	3.0064	1.74618	1.75115	1.20932	1.35305	2.53872	3.44247	2.4339	1.982	2.67967	1.61808	2.96283	3.31255	2.8064	3.45068	1.53023	2.20433	3.4064	2.23637	3.02724	3.25821	1.44741	2.0369	2.68023	1.44579	2.74609	3.32294	3.03899
ENSG00000062822	ENSG00000062822	0	0	0	0	0.310591	0	0	0	1.15433	0	0	0	1.32921	0	0.341521	0.365779	0.846305	0	0.064695	0.664892	0.877117	0.424255	1.57427	0	0	0.479824	0	0	0	0.635272	0	0	1.64959	0.143435	0.235666	0	0	0	0	0	0	0	0.143819	0	0	0.74609	0	0
ENSG00000063015	ENSG00000063015	0	0	0	0	0	0	0	0	0	0	0	0	0	0	0	0.365779	0	0	0	0	0	0	0	0	0.183123	0	0	0	0	0.220235	0	0	0	0	0	0	0	0	0	0	0	0	0	0	0	0	0	0
ENSG00000063046	ENSG00000063046	2.75091	2.42431	2.17334	1.92644	3.45743	5.31637	2.15004	3.70948	3.84465	3.56486	1.85763	3.72962	2.46672	2.35411	2.457	2.61371	2.34881	3.25202	3.73307	4.14063	3.87712	3.81657	3.66542	3.17084	3.31241	3.70222	4.38676	3.65113	2.61003	3.9572	3.79641	3.39167	4.01882	4.18783	4.42831	3.46097	3.02924	4.4064	3.37387	4.31901	4.17075	3.10637	3.65839	4.38067	3.35833	4.38168	4.49286	4.4329
ENSG00000063127	ENSG00000063127	0	0	0	0.0195524	0.503236	0.0939758	0	0	1.01683	0	0	0	0	0	0	0	0.58327	0	0.427265	0.249855	1.78401	0	0	0	0.505051	0.479824	0	0	0	0	0	0.584317	0	1.55847	0	0.530233	0	0	0	1.6287	0	0	0	0.680228	0.165687	0.74609	0	0
ENSG00000063169	ENSG00000063169	0.165943	1.37992	0	1.60451	0.825164	1.59648	1.05051	1.82195	1.27986	0	0	1.12759	0.814639	0	0	0	0	0.444669	2.16423	0.664892	1.57756	1.64665	1.22064	0	0	1.35429	1.85751	0	0.638048	1.8052	2.41454	0.432314	1.72759	1.64594	2.12875	1.23067	0.534474	2.04075	0.91444	1.41719	1.39314	0	1.72878	0.832231	1.44579	2.79672	0.837509	0.934652
ENSG00000063176	ENSG00000063176	1.81802	1.83935	0	1.47898	1.5907	2.4159	1.88701	0.307379	2.15433	1.0539	0	2.17821	1.00728	0.309716	0.756558	2.31998	3.43127	1.53213	0.95778	2.41978	3.49183	2.29872	2.54256	0.661829	1.35305	3.02414	2.64601	0.281898	0	1.33571	1.69208	1.51032	2.76507	2.25891	0.0132733	2.17409	0.981933	2.34031	0	2.69283	1.04522	1.72304	1.92143	2.4645	0.817764	3.10866	2.15944	3.03899
ENSG00000063177	ENSG00000063177	7.88899	8.73141	5.41679	8.04608	7.68563	9.4379	8.29708	8.33529	8.47626	7.79671	6.72998	7.80102	8.17093	6.69988	7.25041	7.93563	8.5479	7.92949	8.13462	8.94218	8.96987	8.61161	8.58793	6.82712	8.65886	8.64891	8.77258	7.6579	7.34275	8.45465	8.48259	8.14121	8.71807	8.55212	8.38323	8.17949	6.81651	8.3599	8.12876	8.6566	8.25024	7.29751	7.44237	7.93237	8.0888	8.88856	8.01044	8.99048
ENSG00000063180	ENSG00000063180	0.165943	0	0	0	0.310591	1.09398	0.565081	0	1.27986	0	0	0.127585	0	0	0	0	1.72077	0	0	1.47225	0.462079	2.16122	0	0	1.88356	0	1.20543	0.696936	0	0.805197	0	0.721821	1.80159	0	0	0.337588	0	1.42778	0.91444	0	0.393144	0	1.33646	0.317658	0	0	0.100544	0.612724
ENSG00000063241	ENSG00000063241	0.165943	0	0	0	0	0	0	0	0	0	0	0	0	0	0	0	0	0	0	0.249855	0	1.53973	0	0	0	0	0	0	0	0	0.540074	0	0	0	0	0	0	0.147668	0	0	0	0	0	0	0	0.523697	0	0
ENSG00000063244	ENSG00000063244	3.31278	3.87177	1.78632	2.26748	3.38588	4.87534	3.35168	3.74795	4.21846	2.58995	1.54729	3.85939	2.86527	2.73598	1.66345	3.61371	3.87605	3.44467	4.29076	3.36533	4.88834	3.98904	4.0165	2.45324	3.35305	4.02414	4.61725	3.81241	2.7705	4.36319	4.26497	4.4423	4.64959	4.53575	4.6857	3.77816	2.93302	4.47986	3.5193	4.57014	4.36715	3.24387	4.47602	4.56559	3.28907	4.06802	4.44632	4.48309
ENSG00000063245	ENSG00000063245	3.13995	4.12139	0.0858754	2.66341	3.38588	3.29037	2.70258	3.58749	4.17063	2.77636	2.57586	3.36462	3.62199	2.83328	3.56391	3.31998	3.61889	3.08852	3.63238	4.14063	4.26943	4.62065	4.12753	2.45324	3.79783	4.06479	3.30497	2.86686	3.39704	3.72274	3.5199	3.49121	3.66949	3.2309	3.3352	3.92255	2.93302	3.64409	3.23637	4.14654	3.2005	2.5918	3.00889	3.48758	2.52826	4.5237	3.95852	4.15188
ENSG00000063322	ENSG00000063322	1.75091	2.2379	0	1.71999	2.71269	2.93528	1.56508	2.50002	2.44979	1.43241	0.362863	2.27443	2.00728	0.631644	0.563913	1.68771	2.34881	2.6926	2.46679	3.39281	3.71001	2.36285	2.47698	1.91559	2.70669	2.53872	3.39808	2.3599	0.744963	2.58947	2.41454	2.81698	3.20758	2.55847	3.07217	2.53023	0.396971	3.12167	1.65141	2.78397	2.90772	1.84333	1.33646	3.57639	1.16569	2.93873	1.97501	2.86065
ENSG00000063438	ENSG00000063438	0	0	0	0	0	0	0	0	0	0	0	0	0	0	0	0	0	0	0	0	0	0	0	0	0	0	0	0	0	0	0	0	0	0	0	0	0	0	0	0	0	0	0	0	0	0	0	0
ENSG00000063515	ENSG00000063515	0	0	0	0	0	0	0	0	0	0	0	0	0	0	0	0	0	0	0	0	0	0	0	0	0	0	0	0	0	0	0	0	0	0	0	0	0	0	0	0	0	0	0	0	0	0	0	0
ENSG00000063587	ENSG00000063587	1.60652	1.28681	1.4078	1.47898	1.96267	3.00087	1.99804	2.25491	2.9803	2.68617	0.810322	2.40769	2.17721	1.01016	2.07849	2.57523	3.61889	2.25202	1.95778	2.41978	2.52097	1.64665	2.26017	1.60525	0.990478	1.06479	3.04194	2.24126	1.58146	1.8832	1.54007	3.47184	3.12352	2.36583	1.75024	2.33759	2.53447	2.98417	0.329477	2.8697	2.39314	1.28694	2.62187	1.75823	2.26522	2.0262	2.27047	2.82218
ENSG00000063601	ENSG00000063601	1.60652	1.77224	1.2558	1.47898	2.14709	4.2772	2.15004	2.20046	0.279862	0.901895	1.90343	1.02067	0.00728413	1.55764	2.51145	1.36578	1.0687	2.08852	2.50527	2.36533	2.57756	2.48315	2.54256	1.76874	0.505051	2.47982	3.17944	2.32143	1.25954	2.9572	3.01401	2.47184	2.23455	1.95079	3.61814	2.33759	0.775482	2.66224	2.08436	2.59553	2.71507	2.55703	2.72878	3.23822	1.05877	2.63917	2.60304	1.51961
ENSG00000063660	ENSG00000063660	0	0	0	0	0	0	0	0	0	0	0	0	0	0	0	0.535704	0	0	0	0	0	0	0	0	0	0	0	0	0	0	0	0	0	0	0	0	0	0	0	0	0	0	0	0	0	0.523697	0	0
ENSG00000063761	ENSG00000063761	0	0	0	0	0	0	0	0.500025	0	0	0	0.32023	0	0	0	0.687707	0	0	0	0	1.68447	0	0.220637	0	0	0	1.30497	0	0	0.805197	0	0	1.64959	0	1.01327	0	0	1.14767	0.136832	0.976619	1.04522	0	0	0.317658	0	0	0	1.31316
ENSG00000063854	ENSG00000063854	6.40025	6.3457	4.64046	7.23144	6.09569	6.53415	6.3253	6.99388	5.81902	6.12429	4.43481	5.59169	7.11581	6.49707	6.54446	6.37701	6.00281	6.6926	6.03213	6.00028	5.72261	7.02417	6.29626	6.23984	6.42153	6.06979	6.08808	6.13156	7.03169	6.39682	6.10824	6.22239	6.00714	5.84387	6.24529	5.91825	6.15186	6.3599	5.54865	6.09408	6.33733	6.06366	5.82028	6.16494	5.45109	6.06286	5.30348	6.03899
ENSG00000063978	ENSG00000063978	2.71614	3.10784	0.786315	1.01955	2.25812	4.3545	2.24315	3.20046	2.01683	0.901895	0	2.96409	0.592247	1.01016	0	1.88934	1.26134	1.14511	2.71677	2.12432	2.68447	2.64665	1.51014	1.13131	1.50505	2.06479	2.82434	1.75583	1.982	2.49325	2.22813	0.262389	1.72759	2.55847	3.01327	1.70016	1.93302	2.79975	2.18746	2.45467	2.83372	2.28694	2.89105	3.21074	1.44579	2.79672	2.46978	2.07216
ENSG00000064012	ENSG00000064012	5.05207	4.28681	3.68579	3.26748	5.30414	6.38246	4.44283	5.27481	5.30961	3.96079	4.1031	5.58232	3.78864	5.0646	4.34152	4.34306	4.8907	4.91227	5.52413	5.61909	5.94321	4.98904	4.67276	4.36227	4.52297	5.06479	5.69729	5.13434	4.76416	5.28632	5.5796	5.62871	5.54036	5.43499	5.37083	5.27843	4.88882	5.63952	4.72179	5.62047	5.76071	4.8361	5.54104	5.38682	4.94329	5.55344	5.28377	5.52561
ENSG00000064042	ENSG00000064042	0	0	0	0	0	0	0	0	0	0	0	0	0	0	0	0	0	0	0	0	0	0	0	0	0	0	0	0	0	0	0	0	0	0	0	0	0	0	0	0	0	0	0	0	0	0	0	0
ENSG00000064102	ENSG00000064102	1.88215	1.18727	0.89323	0.604515	0.310591	3.7758	0.828116	1.50002	2.44979	1.31693	1.07336	0	0	0.894678	1.56391	0	0	1.9041	2.0647	2.79418	2.33655	0.646647	1.9576	1.20932	1.88356	2.14279	2.44247	1.50429	0.937608	2.02759	2.1775	1.16928	1.9391	1.36583	2.75024	1.43712	1.98193	2.73263	0.329477	2.59553	2.87119	1.00683	1.65839	2.5547	0	2.26066	1.42247	2.65712
ENSG00000064115	ENSG00000064115	2.05903	1.77224	0	1.34148	2.71269	3.4159	2.49108	2.82195	2.6491	1.63886	0.603871	2.36462	1.91417	1.55764	1.56391	1.45324	2.43127	1.96823	2.8423	2.79418	2.68447	2.42425	2.00491	2.09067	1.18312	3.10432	3.42045	1.86686	2.10753	2.76456	3.22813	2.39167	2.9391	2.41645	2.63776	1.70016	1.66001	2.54977	2.37387	3.02724	2.90772	2.32876	2.38086	1.75823	0.943294	2.4623	2.68551	2.51961
ENSG00000064195	ENSG00000064195	0	0	0	0	0	0	0	0	0	0	0	0	0	0	0	0	0	0	0	0	0	1.00922	0	0	0	0	0	0	0	0	0	0	0	0	0	0	0	0	0	0	0	0	0	0	0	0	0	0
ENSG00000064199	ENSG00000064199	0	0	0	0	0	0.0939758	0	0	0	0	0	0	0	0	0	0	0	0	0	0	0	0	0	0	0	0	0	0	0	0	0	0	0	0	0	0	0	0	0	0	0	0	0	0	0	0	0	0
ENSG00000064201	ENSG00000064201	3.88215	3.52967	0.786315	1.60451	3.38588	4.15287	1.76672	2.82195	3.33876	2.0539	0.903431	3.42875	3.36484	3.439	2.96601	2.79204	3.68761	3.42195	4.0647	3.09116	4.33655	3.53973	3.75115	0.768744	3.27059	3.44945	4.45336	2.32143	2.42946	2.67967	3.94	3.58432	3.45694	3.08203	3.67624	3.23067	2.53447	3.76658	2.37387	3.96368	3.65188	1.44741	3.35883	3.73912	2.21631	3.69362	3.9079	3.44561
ENSG00000064205	ENSG00000064205	0	0	0	0	0	0	0	0	0	0	0	0	0	0	0	0	0	0	0	0	0	0.646647	0	0	0	0	0	0	0	0	0	0	0	0	0	0	0	0	0	0	0	0	0	0	0	0	0	0
ENSG00000064218	ENSG00000064218	0	0	0	0	0	0	0	0	0	0	0	0	0	0	0	0	0	0	0	0	0	0	0	0	0	0	0	0	0	0	0	0	0	0	0	0	0	0	0	0	0	0	0	0	0	0	0	0
ENSG00000064225	ENSG00000064225	1.26548	2.2379	0	0.826907	2.25812	3.09398	2.24315	2.25491	2.90435	1.73197	1.36286	3.22712	1.46672	2.47964	0.0784863	1.61371	2.0687	1.61459	2.71677	3.52287	3.89948	2.36285	2.40826	2.17084	2.64255	3.5953	2.75563	2.11197	2.32993	2.84473	1.69208	2.72182	2.47966	2.08203	2.51577	1.98966	0.981933	1.92528	1.23637	2.6287	3.25821	1.28694	3.16935	3.00216	1.81776	3.18666	2.60304	2.31316
ENSG00000064270	ENSG00000064270	0	0	0	0	0	0	0	0	0	0	0	0	0	0	0	0.365779	0	0	0	0	0	0	0	0	0	0	0	0	0	0	0	0	0	0	0	0	0	0	0	0	0	0	0	0	0	0.260663	0	0
ENSG00000064300	ENSG00000064300	0	0	0	0	0	0	0	0	0	0	0	0	0	0	0	0	0	0	0	0	0	0	0	0	0	0	0	0	0	0	0	0	0	0	0	0	0	0	0	0	0	0	0	0	0	0	0	0
ENSG00000064309	ENSG00000064309	0	0	0	0	0	0	0	0	0	0	0	0	0	0	0	0	0	0	0	0	0	0	0	0	0	0	0	0	0	0	0	0	0	0	0	0	0	0	0	0	0	0	0	0	0	0	0	0
ENSG00000064313	ENSG00000064313	2.26548	2.5092	0.670838	1.01955	1.31059	3.93528	2.05051	1.58749	2.78236	1.9799	1.22536	2.49016	1.46672	1.55764	0.0784863	2.31998	2.58327	2.87093	2.11532	3.24985	3.26943	2.08722	2.85807	1.04885	2.99048	2.80175	3.17944	1.5714	1.39704	3.0947	2.45761	2.54779	3.26102	2.76793	2.63776	2.88779	2.2845	2.62572	1.4994	3.19163	2.39314	1.84333	2.38086	2.26519	1.60626	3.5237	2.83751	3.16731
ENSG00000064393	ENSG00000064393	4.10005	3.96488	1.94386	3.01955	4.25812	4.62795	3.85786	3.45422	4.58972	3.88172	2.48839	4.33146	2.91417	3.6135	3.88584	2.98049	4.65366	3.83699	4.41721	4.36533	5.74748	4.40915	4.51832	2.79428	3.35305	4.06479	5.21186	3.34079	3.86835	4.97512	3.74519	4.03057	4.37448	4.52426	4.34717	4.9565	3.32297	4.53999	3.5193	4.73151	4.51653	3.65891	4.30225	4.63959	3.50808	4.6802	4.99131	3.93465
ENSG00000064419	ENSG00000064419	3.46711	4.2001	1.47819	1.60451	3.67316	4.74742	3.66942	3.28138	4.27986	1.1914	1.94783	3.44951	1.59225	2.92443	2.457	3.57523	3.11932	2.93652	3.8423	4.72017	5.40068	4.19684	3.90869	2.5761	3.67498	4.06479	5.02744	3.26172	2.95998	3.90206	3.98486	4.03057	3.4104	4.00142	4.55759	4.05379	3.11944	3.73263	3.26021	4.35909	4.34068	3.17676	3.77941	3.91969	3.28907	4.58259	4.13029	4.35419
ENSG00000064489	ENSG00000064489	0	0	0	0	0	0	0	0	0	0	0	0	0	0	0	0	0	0	0	0	0	0	0	0	0	0	0	0	0	0	0	0	0	0	0	0	0	0	0	0	0	0	0	0	0	0	0	0
ENSG00000064490	ENSG00000064490	2.00244	2.83935	0.545307	2.41187	2.31059	2.71847	2.33062	1.50002	1.27986	1.63886	1.29575	1.02067	2.59225	2.30972	2.34152	2.68771	3.43127	0.766597	1.64966	3.36533	3.08657	4.23161	3.22064	0.131314	2.57544	3.47982	2.72001	1.91933	2.06689	3.44263	2.12504	2.39167	2.80159	2.95079	1.88774	2.65952	1.5986	1.98417	1.4994	3.21366	1.67325	1.00683	1.86003	1.83223	1.68026	2.39817	1.42247	2.93465
ENSG00000064545	ENSG00000064545	0.528513	1.70185	0	0	1.31059	2.09398	1.05051	1.89234	1.15433	0	0	1.90519	1.17721	0	0.0784863	1.27267	1.72077	0.766597	0.95778	1.98682	2.632	1.92676	1.75115	0	1.88356	0	2.30497	0	0	0.635272	0.829581	0.262389	1.87198	0	1.42831	2.28512	0.244968	1.34031	0.651405	1.75423	1.39314	0.199479	0	2.09527	0	2.93873	0.837509	2.00504
ENSG00000064547	ENSG00000064547	2.75091	4.09416	2.57773	3.85244	3.75116	3.2639	4.50054	2.70948	4.47626	2.48686	2.68479	3.92014	3.21674	4.05118	2.14888	4.06622	3.9052	2.6926	3.7965	4.40636	5.34472	4.70966	4.26017	1.86828	3.31241	4.25241	3.568	2.96995	3.62411	4.32177	4.26497	3.84735	3.97152	4.33983	3.6951	4.43712	3.48443	3.86388	3.45876	3.89718	3.17075	2.19948	4.20683	3.61883	2.97304	4.86947	4.33576	4.07216
ENSG00000064601	ENSG00000064601	2.52851	4.63731	3.15196	3.60451	3.14709	4.69884	3.60071	4.17245	4.30961	3.4044	2.57586	3.22712	3.09475	3.0646	3.37127	3.29652	4.28371	2.9041	4.01223	4.61909	5.03699	4.56721	4.21058	3.20932	4.33287	4.53872	4.92164	3.13434	3.8918	5.02759	3.59897	3.68865	4.35003	4.0179	4.66672	4.64917	2.93302	4.35154	3.16237	5.05191	4.30003	3.22185	3.64024	4.72947	3.08625	4.4623	4.48137	4.12052
ENSG00000064607	ENSG00000064607	3.35859	3.31066	1.72973	1.47898	2.5907	4.31637	2.97107	2.62931	3.57754	2.1914	1.81032	3.94959	2.46672	2.30972	1.34152	2.98049	3.8463	2.53213	2.9012	3.57178	4.6453	3.81657	3.4601	2.48495	3.60939	3.64975	4.21826	3.46953	1.8445	2.67967	3.43624	3.28476	3.26102	3.51267	3.31095	3.31159	2.62963	3.64409	2.78891	3.57865	3.58579	2.44741	2.46575	3.15416	2.31253	3.9611	3.42247	3.72125
ENSG00000064651	ENSG00000064651	1.52851	0	0	1.60451	0.0881982	2.67894	0.0505082	1.50002	1.01683	0.901895	0	0.32023	2.17721	0.894678	0	0.825211	1.43127	0.0296313	1.0647	2.57178	2.52097	2.53973	2.05071	0.131314	1.88356	1.47982	2.44247	0	1.02507	2.33571	0.370149	1.84735	1.87198	0	2.1832	1.43712	1.39697	2.14767	0.499402	0	1.67325	1.10637	1.72878	1.59777	0	1.93873	0.322936	1.19769
ENSG00000064652	ENSG00000064652	0	1.77224	0	0	0.310591	0.830941	0.243153	0	0.694899	0.539325	0	0	1.17721	0	1.07849	0	1.0687	0	1.3448	1.12432	0.199045	0	0.858067	0.131314	0.990478	0.21679	1.30497	0.571405	0	0.9572	2.69208	1.43231	0	0	0.887742	1.33759	0.882398	0.340314	0	2.29855	0	0.00683372	0.506389	0.317658	0	2.10866	0	0
ENSG00000064655	ENSG00000064655	0	0	0	0	0	0	0	0	0	0	0	0	0	0	0	0	0	0	0	0	0	0	0	0	0	0	0	0	0	0	0	0	0	0	0	0	0	0	0	0	0	0	0	0	0	0	0	0
ENSG00000064666	ENSG00000064666	4.05903	6.08036	3.62503	4.34148	5.77002	6.36388	5.8834	5.7432	6.55909	4.47344	4.24328	5.78784	4.6655	5.98214	4.31115	5.89326	6.25003	5.42766	6.28801	6.68726	7.55484	7.04386	6.42358	4.91559	6.08399	6.43014	6.42322	5.88346	5.38469	6.94589	6.08783	6.30678	6.13072	6.47435	6.2031	6.3536	5.35117	6.3599	5.74733	6.66712	6.19312	5.30277	6.02995	6.21074	5.50299	6.74287	6.43146	6.51359
ENSG00000064687	ENSG00000064687	1.75091	3.62785	0.89323	2.47898	3.0882	4.13837	4.33062	2.58749	3.99868	2.77636	2.26098	3.10159	2.32921	3.439	2.21599	2.85763	3.43127	3.25202	2.64966	3.77342	4.83131	4.19684	4.38163	1.76874	3.18312	4.43402	3.66487	2.66656	3.10753	3.65764	3.67393	2.93481	4.26102	3.8804	3.2612	3.93962	2.2845	3.73263	2.82133	3.95062	3.04522	2.78444	3.2672	3.95325	2.60626	4.65298	3.53795	4.03899
ENSG00000064692	ENSG00000064692	0	0	0	0	0	0	0	0	0	0	0	0	0	0	0	0	0	0	0	0	0	0	0	0	0	0	0	0	0	0	0	0	0	0	0	0	0	0	0	0	0	0	0	0	0	0	0	0
ENSG00000064703	ENSG00000064703	1.52851	1.83935	0	1.01955	0.503236	2.75694	1.15004	0	1.01683	0	0.362863	1.71255	0.00728413	0.894678	0.926483	1.45324	2.7849	1.35156	1.3448	0	2.40068	1.64665	1.63567	1.42082	1.18312	1.06479	2.09852	0.812413	1.18554	2.15883	2.01401	0	2.1801	2.36583	2.85458	2.33759	0.396971	2.29451	2.23637	2.37872	1.75571	1.44741	1.42393	0	1.68026	2.33105	0.322936	2.00504
ENSG00000064726	ENSG00000064726	0	0	0	0	2.0268	1.96844	0	0.084987	0.0168272	0	0.0733565	0	0	0	0.563913	0	0.58327	1.02963	1.25734	0.98682	2.26943	0	0.0507118	0	0	0.894862	2.48554	0.111973	0.259536	0.635272	1.27704	2.06974	0.64959	0	1.51577	0	0.534474	1.34031	0	1.16926	0.755714	1.19948	1.72878	2.5547	0.165687	0.523697	0.100544	0
ENSG00000064763	ENSG00000064763	0	1.37992	0.545307	0.0195524	0.962667	1.50901	2.10113	0.66995	0	0	1.15136	1.02067	0	1.95357	0	0	1.8463	1.25202	1.3448	1.12432	1.96458	2.88369	1.44303	1.81937	0	0	1.64601	1.5714	1.25954	1.8052	0.955111	2.81698	1.06463	2.91602	1.42831	1.70016	0.882398	2.14767	1.02992	0.491192	2.75571	1.3694	1.0369	1.75823	1.44579	1.39817	1.51558	0
ENSG00000064787	ENSG00000064787	0	0.187274	0	0	0	0	0.702585	0	0.0168272	0	0	0	0	0	0	0.173134	0	0	0	0.472247	0	0.161221	0.37264	0	0	0	0	0	0	0	0	0	0	0	0	0	0	0	0	0	0	0	0	0	0	0	0	0
ENSG00000064835	ENSG00000064835	0	0	0	0	0	0	0	0	0	0	0	0	0	0	0	0	0	0	0	0	0	0	0	0	0	0	0	0	0	0	0	0	0	0	0	0	0	0	0	0	0	0	0	0	0	0	0	0
ENSG00000064886	ENSG00000064886	0	2.13481	0	0	0.673161	3.15287	1.05051	2.35801	0.0168272	1.73197	0	0	0.00728413	0	1.84402	0	1.43127	0	2.01223	1.12432	2.87712	0	2.54256	0.661829	0	1.06479	2.72001	0.696936	0	2.39016	0	1.58432	2.23455	1.95079	1.3352	0.115196	0	1.51024	0	2.07615	1.83372	0	0.921427	1.41719	0	2.10866	0.975013	1.31316
ENSG00000064932	ENSG00000064932	2.60652	4.16128	0.670838	2.18948	3.84309	4.59648	4.64403	4.14388	4.39534	2.0539	2.68479	3.40769	2.76217	3.93907	1.84402	3.72333	4.67073	3.32731	4.13998	4.29425	5.1439	5.40915	3.69457	3.13131	3.82698	4.10432	4.16626	3.48701	3.4922	4.7333	3.61808	4.18125	4.22113	4.32666	3.63776	4.4006	3.62963	4.68904	3.4994	4.40767	4.27229	3.50326	4.19445	4.06489	3.56779	4.59695	4.79171	4.19769
ENSG00000064933	ENSG00000064933	1.44605	0.964881	0	0.826907	0.673161	3.0636	0.0505082	0.959456	0.279862	0.053898	0	1.56816	0.329212	0	0.0784863	1.06622	0	0.9041	0.716772	1.98682	2.68447	0.161221	0.220637	0	0	1.35429	2.88993	1.01886	0	2.0947	2.89371	0.584317	1.64959	1.8804	1.82063	1.23067	1.66001	2.42778	1.32948	1.97662	2.17075	1.28694	1.24335	2.63959	1.60626	2.39817	1.10054	2.42008
ENSG00000064961	ENSG00000064961	1.44605	3.3572	0.0858754	2.60451	2.82516	3.20945	3.02451	2.92629	3.12116	2.77636	1.29575	2.99266	2.32921	2.26391	2.80095	2.17313	2.72077	2.6926	3.01223	3.41978	3.83131	4.02912	3.44303	1.71628	3.60939	3.38671	3.73793	2.19944	2.61003	3.33571	3.61808	3.26239	2.64959	2.68776	3.10074	3.05379	2.5669	3.4696	2.02992	3.69283	2.75571	2.19948	2.7959	3.03386	2.64373	4.0262	3.62411	3.56692
ENSG00000064989	ENSG00000064989	0	0	0	0	0	0	0	0	0	0	0	0	0	0	0	0	0	0	0	0	0	0	0	0	0	0	0	0	0	0	0	0	0	0	0	0	0	0	0	0	0	0	0	0	0	0	0	0
ENSG00000064995	ENSG00000064995	2.48787	2.87177	1.47819	2.47898	2.14709	3.69884	2.60071	3.28138	2.08722	1.9799	1.29575	2.36462	2.65114	1.89468	2.40041	3.0382	2.7849	1.83699	1.9012	2.70929	3.78401	3.00922	3.27953	1.71628	2.43105	3.56729	3.46417	2.06617	1.63805	2.22023	3.32435	3.21659	3.70848	3.17318	3.10074	2.43712	2.98193	2.42778	2.78891	3.56158	3.01205	1.89992	2.76273	2.96973	2.94329	3.06802	3.00743	3.59
ENSG00000064999	ENSG00000064999	1.05903	0.379919	0	0	2.36122	1.59648	0.0505082	0.307379	0.694899	0.73197	0.0733565	1.84379	1.32921	1.30972	0.0784863	1.06622	2.26134	1.53213	1.50527	1.12432	1.33655	2.08722	1.22064	0	2.18312	1.35429	2.48554	1.01886	1.18554	2.27913	1.76247	2.06974	2.52406	1.64594	2.95187	2.23067	0.396971	1.92528	1.5774	3.33919	2.04522	1.44741	0.921427	2.21074	0.68026	2.0262	2.15944	1.42008
ENSG00000065000	ENSG00000065000	3.62537	5.39673	2.60944	3.80091	4.17566	5.16006	3.98462	4.38267	4.32426	3.1914	3.42699	4.08841	3.70772	3.5765	2.96601	3.90494	4.7532	4.37541	4.58826	5.18059	5.89392	5.38619	5.00491	3.63381	4.35305	4.60911	5.14627	4.03084	3.38055	4.94816	4.44696	4.30678	4.46835	4.06627	4.75024	4.83401	3.51799	4.74119	4.39557	5.87317	4.61921	4.00683	4.40255	4.78643	4.05877	5.33105	5.48137	4.97028
ENSG00000065029	ENSG00000065029	1.35859	1.70185	0	0.0195524	2.14709	2.83094	0.828116	1.08499	3.01683	0	0.0733565	1.49016	0	0.769148	0	1.17313	1.43127	1.44467	1.50527	2.83482	2.92151	0.646647	2.05071	0.420821	0.183123	1.70222	2.25606	0.111973	1.46117	0.442627	0.692077	1.51032	2.83722	1.64594	0.887742	1.70016	0	2.38471	0.91444	2.59553	1.04522	0.784441	1.0369	2.5103	1.35833	2.58259	1.9079	3.16731
ENSG00000065054	ENSG00000065054	0	0	0	0	0	0	0	0	0	0	0	0	0	0	0	0	0	0	0	0	0	0	0	0	0	0	0	0	0	0	0	0	0	0	0	0	0	0	0.651405	0	0	0	0	0	0	0	0	0
ENSG00000065057	ENSG00000065057	1.68052	0	0	0.604515	0	0	1.15004	1.74795	0.864824	0	0	1.02067	0	0	0	0	1.72077	0.9041	0	1.57178	1.04704	1.42425	0.635674	0	0.183123	1.47982	1.09852	0.919328	0.259536	0.442627	0.177504	0	0	0.558472	1.3352	0.115196	0	0	0	0.339189	0.907717	0.199479	0	0	0	0	0	1.42008
ENSG00000065060	ENSG00000065060	0	0	0	0	0	2.03258	0	1.30738	0	0	0	0	1.46672	0	0.756558	0	0.261342	0	0	0	0	0.839292	0	0	0	0	1.39808	0	0.107533	0	0	0	0	0	0	0	0	0	0	0	0.393144	0	0.143819	0	0	0	0	0
ENSG00000065135	ENSG00000065135	4.92083	5.03813	3.71523	3.44582	5.32978	6.29037	4.23184	4.85758	5.81384	4.10701	4.22536	4.87482	4.32921	4.82542	4.41477	4.49506	5.23862	4.48906	5.43725	5.56576	6.50283	5.51877	5.4601	4.39602	4.92459	4.91723	6.21186	5.06034	4.99289	5.31475	4.788	5.49601	5.72284	5.81586	5.64263	5.29178	4.87594	5.69787	5.26021	5.92081	5.59702	4.65069	5.00889	5.38682	5.09304	5.76528	5.7492	5.77763
ENSG00000065150	ENSG00000065150	1.81802	1.54984	0.2558	2.34148	2.31059	3.90133	2.15004	2.08499	2.6491	1.43241	1.71079	1.02067	1.59225	0.631644	0.926483	2.00964	1.72077	2.14511	2.61489	0.472247	1.33655	2.88369	1.57427	1.66183	1.76809	1.21679	3.15297	1.4339	2.18554	2.58947	1.76247	2.16928	2.33765	2.84387	2.95187	2.85216	1.39697	2.62572	0	2.69283	2.28623	2.28694	2.7959	2.63959	1.26522	2.33105	2.51558	1.78265
ENSG00000065154	ENSG00000065154	0.94355	0.379919	0.89323	0	2.0268	2.93528	0	1.95946	1.15433	0.316932	0.990894	1.84379	0	0.309716	1.56391	0.173134	1.0687	2.14511	1.8423	1.12432	1.04704	1.64665	0	0.283317	1.18312	0.479824	2.52736	0.433901	1.52257	2.33571	1.54007	2.81698	1.87198	1.14343	2.23567	1.92255	0.534474	2.0952	1.13683	2.07615	2.97811	2.44741	1.42393	2.86785	0	1.26066	2.21602	0.420079
ENSG00000065183	ENSG00000065183	1.35859	1.37992	0	1.82691	2.45743	3.43975	0.943593	2.20046	1.50225	2.68617	0	0	1.91417	0.631644	0	1.36578	0.846305	1.83699	1.9012	1.12432	2.33655	1.83929	0.858067	1.28332	1.99048	2.06479	2.68348	1.75583	2.32993	2.58947	2.01401	1.78595	2.56713	2.20233	2.82063	1.77816	1.39697	2.79975	1.41694	2.56158	2.28623	1.10637	2.24335	2.79571	0.943294	1.84563	2.46978	2.86065
ENSG00000065243	ENSG00000065243	3.9733	4.05234	2.8138	2.97375	4.53666	5.16722	4.22043	4.39484	4.82418	3.34668	2.94783	4.33146	2.96148	4.6135	3.86508	3.72333	3.96178	4.01452	4.52413	4.07428	5.43936	4.74618	3.66542	3.46918	3.70669	4.78968	4.6269	4.19944	3.99289	5.19751	4.74519	4.29581	4.74645	4.78729	5.00574	4.38821	3.51799	4.68016	4.19984	4.76172	4.5283	4.19948	4.63108	4.59777	3.92819	4.79672	4.50427	4.57851
ENSG00000065268	ENSG00000065268	0.358588	2.18727	0	1.34148	1.75116	2.55341	0.413078	1.20046	2.01683	2.0539	0	1.84379	0.329212	0	0.0784863	1.5357	2.26134	0.9041	1.50527	2.66489	3.26943	2.92676	2.57427	1.54635	0.183123	2.64975	2.35228	1.19944	1.79559	2.02759	1.69208	1.26239	1.56713	1.55847	0.598236	2.33759	1.46736	0.662242	0.91444	2.33919	2.49268	1.19948	1.72878	1.41719	0.165687	0.938735	2.51558	2.70019
ENSG00000065308	ENSG00000065308	1.60652	1.70185	0	0.0195524	1.67316	3.3419	0	0.500025	2.6949	1.43241	0	2.22712	0.814639	0	0.0784863	1.68771	2.8463	0.444669	2.01223	0.249855	3.0064	0.161221	1.57427	0.546352	0	0.702217	2.7904	0	1.32993	2.67967	0.829581	2.65471	1.64959	2.46536	1.12875	0.530233	0	1.86388	0	2.6287	1.04522	1.52141	2.24335	1.75823	0.165687	0	2.51558	0.934652
ENSG00000065320	ENSG00000065320	0	0	0	0.0195524	0	0	0	0	0	0	0	0	0	0	0	0	0	0	0	0	0	0	0	0	0	0	0	0	0	0	0	0	0	0	0	0	0	0	0	0	0	0	0	0	0	0	0	0
ENSG00000065325	ENSG00000065325	0	0	0	0	0	0	0	0	0	0	0	0	0	0	0	0	0	0	0	0	0	0	0	0	0	0	0	0	0	0	0	0	0	0	0	0	0	0	0	0	0	0	0	0	0	0	0	0
ENSG00000065328	ENSG00000065328	0	0	0	0	0	0	0	0.500025	0	0	0	0	0	0	0	0	0	0	0	0.664892	0.877117	1.42425	0.220637	0	0	0	0	0	0	0.9572	0	0	0	0	0	0	0	0	0	0.339189	0	0	0	0	0	0	0	0
ENSG00000065357	ENSG00000065357	3.98794	4.31066	2.3338	2.87753	4.16145	5.81735	4.1258	3.60855	5.06122	3.99876	2.45802	3.66008	3.84017	2.92443	3.66345	3.61371	4.93377	4.43335	3.99881	4.79418	5.94321	5.13391	5.20046	3.6196	4.31241	4.83738	5.19898	4.23091	3.8918	4.54216	5.15151	4.04375	5.50757	5.30667	4.4944	4.59632	3.82993	4.61644	4.50939	4.97662	4.10935	3.79939	3.93638	4.08016	3.88189	5.43858	4.53795	5.17497
ENSG00000065361	ENSG00000065361	0	0.187274	0	0	0	0	0	0	0	0	0	0	0.00728413	0	0	0	0	0	0	0	1.87712	1.74618	1.05071	0	0	0	0	0	0	0.635272	0	0	0	0	0	0	0	0	0	0	0	0	0	0	0	0	0	0
ENSG00000065371	ENSG00000065371	0	0	0	0	0	0	0	0	0	0	0	0	0	0	0	0	0	0	0	0	0.462079	0	0	0	0	0	0	0	0	0	0	0	0	0	0	0	0	0	0	0	0	0	0	0	0	0	0	0
ENSG00000065413	ENSG00000065413	5.21034	5.12811	3.56161	4.42894	5.79325	6.34506	5.04405	5.48871	5.98952	4.68617	4.61079	5.40238	4.6655	5.05791	4.53792	4.62317	5.38028	5.08129	5.65394	5.36533	6.26513	5.62719	5.39056	4.75581	5.11386	5.47982	5.96794	5.03084	5.05655	5.65208	5.78378	5.32308	5.67934	5.46536	5.79463	5.59632	4.92053	5.90637	5.07094	5.89718	5.96949	4.89297	5.73307	5.60834	5.10652	6.08848	5.61887	5.97028
ENSG00000065427	ENSG00000065427	4.21657	4.02377	1.99277	3.66341	4.39805	5.63313	4.24315	4.62931	3.71727	4.17491	2.85763	4.3426	3.67971	3.11707	3.71075	3.65118	3.98926	3.65412	4.09023	4.37914	5.56362	3.90538	4.16965	3.63381	3.50505	4.60911	5.23097	4.17806	3.95998	4.6687	4.76247	4.30678	4.66949	4.50099	4.70444	4.33759	3.73325	4.94023	3.68703	4.53559	4.86191	4.08212	3.92143	4.88534	3.85018	5.21486	4.52681	4.40714
ENSG00000065457	ENSG00000065457	1.26548	3.26256	0.2558	1.71999	2.31059	4.03258	3.17389	1.40692	3.27986	1.90189	1.60387	1.40769	2.00728	2.26391	1.457	2.27267	3.7532	1.83699	2.87205	3.18845	3.632	1.42425	3.66542	2.24679	3.09001	1.47982	2.88993	2.01886	1.18554	3.61255	2.12504	3.16928	2.43386	2.60287	2.71371	3.33759	0.775482	3.04075	3.08436	3.37872	2.90772	0.521407	2.0369	2.96973	1.88189	3.69362	3.21602	3.36761
ENSG00000065485	ENSG00000065485	0	0.964881	0	0.0195524	0.0881982	0.830941	0	0.307379	1.78236	0	0	0	0	0	0.0784863	0	0	0	0	0.664892	2.83131	0.839292	0	0	0	0.21679	0.568005	0	0	0	0	0	0	0	0.598236	0.530233	0	1.42778	0	0.628695	0.585789	0	0	0	0	0	0.100544	0
ENSG00000065491	ENSG00000065491	1.75091	0.701847	0.786315	0.34148	1.67316	2.36699	0.828116	2.02359	0.0168272	2.37583	0	1.90519	2.59225	0.631644	2.51145	1.88934	1.0687	1.61459	1.16423	0	0.877117	0	1.05071	2.42082	1.64255	0.894862	2.88993	2.5714	3.16643	1.8832	1.54007	1.72182	0.064627	1.25891	2.1832	2.1152	0.660005	1.98417	1.4994	2.29855	1.28623	1.89992	2.42393	1.31766	1.52826	1.74609	1.10054	2.07216
ENSG00000065518	ENSG00000065518	3.40298	3.46738	1.99277	3.30495	3.25812	5.2639	3.6861	3.74795	3.82418	3.48686	2.57586	3.58702	3.3996	1.95357	3.66345	2.79204	4.60119	3.39887	3.52413	3.83482	4.08657	3.69727	3.87089	2.60525	3.22752	3.8256	4.70186	3.19944	3.32993	3.90206	4.07059	3.77018	3.70848	4.21668	3.38251	3.50751	2.95769	4.08178	3.26021	4.39808	4.31371	3.72304	3.38086	4.34319	3.60626	4.59695	3.80098	4.28515
ENSG00000065526	ENSG00000065526	4.57776	4.71084	2.78632	3.97375	4.84309	5.3545	4.44283	3.85758	5.45645	3.92179	3.44259	4.54905	3.86527	4.53853	3.75656	4.12067	5.0427	4.26485	4.81958	3.79418	5.87712	4.91611	4.9576	4.19021	4.22752	5.10432	5.60265	4.16726	4.55232	5.2426	4.5199	4.69702	4.83722	4.64594	5.49977	5.03803	4.05232	5.1151	4.26021	5.56158	5.29315	4.308	5.05756	4.69021	4.64373	5.20552	5.10054	5.26378
ENSG00000065534	ENSG00000065534	0.94355	2.13481	1.2558	2.10702	1.31059	1.4159	0.943593	1.20046	2.33876	1.43241	0	1.02067	1.91417	0.479641	1.75656	2.49506	2.72077	1.6926	1.0647	2.79418	3.89948	1.92676	1.57427	1.48495	2.93801	2.35429	2.39808	1.5714	1.982	3.02759	1.07059	1.26239	1.28702	1.55847	1.23567	1.33759	1.77548	1.66224	2.65141	2.89718	1.97811	1.5918	1.24335	2.26519	1.75065	1.10866	1.97501	1.07216
ENSG00000065548	ENSG00000065548	3.92844	3.26256	1.4078	2.34148	4.05782	5.89703	2.99804	4.15824	4.01683	4.36133	2.85763	3.58702	2.65114	2.26391	3.40041	3.31998	3.8463	3.30265	3.48616	4.07428	4.52097	3.83929	3.8836	3.31894	3.67498	3.35429	4.75563	2.50429	2.982	4.04466	3.77954	3.89175	4.09437	3.46536	4.22273	2.81564	3.43259	4.19829	3.5774	4.53559	4.48061	3.03237	3.7115	4.35579	3.44579	4.16755	3.9079	3.89813
ENSG00000065559	ENSG00000065559	1.05903	1.37992	0.407804	0	2.54763	3.15287	0.943593	2.74795	2.6491	0.73197	1.07336	2.84379	0	1.55764	1.21599	1.7581	1.43127	1.35156	2.54274	1.47225	3.0064	2.23161	1.51014	1.91559	0.990478	2.06479	3.46417	2.3599	1.46117	3.56601	1.69208	2.78595	0.939096	2.08203	3.65713	1.43712	1.82993	3.22296	2.23637	2.69283	2.90772	2.8719	2.19445	2.5103	1.81776	2.58259	2.97501	1.51961
ENSG00000065600	ENSG00000065600	0	0.187274	0	0	0	2.03258	0	1.40692	1.01683	0	0	0.490155	0	0	0	0	0	0.0296313	1.64966	0	0	0	1.63567	0	0	0	0	0	0.259536	0	0	0	0	0	1.3352	0	0	0.799745	1.02992	0.754226	1.83372	0	0.658392	0.680228	0	0	0	0
ENSG00000065609	ENSG00000065609	0	0	0	0	0	0	0	0	0	0	0	0	0	0	0	0	0	0	0	0	0	0	0	0	0	0	0	0	0	0	0	0	0	0	0.887742	0	0	0	0	0	0	0	0	0	0	0	0	0
ENSG00000065613	ENSG00000065613	3.9585	3.42431	3.49527	2.18948	4.44575	5.49201	3.26552	4.68985	4.75018	3.66271	3.47329	3.64216	3.09475	2.98214	3.04196	3.49506	3.9052	4.52148	4.30173	4.17269	4.80785	4.77003	3.94553	4.00578	3.73771	3.8256	4.95267	4.16726	3.82025	4.70136	4.41454	4.13275	3.87198	3.68776	4.94401	4.24448	3.96986	4.329	3.75574	4.55297	5.06152	4.44741	4.77109	4.95325	3.86613	4.53865	4.08544	4.00504
ENSG00000065615	ENSG00000065615	2.71614	2.93451	2.17334	2.34148	3.82516	4.7664	3.37244	3.74795	3.50225	2.63886	2.83417	3.93494	2.00728	3.6135	2.56391	1.68771	2.9052	2.96823	4.07752	2.36533	4.32006	4.40915	3.33611	2.81937	2.99048	3.14279	4.09852	3.2205	3.58146	3.92067	3.07059	3.60224	3.70848	3.51267	4.29868	3.41288	3.14113	3.99853	3.28367	3.78397	4.44377	3.48488	3.93638	4.57639	2.81776	4.14819	3.66533	3.78265
ENSG00000065618	ENSG00000065618	0	0	0	0	0	0	0.0505082	0	0	0	0	0	0	0	0	0	0	0	0	0	0	0	0	0	0	0	0	0	0	0	0	0	0	0	0	0.337588	0	0	0	0	0	0	0	0	0	0	0	0
ENSG00000065621	ENSG00000065621	0	0	0	0.0195524	0	0	0	0	0	0	0	0	0	0	0.756558	0	0	0	0	0.834817	0	0.161221	0	0	0	0	0	0	0	0	0	0	0	0	0	0	0	0	0	0	0	0	0	0	0	0	0	0
ENSG00000065665	ENSG00000065665	0	0.549844	0	0.34148	0	0	0.413078	0	1.94283	0	0	0	1.59225	1.30972	0	0.173134	0.58327	0.614594	0	0	1.68447	0.424255	0.957602	0	0.768086	0	0	0	0.107533	1.0947	0.692077	0	0	1.8804	0.0132733	0.337588	0	0.662242	1.13683	1.6287	1.28623	0	0.336464	1.09527	0	1.84563	1.21602	0
ENSG00000065675	ENSG00000065675	2.94355	1.90348	0	1.60451	2.5907	4.29037	1.82812	2.95946	2.50225	0.901895	0.0733565	1.84379	1.46672	0	2.28012	2.85763	2.58327	1.83699	2.6836	2.47225	2.632	2.08722	2.51014	1.54635	1.35305	1.98232	3.48554	1.69694	2.74496	1.8832	2.45761	2.54779	2.38656	3.14343	2.28629	2.43712	1.93302	3.27105	2.13683	2.8697	3.36715	2.00683	2.65839	2.36828	0.943294	3.79672	2.37356	3.19769
ENSG00000065717	ENSG00000065717	0	0	0	0	0	0.678938	0.243153	0	1.39534	0	0	1.64216	0	0	0	0	0.846305	0	0	0	0	0	0.858067	0	0	0	0.39808	1.19944	0	1.0947	0	0	1.47966	0.728397	1.12875	0	0	0.340314	0	0	0.170752	0	0	0.0952654	0.358332	0	0	0.612724
ENSG00000065802	ENSG00000065802	2.11348	1.77224	0	1.47898	0.962667	2.2639	1.56508	1.95946	2.21846	1.90189	0.710786	1.22712	1.46672	1.01016	1.56391	0.173134	1.43127	1.44467	1.9012	2.36533	3.49183	2.48315	2.44303	1.71628	0.990478	0.702217	2.568	0.812413	1.18554	2.22023	0.370149	1.90625	2.12352	3.14343	1.75024	0	1.7189	2.04075	0.91444	2.69283	2.17075	0.369404	0.336464	1.90262	0.358332	1.74609	1.9079	2.19769
ENSG00000065809	ENSG00000065809	5.68052	5.40229	3.96852	5.05298	5.67316	7.22498	4.9574	5.72403	5.89457	4.41847	4.52548	5.5634	4.45023	4.46959	4.06034	4.65118	5.83877	5.25202	5.91198	5.20405	6.2478	5.44662	5.65062	5.0382	5.13732	5.66965	6.67885	5.5755	5.39704	6.33571	6.01039	5.96975	6.21776	6.28639	6.30789	5.22372	4.94541	6.22906	5.15603	6.17489	6.27928	5.17676	5.8795	5.82772	5.00938	6.09861	5.95852	6.00504
ENSG00000065833	ENSG00000065833	0	0	0	0	0	0	0	0	0	0	0	0	0	0	0	0	0	0	0	0	0	0	0	0	0	0	0	0	0	0.220235	0	0	0	0	0	0	0	0	0.136832	0	0.585789	0	0	0	0	0	0	0
ENSG00000065882	ENSG00000065882	3.11348	4.90348	2.21516	2.92644	4.32341	4.8219	3.54693	3.82195	3.62564	2.53932	2.76141	4.38632	3.09475	3.80157	0.756558	3.84151	3.87605	2.65412	4.36586	4.68726	5.19	4.08722	3.99323	3.28332	3.96448	4.47982	3.95267	3.86686	3.4922	5.06154	3.69208	4.15721	4.67934	4.70822	4.67624	4.6177	3.14113	4.13473	4.3629	4.52682	3.97811	3.96766	4.16935	4.27849	3.66211	4.5237	4.5924	4.73166
ENSG00000065883	ENSG00000065883	3.83432	2.58937	1.08588	2.41187	3.63252	4.78514	3.17389	4.05461	4.35311	3.1914	2.63135	2.74649	2.70772	3.0646	2.00449	3.34306	3.7532	3.44467	3.40709	3.15675	4.54954	3.53973	3.37264	2.63381	3.31241	3.32113	4.53763	3.32143	2.79559	4.29348	3.81309	3.81698	3.56713	4.18783	4.05767	3.70016	2.43259	3.58824	2.75574	4.11178	3.85258	2.84333	3.35883	3.59777	2.64373	3.79672	4.05474	4.42008
ENSG00000065911	ENSG00000065911	0.358588	0	0	0.34148	0.310591	3.50901	0	2.20046	1.60179	0.539325	0	1.64216	1.17721	0	0	0.825211	0	0	2.01223	0	1.46208	0	0	1.13131	0	0.894862	2.04194	0.281898	1.6925	0.635272	0.692077	1.26239	1.87198	1.55847	2.42831	0	0.981933	1.98417	0	1.41719	2.28623	0.784441	1.42393	2.21074	0	1.63917	1.83751	1.19769
ENSG00000065923	ENSG00000065923	2.31278	0.964881	0	1.34148	1.82516	2.71847	2.24315	2.30738	1.27986	1.0539	0	1.64216	0.814639	1.21661	0	0	2.0687	0.9041	1.0647	0	2.52097	2.36285	0.220637	1.71628	0	2.75284	1.7904	0.111973	1.46117	2.0947	1.37015	0	1.56713	1.8804	2.07217	0.337588	0.981933	2.34031	0	1.41719	0.170752	0	1.58439	2.03386	1.16569	1.63917	0	2.13629
ENSG00000065970	ENSG00000065970	1.44605	2.02377	1.84076	2.66341	2.41013	3.81279	2.19735	2.25491	2.60179	2.53932	2.3297	2.84379	1.91417	1.89468	0.926483	2.45324	3.11932	2.9041	2.57927	2.61909	3.60504	2.69727	2.44303	2.60525	2.70669	2.93926	3.25606	2.39738	3.0037	3.06154	2.37015	3.06974	3.70848	3.08203	3.31095	3.1152	1.77548	3.6071	3.0019	3.72385	2.67325	2.05746	2.89105	2.36828	2.85018	3.22414	3.76351	3.07216
ENSG00000065978	ENSG00000065978	6.82415	7.08036	7.25455	7.41187	7.20368	8.17257	7.19006	7.82982	7.84465	6.65975	6.86198	7.29034	7.22887	7.2984	7.021	7.15531	7.05576	6.99349	7.07112	6.87435	7.88695	7.48855	7.23311	7.272	7.40229	7.60567	7.70186	6.90476	7.50176	7.47605	6.862	7.17078	7.2561	6.85997	7.87643	7.29345	7.718	7.22753	6.80724	7.50354	7.55733	7.87896	7.4567	7.46159	6.63446	7.38995	7.38286	7.65848
ENSG00000065989	ENSG00000065989	0.818019	1.62785	0	0	1.5907	1.20945	0.413078	0	2.33876	0	0	2.02067	0.329212	1.95357	0	2.41017	1.72077	0.9041	1.25734	2.57178	2.46208	0.646647	1.9576	0	1.18312	2.75284	1.92164	0	0	1.0947	0	0.262389	1.64959	0	1.51577	1.85216	0.396971	1.42778	0	2.21366	1.67325	1.19948	2.0369	1.90262	0	1.63917	1.9079	1.93465
ENSG00000066027	ENSG00000066027	2.94355	3.16128	2.89323	2.60451	4.05782	5.22326	3.1258	4.15824	3.33876	3.34668	3.63135	3.97844	2.32921	3.75266	2.56391	3.19867	4.28371	3.25202	4.8423	3.21948	3.71001	4.04875	4.05071	3.80688	2.35305	4.10432	4.99799	3.79847	3.4454	4.29348	3.34743	4.49121	4.4104	4.14343	5.15623	4.03803	4.09741	4.8949	3.68703	4.33919	4.92564	4.45687	4.16935	4.59777	3.13969	4.50859	4.44632	3.59
ENSG00000066032	ENSG00000066032	0	0	0	0	0	0	0	0	0	0	0	0	0	0	0	0	0	0	0	0	0	0	0	0	0	0	0	0	0	0	0	0	0	0	0	0	0	0	0	0	0	0	0	0	0	0	0	0
ENSG00000066044	ENSG00000066044	2.68052	3.52967	1.67084	2.47898	2.50324	4.18144	3.45261	3.11473	3.39534	2.53932	1.60387	3.71255	2.17721	2.1677	0.926483	1.88934	2.7849	1.44467	3.46679	3.41978	3.52097	3.59418	3.17999	2.48495	2.43105	2.93926	4.55795	2.89333	2.71897	3.8052	3.32435	3.49121	3.56713	3.31336	3.01327	2.9565	3.05232	3.56913	2.65141	3.1	2.44377	3.05746	3.09135	3.59777	2.31253	3.84563	3.00743	3.61272
ENSG00000066056	ENSG00000066056	0	0	0	0	0	0	0	0	0	0	0	0	0	0	0	0	0	0	0	0	0	0	0	0	0	0	0	0	0	0	0	0	0	0	0	0	0	0	0	0	0	0	0	0	0	0	0	0
ENSG00000066084	ENSG00000066084	1.88215	1.77224	1.47819	1.92644	3.31059	4.07887	2.45261	2.99188	4.13784	2.43241	1.85763	3.15312	1.91417	2.1677	1.84402	2.7581	2.50927	2.35156	2.81193	3.36533	4.06694	3.42425	2.51014	2.98376	2.50505	3.06479	3.01279	3.41575	2.91489	3.44263	2.7277	3.67178	3.23455	2.76793	3.07217	3.53023	2.20433	3.64409	3.02992	2.97662	3.51653	3.40893	3.33646	3.39295	2.60626	3.10866	3.07017	2.56692
ENSG00000066117	ENSG00000066117	2.35859	2.2379	0	0.826907	2.31059	3.03258	0.702585	2.50002	2.50225	0.539325	0.362863	2.52968	1.59225	1.01016	1.21599	1.95074	1.96178	0.614594	1.42727	1.75235	2.92151	2.36285	2.63567	1.28332	0.990478	2.5953	3.35228	1.50429	1.79559	2.33571	2.32435	2.84735	2.87198	2.91602	2.07217	2.05379	2.07504	2.69787	0.788909	2.07615	2.71507	2.05746	1.7959	2.31766	1.68026	2.33105	3.13029	3.03899
ENSG00000066135	ENSG00000066135	2.21657	3.40229	1.4078	1.18948	2.96267	3.84886	0.702585	2.89234	2.9803	1.73197	0.990894	2.12759	1.70772	1.95357	1.21599	3.0937	2.8463	2.08852	2.46679	2.24985	3.87712	2.36285	2.22064	2.60525	2.43105	3.41842	4.11233	2.3599	2.32993	3.24998	3.49943	3.41214	2.80159	2.55847	3.67624	2.48443	2.07504	3.2472	2.18746	3.41719	3.67325	2.89992	3.00889	3.48758	2.26522	3.61116	2.72503	3.9165
ENSG00000066136	ENSG00000066136	2.56804	3.75496	0.545307	2.26748	4.01103	3.9184	3.56508	3.25491	3.42282	2.73197	1.85763	3.42875	2.32921	3.287	2.457	3.14714	3.58327	3.05938	4.15216	3.33732	3.78401	4.36285	3.15924	2.63381	2.93801	4.21679	3.7904	3.08925	2.95998	3.8832	3.59897	3.60224	3.78345	3.36583	3.71371	3.72006	2.07504	4.31759	3.0574	4.16926	3.85258	3.46627	4.07793	3.5547	3.56779	4.22414	4.10054	4.28515
ENSG00000066185	ENSG00000066185	0	0	0	0	0	0	0	0	0	0	0	0	0	0	0	0	0	0	0	0	0	0	0	0	0	0	0	0	0	0	0	0	0	0	0	0	0	0	0	0	0	0	0	0	0	0	0	0
ENSG00000066230	ENSG00000066230	0	0	0	0	0	0	0	0	0	0	0	0	0	0	0	0	0	0	0	0	0	0	0	0	0	0	0	0	0	0	0	0	0	0	0	0	0	0	0	0	0	0	0	0	0	0	0	0
ENSG00000066248	ENSG00000066248	0	0	0	0	0	0	0	0	0	0	0	0	0	0	0	0	0	0	0	0	0	0	0	0	0	0	0	0	0	0	0	0	0	0	0	0	0	0	0	0	0	0	0	0	0	0	0	0
ENSG00000066279	ENSG00000066279	0	0	0.545307	0	0.673161	1.09398	0	0	0	0	0.362863	0.779662	0.329212	0	0	0	0	0	0	0	0	1.53973	0.0507118	0.768744	0	0	0	0.433901	0	0	0.829581	0	0.939096	0	0	0	0	0.147668	0	0	0	0	0.506389	1.68023	0	0	0	0
ENSG00000066294	ENSG00000066294	4.82619	4.3572	3.15196	3.92644	4.10315	5.58048	4.02451	4.06988	4.70613	3.75434	3.86922	3.79596	4.63664	3.439	3.34152	4.08002	4.76914	4.65412	4.48616	5.12432	5.58448	4.86166	4.8836	3.11114	4.81248	4.35429	5.04913	3.98234	4.11752	5.00159	4.45761	4.93481	4.98746	4.51267	4.81202	4.46097	3.74747	4.69787	4.04372	4.89036	4.93452	4.18816	3.86003	5.08773	4.0998	5.01555	4.52681	5.38751
ENSG00000066322	ENSG00000066322	1.81802	2.2379	0.992766	1.34148	1.96267	3.29037	2.33062	2.95946	1.50225	0	1.07336	2.71255	2.25521	1.39718	0.0784863	2.06622	2.96178	1.02963	2.50527	3.15675	3.30338	2.42425	2.51014	1.71628	2.82698	2.84906	3.01279	2.2819	2.32993	2.49325	3.12504	1.72182	3.00323	2.68776	2.28629	2.65952	0.396971	3.04075	0.91444	3.25673	2.94334	2.10637	2.65839	2.41719	1.44579	2.98313	2.51558	1.86065
ENSG00000066336	ENSG00000066336	2.64399	6.12139	2.57773	4.04192	5.12529	5.27056	5.37758	5.26158	5.4828	2.68617	2.15136	5.17821	4.57714	4.87957	3.42898	5.29652	5.35937	4.44467	5.24033	6.16872	6.67478	6.51172	5.36359	4.24679	5.31241	5.53872	5.2746	4.59579	4.04613	5.99722	4.82136	5.26801	5.03425	5.37865	5.03564	5.48443	3.95769	4.78326	4.95153	5.88007	4.31371	4.48488	5.13088	5.07255	4.98038	5.72664	5.46978	5.29922
ENSG00000066379	ENSG00000066379	2.05903	2.13481	0.670838	0	2.0268	3.83094	2.45261	3.05461	1.01683	2.31693	0	2.64216	1.70772	0.479641	2.71075	1.61371	2.72077	2.65412	3.13998	2.52287	3.23467	1.53973	2.17999	1.81937	3.09001	2.64975	3.15297	1.5714	2.7705	2.76456	2.89371	2.96283	3.00323	2.68776	2.59824	3.20266	1.46736	2.98417	1.85304	3.35909	2.53999	1.44741	2.38086	2.93657	2.48761	3.14819	1.51558	3.19769
ENSG00000066382	ENSG00000066382	0	0	0	0	0	0	0	0	0	0	0	0	0	0	0	0	0	0	0	0	0	0	0	0	0.505051	0	0	0	0	0	0.177504	0	0	0	0	0.115196	0	0.510239	0	0	0	0	0	0	0	0	0.100544	0
ENSG00000066405	ENSG00000066405	0	0	0	0	0	0	0	0	0	0	0	0	0	0	0	0	0	0	0	0	0	0	0	0	0	0	0	0	0	0	0	0	0	0	0	0	0	0	0	0	0	0	0	0	0	0	0	0
ENSG00000066422	ENSG00000066422	2.35859	1.08036	0	0	2.71269	4.15287	1.94359	1.89234	2.86482	2.90189	1.85763	1.71255	0.592247	1.70203	1.457	1.95074	1.8463	1.7666	2.71677	3.12432	3.40068	2.83929	1.9576	2.09067	1.50505	2.84906	4.23097	2.19944	2.22301	2.54216	3.34743	3.26239	3.43386	2.51267	3.01327	1.98966	2.36044	3.62572	1.97333	3.14654	3.73554	2.52141	2.58439	3.86785	2.52826	2.5237	2.51558	2.42008
ENSG00000066427	ENSG00000066427	3.33587	3.85565	1.2558	2.77444	3.2846	4.54244	4.06333	3.45422	4.15433	3.61461	2.07336	4.22712	3.09475	2.55764	2.88584	3.66956	4.32743	3.14511	3.38662	4.87435	4.98564	3.51172	4.15924	2.51598	3.67498	3.47982	4.5879	3.24126	3.61003	4.01031	3.61808	3.75424	4.12352	3.7284	3.76816	4.6177	3.43259	4.3061	3.18746	4.6287	3.60816	3.24387	3.60325	4.31766	3.42442	4.49332	4.29694	4.51961
ENSG00000066455	ENSG00000066455	0	0.549844	0.545307	0	1.67316	2.15287	0	0.084987	0.502254	0	0	0.905193	0	1.30972	0	0	0.261342	0	0.427265	0	1.19904	1.16122	0	0	1.35305	0.894862	0	1.01886	1.39704	1.44263	0.177504	1.06974	0.64959	1.14343	2.1832	0.115196	0.660005	1.42778	0.91444	1.33919	1.58579	1.44741	1.33646	1.90262	0.165687	1.63917	1.32294	1.61272
ENSG00000066468	ENSG00000066468	0	0	0	0	0	0	0	0	0.0168272	0	0	0	0	0	0	0.173134	0	0	0	0	0.877117	0	0	0	0	0	0	0	0	0	0	0	0	0	0	0	0	0	0	0	0	0	0	0	0	0	0	0
ENSG00000066557	ENSG00000066557	0	0	0.0858754	0	1.41013	2.55341	0	1.08499	0	0	0	0	0	0	0.341521	0	0	0	0	0	0	0.646647	0	0	0	0	2.25606	0.111973	0.107533	0	0	0.432314	0.287019	0.558472	0.428311	0	0	0.147668	0.136832	0.339189	2.58579	0.199479	0	1.5103	0	0.260663	0	0.197686
ENSG00000066583	ENSG00000066583	0	0.187274	0	0	0.503236	2.36699	0.828116	0	1.39534	0.73197	0	0	0	0	0	0	1.26134	0.9041	0.427265	0	0.684472	0	0	0	0	1.5953	0.857511	0.812413	1.32993	1.54216	0.540074	0.962829	2.33765	0	1.75024	0.700158	0.244968	1.66224	0	1.41719	1.67325	0.65891	0.143819	1.90262	0.68026	0	0	0
ENSG00000066629	ENSG00000066629	0	0	0	0	0	0	0	0	0	0	0	0	0	0	0	0	0	0	0	1.12432	0	0.646647	0.0507118	0	0	0.21679	0	0	0	0	0	0	0	0	0	0	0	0	0	0	0	0	0	0	0	0	0	0
ENSG00000066651	ENSG00000066651	0	0	0	0	0.503236	0	0	0.084987	0.279862	0	0	0	0	0	0	0	0	0	0	0.664892	0.199045	0	0	0	0	0	0.720008	0.281898	0	0	0.177504	0	0.287019	0.143435	1.51577	0	1.16251	0.799745	0	0	0	0	0.143819	0	0	0	0.322936	0
ENSG00000066654	ENSG00000066654	3.28932	2.46738	1.72973	2.10702	3.38588	4.50901	3.47197	3.95946	3.52779	2.31693	2.71079	3.93494	1.46672	1.70203	3.04196	3.00964	3.58327	3.30265	3.92977	2.95029	4.10594	2.92676	3.54256	2.71628	2.43105	3.70222	5.13279	3.3018	3.08736	4.3077	4.15151	3.41214	3.76507	3.58084	4.63776	2.73969	3.02924	4.64409	3.28367	3.84169	4.40597	3.64242	3.87562	4.61883	3.83407	3.79672	3.34847	4.15188
ENSG00000066697	ENSG00000066697	0	0	0.0858754	0	0	0.316368	0	0.66995	0	0	0.603871	0	0	0.479641	0	0.365779	0.261342	0.444669	0	0	0	0	0.751152	0	0	0	0.857511	0.111973	0.259536	0	1.07059	1.51032	1.28702	0	1.3352	0.337588	0.244968	1.34031	0	0.169264	0.585789	0.784441	0.143819	1.31766	1.16569	1.26066	0.515581	0
ENSG00000066735	ENSG00000066735	0	0	0	0	0	0	0	0	0	0	0	0	0	0	0	0	0	0	0	0	0	0	0	0	0	0	0	0	0	0	0	0	0	0	0	0	0	0	0	0	0	0	0	0	0	0	0	0
ENSG00000066739	ENSG00000066739	2.9733	2.28681	0.545307	1.18948	1.75116	3.18144	0.243153	1.89234	1.6949	1.53932	0.603871	3.38632	0.592247	1.11707	2.34152	1.45324	0.846305	1.6926	2.42727	0.834817	2.40068	0.839292	2.40826	2.13131	0.505051	2.64975	2.82434	1.01886	2.22301	2.99282	2.12504	0	2.1801	1.25891	3.1832	1.6177	1.07504	2.73263	0.91444	2.12346	2.22965	1.89992	1.7959	2.36828	2.52826	1.5237	2.27047	2.4707
ENSG00000066777	ENSG00000066777	3.71614	3.62785	1.84076	2.41187	3.82516	4.98475	3.30924	4.15824	4.08722	3.45989	2.63135	3.97844	3.09475	3.64957	3.58945	3.14714	4.01623	3.73007	3.92977	3.66489	4.59136	3.88369	3.15924	3.17084	3.46853	4.10432	4.98304	3.58771	3.46117	3.99282	3.97006	4.23967	3.90593	4.00142	4.85458	4.1152	3.09741	4.27105	3.91444	4.30881	4.14038	3.60887	4.00889	4.61883	3.16569	4.63917	4.10054	4.35419
ENSG00000066813	ENSG00000066813	0	0	0	1.18948	0	0	0	0	0	0	0	0	0	0	0	0	0	0	0	0	0	0.839292	0	0	0	0	0	0	0	0	0	0	0	0	0	0	0	0	0	0	0	0	0	0	0	0	0	0
ENSG00000066827	ENSG00000066827	1.35859	2.18727	1.2558	1.34148	1.20368	3.18144	0.828116	1.89234	0.0168272	1.53932	0	1.02067	0.592247	0	0.926483	0	0.846305	0	0.064695	1.91282	1.78401	1.83929	2.63567	0.768744	0	1.21679	2.35228	0	1.8445	2.15883	0.692077	1.43231	1.28702	0.365827	1.42831	0.852161	1.07504	1.92528	1.41694	2.59553	1.90772	1.3694	0.921427	2.09527	0.943294	2.5237	1.97501	1.78265
ENSG00000066855	ENSG00000066855	0	0	0	0	0.310591	1.50901	0	0	0	0	0	0	0	0	0	0	0	0.614594	0	0	0.462079	0	0	0	0	0	1.09852	0	0	0	1.1775	0.432314	1.06463	0	0.0132733	0	0	0	0	0	0.170752	0	0	0.317658	0	0	0	0
ENSG00000066923	ENSG00000066923	0	0	0	0	0	0.316368	0	0	0	0	0	0	0	0	0	0	0	0	0	0.664892	0	0	0.957602	0	0	0	0	0	0	0	0	0	0	0	0	0	0	0	0	0	0	0	0.336464	0	0	1.5237	0	0
ENSG00000066926	ENSG00000066926	5.86241	3.75496	6.50794	5.77444	4.77936	5.81279	4.60948	6.19699	3.6491	5.99876	6.58467	4.99971	5.72153	4.69342	6.70493	2.61371	2.58327	4.48906	1.8423	3.52287	3.78401	4.55354	2.6053	4.92717	3.18312	4.3706	3.30497	3.17806	6.62761	3.92067	3.95511	3.23967	3.76507	2.55847	4.94401	4.24448	4.16251	3.92528	4.17497	4.02724	4.78546	4.69932	4.72878	4.35579	2.52826	4.18666	4.10054	3.07216
ENSG00000066933	ENSG00000066933	2.85044	2.33412	1.08588	1.18948	2.31059	3.81279	1.99804	2.70948	3.55288	1.9799	0.810322	3.12759	2.3996	2.26391	1.66345	1.82521	3.26134	2.87093	2.71677	3.30875	3.8544	3.33115	2.93335	2.5761	3.31241	2.28718	3.92164	3.06617	1.79559	3.36319	3.82958	3.12037	3.56713	3.46536	3.45068	2.9565	2.20433	3.8949	2.13683	3.23535	2.83372	1.78444	2.09135	3.39295	2.81776	3.74609	3.49286	3.03899
ENSG00000067048	ENSG00000067048	0	2.08036	0	0	3.56932	0	0	0	3.44979	0	0	0	0	0	0	2.22376	0	3.51076	0	1.66489	4.12504	3.51172	0	0	0	0	0	0	0	0	0	3.51032	3.76507	0	3.88774	0	0	0	0	3.76918	0	0	3.0369	0	0	4.04726	3.32294	3.76247
ENSG00000067057	ENSG00000067057	2.40298	2.62785	0	1.92644	2.63252	3.79442	2.52856	2.14388	3.01683	2.90189	0.603871	2.32023	1.00728	0.479641	1.75656	1.06622	3.21554	1.02963	2.01223	1.98682	1.87712	1.16122	3.3175	1.35371	0.990478	2.98232	2.72001	1.69694	1.8445	3.15883	2.01401	2.43231	2.52406	2.64594	2.59824	1.77816	1.53447	3.34031	1.97333	3.56158	3.41868	1.10637	2.09135	1.09527	1.60626	3.39817	2.72503	2.07216
ENSG00000067064	ENSG00000067064	1.26548	0	0	0	2.0268	3.46321	0.943593	2.54442	1.27986	1.0539	0.362863	1.22712	1.17721	0	1.457	0	1.26134	1.6926	2.01223	0	1.33655	3.12469	0	0.961389	0	0.479824	1.92164	0	1.18554	0.442627	0	0.847351	1.9391	1.55847	2.3352	1.77816	1.32297	1.04075	0.788909	1.69283	2.53999	1.5918	2.42393	2.4645	1.26522	1.74609	0	1.86065
ENSG00000067066	ENSG00000067066	5.53351	5.77652	4.4078	5.00824	5.82967	7.05205	5.35168	5.79465	6.23017	5.27886	4.52548	5.83198	5.11581	5.57181	5.82802	5.07314	5.87605	5.79782	5.92623	6.3688	7.02686	6.74317	6.09511	4.86828	6.31241	6.29147	6.6002	5.58365	5.53752	6.26098	6.04611	6.16627	6.04572	6.07811	6.09365	6.17048	5.29904	6.09186	5.63782	6.58501	6.34068	5.308	5.96582	6.34003	5.2287	6.38582	6.18092	6.2745
ENSG00000067082	ENSG00000067082	6.44605	7.01473	4.64812	5.70605	6.71512	7.63572	6.1319	6.81291	6.57448	5.73759	5.70433	6.71683	5.88993	6.28413	5.52474	5.98416	6.69179	6.12415	7.15519	7.31235	7.76586	7.08722	6.96808	6.01124	6.33794	6.81372	7.16461	6.69317	6.56879	7.45385	6.57716	6.9732	7.07585	7.37705	6.71371	7.13941	6.13303	6.83016	6.27784	7.23535	6.93894	6.31061	6.74161	6.92816	6.1817	7.56809	7.08923	7.05774
ENSG00000067113	ENSG00000067113	0	0	0	0	0	0	0	0.959456	0.0168272	0.316932	1.07336	0	0	0	0	0	0	0.614594	0	0	0	0	0	0	0.183123	0.479824	0	0	0	0	0	0.432314	0	0	0.750239	0	0	0	0	0	0.170752	0.00683372	0	0	0	0.523697	0	0
ENSG00000067141	ENSG00000067141	0.528513	0	0	0.0195524	0	0.678938	0	0	0.864824	0	0	0.490155	0.329212	0	0.756558	1.06622	1.96178	0	0	0.664892	0.199045	2.23161	0.751152	1.04885	0	0.702217	1.92164	0.571405	0.107533	0.9572	0	0.721821	1.72759	0.558472	0.428311	0.337588	0	1.58824	1.02992	1.41719	0.393144	0	0	1.09527	0	0	1.42247	1.93465
ENSG00000067167	ENSG00000067167	3.73363	3.18727	2.54531	2.71999	4.50324	5.98069	3.02451	4.68985	2.6949	3.75434	2.83417	3.40769	2.65114	3.01016	3.28012	3.24842	3.16823	4.05938	4.75719	3.36533	3.8544	3.39388	3.73721	3.26517	2.82698	4.00339	5.2929	3.74133	3.88012	4.22023	4.28901	3.97663	4.55648	4.09763	5.28629	3.57463	3.22479	4.79152	4.01598	4.19163	5.22241	3.8719	4.41328	4.99412	3.62512	4.12856	4.18801	3.78265
ENSG00000067177	ENSG00000067177	0	0	0	0	0	0	0	0	0	0	0	0	0	0	0	0	0	0	0	0	0	0	0	0	0	0	0	0	0	0	0	0	0	0	0	0	0	0	0	0	0	0	0	0	0	0	0	0
ENSG00000067182	ENSG00000067182	3.76798	5.83935	3.96852	4.41187	5.48623	6.05205	5.15004	5.71919	6.02582	3.70925	3.72361	5.20897	4.56187	5.24045	3.88584	4.74948	5.49016	5.13816	5.62366	6.00919	6.45076	6.71888	5.34992	4.5613	5.63433	5.74661	5.5529	4.52136	5.195	6.4394	5.07751	5.64177	5.13072	5.32002	5.71833	5.90092	4.2845	5.4064	4.94419	5.94075	5.46843	5.01326	5.60793	5.59245	5.5775	5.82748	5.89062	5.13629
ENSG00000067191	ENSG00000067191	0	0	0	0	0	0	0	0	0.0168272	0	0	0	0	0.769148	0	0	0	0	0	0.472247	1.57756	0.839292	0	0	0	0	0.983042	0	0	0	0	0.962829	0	0.143435	0	0	0	0.510239	0	0	0	0	0	0	0	0	0	0.934652
ENSG00000067208	ENSG00000067208	2.94355	3.31066	0.545307	2.26748	3.41013	3.03258	2.49108	2.54442	3.80342	2.31693	0.990894	3.10159	2.00728	2.63164	2.07849	2.45324	3.0687	0.766597	3.16423	3.54754	3.96458	3.36285	3.33611	2.35371	3.91104	3.7775	2.88993	3.34079	3.0037	3.72274	3.55997	4.06974	3.83722	2.91602	3.40559	3.38821	2.80296	3.29451	3.5774	4.34917	3.2005	2.72304	3.35883	3.63959	3.24097	4.12856	3.49286	3.98776
ENSG00000067221	ENSG00000067221	0.818019	1.08036	0	0.0195524	0	0.830941	0.413078	0.307379	0.279862	0	0	1.49016	0.329212	0	0	0.825211	1.43127	0.614594	1.25734	0	1.57756	1.42425	0.751152	0	0.505051	1.70222	0	0	0	1.33571	0	0	2.06463	0.365827	0	0.115196	0	0	0	2.52682	1.39314	0	0	0	0	1.5237	0.100544	1.07216
ENSG00000067225	ENSG00000067225	3.9733	4.79777	2.29533	3.54311	4.5907	5.74263	4.41308	4.83094	4.90435	4.14136	2.88071	4.35365	3.43355	3.24045	3.6392	4.08002	4.63638	4.52148	5.09654	5.25735	5.83131	4.91611	4.9636	4.6196	4.46853	4.46472	5.18598	4.21001	4.7705	5.57779	4.83775	5.25674	5.11629	4.94218	5.3941	5.38198	4.18357	5.38471	4.5583	5.76545	5.19312	4.2329	4.76273	5.1968	4.80954	5.04726	5.42247	5.51359
ENSG00000067248	ENSG00000067248	3.48787	2.2379	3.17334	2.82691	2.89555	4.39166	2.76672	3.64977	2.86482	2.81943	3.15136	2.07512	1.91417	2.26391	2.71075	1.82521	2.34881	2.53213	2.8423	2.98682	3.78401	3.08722	3.26017	2.24679	2.57544	2.84906	4.20543	2.4339	3.16643	3.15883	3.59897	3.68865	3.12352	2.95079	3.63776	2.88779	3.36044	3.64409	2.97333	2.66112	4.22965	2.24387	2.54592	3.77709	2.68026	3.61116	2.21602	3.82218
ENSG00000067334	ENSG00000067334	2.75091	1.83935	1.08588	0.34148	2.36122	4.03258	0.702585	2.74795	2.6949	2.31693	1.42699	2.56816	1.17721	0.631644	0.341521	0.173134	3.0687	2.08852	2.3448	2.36533	2.68447	1.00922	2.77863	1.54635	3.27059	2.70222	3.5066	2.11197	1.52257	2.54216	2.37015	1.78595	2.68912	2.55847	3.15623	1.53023	1.77548	3.7497	2.13683	2.37872	3.44377	2.24387	2.38086	3.41719	2.16569	3.0262	1.68551	2.25658
ENSG00000067365	ENSG00000067365	1.26548	0.701847	0.89323	1.47898	0.0881982	2.2639	1.88701	0.821953	1.6949	1.63886	0.488394	0.490155	2.25521	1.01016	2.00449	1.17313	1.0687	2.44467	2.16423	2.12432	1.57756	1.53973	1.85807	0	0.768086	1.21679	1.72001	0.281898	1.46117	2.39016	2.79641	1.58432	1.9391	2.20233	1.75024	1.33759	1.98193	1.92528	1.13683	2.49119	0.755714	1.28694	0.795896	1.09527	0	2.63917	1.21602	2.42008
ENSG00000067369	ENSG00000067369	2.21657	2.42431	0	1.60451	2.14709	2.6383	1.15004	0.500025	2.50225	1.73197	0.810322	0.642158	1.32921	1.55764	1.56391	1.06622	2.43127	2.19956	1.95778	2.05721	2.33655	2.64665	1.51014	0.961389	1.76809	2.14279	3.01279	1.75583	2.10753	2.22023	1.76247	1.96283	2.33765	3.44112	2.12875	2.92255	2.07504	2.42778	1.02992	3.29855	2.53999	1.95437	1.92143	1.96973	0	3.10866	2.64486	3.16731
ENSG00000067445	ENSG00000067445	0	0	0	0	0	0	0	0	0	0	0	0	0	0	0	0	0	0	0	0	0	0	0	0	0	0	0	0	0	0	0	0	0	0	0	0	0	0	0	0	0	0	0	0	0	0	0	0
ENSG00000067533	ENSG00000067533	0.680516	1.96488	0	1.01955	0.825164	3.83094	0.0505082	1.95946	1.01683	2.0539	1.54729	1.64216	1.81464	0	1.457	0	2.58327	2.30265	2.0647	2.36533	2.26943	0	1.51014	0.546352	0.183123	1.47982	3.73793	1.5714	2.25954	2.27913	2.7277	1.72182	3.00323	1.7284	2.07217	1.92255	1.07504	3.12167	0.329477	2.29855	2.75571	0.369404	1.58439	2.21074	1.60626	1.63917	2.21602	3.13629
ENSG00000067560	ENSG00000067560	6.02747	7.22698	4.91242	5.77444	6.91475	7.56971	6.46715	7.11657	7.14405	5.42546	5.22536	6.90143	5.75548	6.28126	5.61454	6.44793	6.69597	6.67829	7.23175	7.69832	7.75056	7.46317	6.94704	6.46323	6.53185	7.1593	7.51182	6.56935	6.40317	7.25915	7.12337	7.26098	7.21776	7.19691	7.34717	7.26325	6.29421	7.24871	6.6195	7.65207	7.11717	6.64863	7.17724	7.53267	6.1689	7.50669	7.49143	7.4265
ENSG00000067596	ENSG00000067596	2.64399	2.58937	0.407804	1.01955	2.86079	2.96844	3.30924	2.74795	2.44979	0.316932	1.22536	2.84379	1.70772	1.76915	0.563913	2.49506	3.0687	1.6926	2.61489	2.66489	3.52097	3.51172	2.63567	1.71628	2.57544	2.89486	3.68348	2.06617	2.25954	3.54216	2.5796	2.58432	2.72759	2.8804	3.59824	2.77816	2.2845	3.34031	1.72179	3.66112	2.87119	2.98084	3.58439	2.36828	1.52826	2.98313	3.18801	2.42008
ENSG00000067601	ENSG00000067601	0	0	0	0	0	0	0	0	0	0	0	0	0	0	0	0	0	0	0	0	0	0	0	0	0	0	0	0	0	0	0	0	0	0	0	0	0	0	0	0	0	0	0	0	0	0	0	0
ENSG00000067606	ENSG00000067606	0.94355	1.37992	0	0	1.5907	1.4159	1.15004	2.02359	1.6949	1.43241	0.22536	2.77966	0.592247	0	0	0	2.8463	0	2.16423	2.52287	3.16252	2.36285	1.51014	0.546352	2.09001	1.35429	2.48554	0.281898	1.982	2.49325	2.07059	2.21659	2.68912	2.25891	2.3352	1.70016	1.24497	1.34031	1.41694	1.8697	1.75571	1.3694	1.7959	1.41719	1.05877	2.58259	2.27047	2.70019
ENSG00000067646	ENSG00000067646	0	0	0	0	1.67316	0	0	0	0	0	0	0	0	0	0	0.173134	0	1.14511	0	0	1.19904	0.161221	0	0	0	0	0	0	0	0	0	2.16928	0.64959	0	1.82063	0	0	0	0	1.16926	0	0	0	0	0	0	0	1.31316
ENSG00000067704	ENSG00000067704	1.60652	2.33412	0.2558	1.34148	2.75116	3.15287	0.0505082	1.89234	2.08722	0.901895	1.54729	1.90519	1.00728	1.39718	0	0.535704	2.8463	0.252024	2.16423	2.41978	2.46208	2.88369	1.05071	2.13131	1.50505	2.14279	2.72001	1.86686	1.52257	2.63527	1.1775	3.06974	2.97152	2.36583	3.01327	0.852161	1.46736	2.4696	1.5774	3.12346	3.17075	2.28694	2.65839	2.93657	0.165687	2.69362	2.94185	3.25658
ENSG00000067715	ENSG00000067715	0	0	0	0	0	0	0	0	0	0	0	0	0	0	0	0	0	0	0	0	0.462079	0	0	0	0	0	0	0	0	0	0	0	0	0	0	0	0	0	0	0	0	0	0	0	0	0	0	0
ENSG00000067798	ENSG00000067798	0	0	0	0	0	0	0	0	0	0	0	0	0	0	0	0	0	0	0	0	0	0	0	0	0	0	0	0.111973	0	0	0	0	0	0	0	0	0	0	0	0	0	0	0	0	0	0	0	0
ENSG00000067829	ENSG00000067829	1.75091	3.26256	0	2.18948	1.82516	3.20945	2.88701	2.14388	2.78236	1.0539	0	2.22712	2.96148	2.30972	0.0784863	2.85763	2.43127	2.87093	2.57927	3.49778	4.19904	3.59418	3.47698	1.48495	2.18312	2.47982	2.95267	2.4339	1.6925	2.8832	2.49943	2.58432	2.68912	2.68776	2.55759	2.9565	1.93302	3.56913	2.18746	3.72385	1.75571	2.62574	2.62187	3.12501	2.71588	2.0262	2.55998	3.42008
ENSG00000067836	ENSG00000067836	2.71614	3.6837	0.0858754	3.41187	2.86079	2.75694	4.05051	3.05461	3.15433	2.25553	1.60387	2.27443	3.98456	4.03764	2.71075	3.84151	3.34881	3.61459	3.7809	3.81464	2.87712	4.31503	3.65062	2.98376	3.91104	3.35429	3.92164	3.11197	2.79559	3.67967	2.41454	3.52918	3.52406	3.51267	3.67624	3.75905	3.74747	2.98417	3.5583	3.21366	3.22965	3.28694	2.46575	3.63959	2.11322	3.98313	3.51558	3.74201
ENSG00000067840	ENSG00000067840	1.68052	2.58937	0	0.34148	0.673161	1.96844	0.0505082	1.66995	0.502254	0.539325	0	0.642158	0.329212	0	0.0784863	2.12067	2.7849	0.766597	1.7809	2.87435	2.7351	1.00922	2.40826	0	2.35305	1.98232	3.15297	0.111973	0	2.76456	1.82958	2.58432	1.64959	2.0179	0.750239	1.77816	0	1.73263	0	2.37872	1.39314	1.00683	1.33646	1.41719	0.68026	3.0262	0.515581	2.25658
ENSG00000067842	ENSG00000067842	0	0	0	0	0	0	0	0	0	0	0	0	0	0	0	0	0	0	0	0	0	0	0	0	0.990478	0	0	0	0	0	0	0	0	0	0	0	0	0	0	0	0	0	0	0	0	0	0	0
ENSG00000067900	ENSG00000067900	5.2351	5.37427	3.74409	4.9022	5.82065	6.87315	4.84307	5.95124	5.98492	4.83	4.58993	4.91269	4.3996	4.96077	4.76779	4.92037	5.31662	5.42766	5.88305	5.39281	6.47331	6.1385	5.31281	4.9039	5.27059	5.96632	6.56299	5.25152	5.07716	6.20513	5.49427	5.80155	5.50757	5.42884	6.47543	5.69514	5.01168	6.2442	5.08436	6.03654	6.27579	5.5658	5.72017	6.15055	5.01654	6.03677	5.70541	5.83673
ENSG00000067955	ENSG00000067955	3.21657	1.28681	0.545307	1.92644	3.54763	4.96844	2.24315	3.72884	2.44979	2.12429	2.39528	1.64216	1.00728	2.01016	1.21599	2.22376	1.43127	2.44467	3.11532	1.91282	3.08657	2.16122	1.29864	2.28332	1.50505	2.98232	4.5879	2.3599	2.982	3.18986	3.47867	2.8771	2.38656	2.98474	3.59824	3.08482	2.02924	3.4696	3.11084	2.8697	4.09358	3.22185	3.42393	3.63959	2.88189	2.69362	2.80098	2.61272
ENSG00000067992	ENSG00000067992	0.818019	1.54984	0	0.0195524	2.14709	2.90133	1.24315	1.20046	1.94283	1.0539	0	1.71255	0.814639	1.70203	0	1.61371	0	0.766597	1.9012	1.98682	3.54954	1.92676	1.13817	1.71628	0.990478	2.28718	3.30497	1.75583	1.8918	1.8052	0.370149	1.96283	2.76507	2.36583	1.51577	2.33759	0.882398	1.34031	1.5774	2.6287	2.83372	1.5918	2.24335	1.90262	0	2.63917	1.83751	1.78265
ENSG00000068001	ENSG00000068001	0	1.28681	0	0.34148	0.825164	0.968445	1.33062	0	0	0	0	0	0	0.769148	0	0	0	0	1.16423	0.249855	0.684472	1.00922	0.0507118	0.420821	0.768086	1.35429	1.30497	0	0	0.442627	0	0.847351	0	0	0.0132733	1.33759	0.0750427	0.662242	0	0.339189	0.907717	0.369404	0.658392	0.969735	0	1.10866	0.837509	0.612724
ENSG00000068024	ENSG00000068024	3.26548	3.37992	0.407804	1.82691	2.99509	3.5751	3.24315	3.05461	4.01683	2.37583	1.54729	3.69527	2.76217	2.39718	1.66345	2.65118	3.26134	1.6926	2.46679	3.2796	3.87712	3.88369	3.54256	2.42082	2.76809	4.04461	3.66487	3.15637	2.8445	3.61255	3.39252	3.23967	3.62941	3.93351	2.88774	3.17409	1.7189	2.66224	2.28367	3.37872	3.58579	2.32876	3.0369	3.5103	3.08625	3.93873	3.81936	4.00504
ENSG00000068028	ENSG00000068028	3.00244	3.71977	0.89323	2.77444	2.75116	3.61754	2.66942	3.17245	3.6491	2.48686	0.990894	3.07512	3.05168	2.98214	0.0784863	3.5556	3.34881	3.14511	3.40709	4.00474	5.05703	3.08722	3.84513	1.96139	3.76809	4.14279	3.80747	1.91933	2.36387	4.45545	4.05665	4.0568	3.97152	3.39136	3.23567	3.1152	1.98193	3.2472	3.16237	3.91073	3.51653	1.10637	2.14382	3.06489	2.26522	4.59695	3.97501	4.50754
ENSG00000068078	ENSG00000068078	0	0	0	0	0	0	0	0	0	0	0	0	0	0	0	0	0	0	0	0	0	0	0	0	0	0	0	0	0	0	0	0	0	0	0	0	0	0	0	0	0	0	0	0	0	0	0	0
ENSG00000068079	ENSG00000068079	1.05903	2.18727	0.2558	0	1.20368	1.31637	0.702585	1.74795	0.694899	0.73197	0	2.36462	0.592247	0.631644	2.00449	1.17313	1.0687	1.6926	2.01223	2.98682	2.92151	3.74618	2.29864	0	2.09001	2.14279	2.20543	1.19944	0.744963	2.67967	1.82958	1.43231	1.9391	0	1.88774	2.28512	1.07504	1.92528	1.5774	1.8697	2.28623	1.3694	0.921427	1.75823	2.11322	1.26066	2.15944	1.31316
ENSG00000068097	ENSG00000068097	2.40298	2.08036	0	0	0	2.55341	0.828116	0.821953	2.60179	0	0	1.32023	1.00728	1.47964	0.0784863	0.365779	1.26134	1.61459	2.01223	0.664892	1.19904	0	0	0	0.768086	2.98232	2.60753	0.812413	1.6925	2.44263	0.540074	1.06974	2.00323	1.14343	1.95187	1.6177	0.981933	2.04075	0.136832	1.92415	0.170752	0.521407	0.658392	1.68023	1.44579	3.10866	1.76351	2.25658
ENSG00000068120	ENSG00000068120	2.05903	2.58937	0	1.71999	2.0268	3.0636	0.943593	1.89234	2.82418	1.1914	0	1.56816	2.3996	1.39718	0.0784863	2.17313	0.261342	1.14511	1.50527	2.57178	3.23467	3.454	1.37264	1.48495	0.505051	2.89486	2.04194	2.11197	1.8918	2.72274	2.862	1.58432	3.23455	2.36583	2.42831	2.88779	0.396971	2.51024	2.18746	3.12346	2.44377	0	2.14382	2.15416	1.05877	3.0262	2.83751	2.82218
ENSG00000068137	ENSG00000068137	0	0	0	0	0	0	0	0	0	0	0	0	0	0	0	0	0	0	0	0	0.199045	0	0	0	0	0	0	0	0	0	0	0	0	0	0	0	0	0	0	0	0	0	0	0	0	0.260663	0	0
ENSG00000068305	ENSG00000068305	2.78485	2.83935	1.08588	1.71999	4.27142	4.90989	3.47197	3.14388	4.03475	2.94142	2.29575	3.42875	1.70772	3.26391	2.40041	3.06622	3.30574	2.44467	3.6836	3.02244	4.57756	4.14307	2.37264	2.42082	2.93801	2.80175	3.96794	2.86686	3.24139	3.76456	2.95511	3.8623	4.12352	3.44112	3.4727	3.02209	2.74747	4.1858	3.37387	3.84169	3.92564	2.84333	3.92143	3.81408	3.03076	3.22414	3.87313	4.15188
ENSG00000068308	ENSG00000068308	4.44605	4.57959	2.78632	3.14884	4.43397	5.13837	3.98462	4.12938	4.92372	3.86125	2.60387	4.51005	3.93802	4.33208	3.6873	3.82521	4.7532	3.85406	4.26857	4.78383	5.89392	4.75816	4.53453	4.02748	4.46853	4.70222	5.24983	4.04271	4.10753	5.22773	4.63694	4.51978	5.06463	4.78729	4.16978	4.59632	3.41489	4.73263	4.35185	5.16362	4.64107	3.95437	4.2672	4.35579	4.0998	5.17714	4.73475	4.71076
ENSG00000068323	ENSG00000068323	3.33587	4.17433	2.91877	2.87753	3.05782	3.50901	3.66942	3.40692	4.29481	3.43241	2.96952	3.42875	3.56187	3.89468	2.92648	3.14714	3.50927	2.53213	3.7809	4.3231	4.60504	4.60748	3.22064	3.17084	2.50505	3.10432	3.30497	2.11197	3.06689	4.29348	3.09807	4.19313	2.9391	4.05033	3.63776	4.05379	3.00578	3.12167	3.53893	3.72385	3.49268	2.95437	3.50639	3.5103	3.19122	4.00482	4.50427	3.56692
ENSG00000068354	ENSG00000068354	2.56804	2.18727	0	1.92644	2.71269	3.36699	2.73501	2.70948	2.60179	2.0539	2.29575	0.642158	2.09475	2.1677	2.40041	1.36578	2.34881	2.39887	2.25734	2.41978	3.632	3.33115	1.8056	2.63381	0.505051	1.06479	3.17944	2.5714	2.82025	3.33571	2.01401	2.58432	1.1801	2.98474	3.04302	1.85216	2.82993	2.66224	1.72179	3.35909	2.90772	2.8719	1.92143	3.00216	2.05877	2.26066	3.27047	3.10458
ENSG00000068366	ENSG00000068366	1.88215	2.08036	1.84076	0	4.0268	4.65876	0.828116	4.12938	3.60179	2.43241	2.18883	3.22712	0.814639	2.35411	1.21599	1.06622	0.58327	2.57395	3.9012	1.83482	3.92151	3.81657	1.90869	3.13131	2.43105	3.10432	4.09852	2.24126	3.347	3.18986	2.12504	3.63743	3.52406	2.20233	4.15623	2.53023	2.62963	3.95502	2.45876	3.56158	3.90772	2.65891	3.31374	4.4645	3.24097	1.84563	3.29694	3.13629
ENSG00000068383	ENSG00000068383	1.35859	2.37992	0.89323	1.18948	2.20368	2.71847	1.41308	2.20046	2.78236	2.12429	1.15136	1.90519	1.00728	1.11707	1.07849	0.535704	1.58327	2.19956	3.13998	3.30875	3.19904	3.08722	1.22064	2.31894	2.27059	1.98232	2.98304	1.63554	2.14706	2.92067	2.61808	2.16928	2.52406	2.31336	2.63776	2.53023	0.660005	2.92528	1.91444	2.72385	2.58579	2.19948	1.86003	1.41719	1.68026	2.84563	1.97501	1.07216
ENSG00000068394	ENSG00000068394	0	1.90348	0	1.47898	1.41013	1.90133	1.41308	1.74795	0.864824	0	0.488394	1.40769	0	0.769148	1.56391	1.45324	0.58327	1.7666	1.42727	1.66489	2.87712	0.161221	2.17999	0.131314	0.990478	0.894862	2.09852	0.111973	0	1.0947	1.1775	0	1.28702	0	1.23567	1.6177	0	0	0.499402	1.49119	1.17075	0.521407	0	0.969735	0.528257	1.39817	1.97501	1.07216
ENSG00000068400	ENSG00000068400	3.75091	3.77224	0.89323	3.3771	4.11795	4.7758	3.92965	3.38267	4.78236	3.70925	2.88071	4.19059	3.05168	3.26391	3.00449	4.0937	4.11932	3.63449	4.18808	4.78383	5.33655	3.96858	4.26988	2.5761	4.0411	4.43402	4.54783	3.52136	2.82025	4.39016	3.84588	3.8771	3.81951	3.95079	3.76816	3.36312	3.55078	4.1085	2.82133	4.645	3.71507	3.48488	3.69402	3.96973	2.11322	4.39817	3.97501	4.4707
ENSG00000068438	ENSG00000068438	1.94355	1.37992	0	0	0.825164	2.93528	0	0.66995	0.502254	0.316932	0.710786	1.49016	0.00728413	0	0.756558	1.27267	2.16823	1.02963	2.0647	0.834817	2.33655	1.16122	1.37264	0	0.183123	2.21679	2.04194	0	0.39704	0.9572	0.370149	1.06974	2.28702	1.36583	1.23567	2.05379	0.981933	1.42778	0	1.92415	2.10935	0.65891	0	1.83223	1.44579	0.938735	1.51558	1.51961
ENSG00000068489	ENSG00000068489	1.05903	1.83935	0.407804	0.604515	0.673161	1.31637	0.828116	1.08499	1.50225	0	0	1.22712	1.46672	0.479641	0	1.5357	2.0687	0	1.64966	2.66489	2.19904	3.08722	2.13817	0	0.768086	0	2.04194	1.11197	1.46117	1.72274	1.54007	2.78595	2.38656	0	2.12875	1.6177	1.46736	1.73263	0	2.16926	2.10935	0.899919	1.65839	2.26519	1.52826	1.84563	0.685506	2.36761
ENSG00000068615	ENSG00000068615	0	0	0	0	0	0	0	0	0	0	0	0	0	0	0	0	0	0	0	0	0	0	0	0	0	0	0	0	0	0	0	0	0	0	0	0	0	0	0	0	0	0	0.143819	0	0	0	0	0
ENSG00000068650	ENSG00000068650	2.75091	4.10784	1.2558	3.01955	4.11795	4.23693	3.65254	3.72884	4.55288	3.79806	2.15136	4.49016	3.05168	4.0779	3.6873	3.63257	4.41109	3.81971	4.25734	4.54754	4.68447	4.42425	3.92108	3.06991	3.57544	4.60911	4.15297	3.63554	3.50746	4.02759	4.38138	4.36042	3.9391	4.08203	4.02822	4.62827	3.2845	4.27105	4.07094	4.46388	4.38021	2.55703	4.06438	4.69021	3.75065	4.9611	4.98319	4.62395
ENSG00000068654	ENSG00000068654	0.358588	0.549844	0	0	0	1.75694	1.70258	0	0.0168272	0	0	0	0	0	0.926483	0	0	0	0.842303	0.98682	1.68447	1.29872	0	0	0	1.06479	0.720008	0.433901	0	0.805197	0.829581	0	0.064627	0.728397	1.12875	0	0	1.51024	0	0.976619	1.17075	0	0.143819	0.317658	0	0.523697	0.975013	1.19769
ENSG00000068697	ENSG00000068697	3.9733	3.64671	3.49527	3.54311	4.62218	5.96434	4.17389	4.83094	4.52779	3.51333	3.50334	4.68655	2.91417	3.14261	3.00449	4.02399	2.9052	3.63449	4.92268	4.51038	4.79598	4.4975	3.73721	3.74275	3.64255	4.47982	5.37536	3.81241	4.42946	4.6687	4.73647	4.89901	4.72759	4.45329	5.00574	4.65952	3.11944	4.96237	4.2243	4.88351	5.17075	4.44741	4.86003	5.39295	3.88189	5.25162	4.39822	4.32697
ENSG00000068724	ENSG00000068724	2.48787	2.18727	0.2558	1.60451	3.2846	3.59648	2.49108	2.40692	2.33876	0.901895	1.54729	2.02067	0	2.11707	1.34152	2.27267	1.8463	1.25202	2.71677	3.12432	3.98564	2.23161	2.00491	2.17084	2.93801	2.70222	3.07051	2.53824	2.61003	2.67967	2.79641	3.01728	2.90593	2.8064	2.92016	3.31159	2.24497	2.8949	2.5774	3.21366	2.67325	2.48488	2.42393	3.21074	1.75065	2.79672	2.94185	2.19769
ENSG00000068745	ENSG00000068745	3.44605	3.85565	1.67084	2.77444	2.86079	4.3545	2.49108	2.66995	2.86482	2.25553	2.76141	3.02067	2.76217	1.83328	2.14888	2.61371	2.72077	3.08852	3.7809	3.49778	3.71001	1.92676	3.07308	1.91559	2.50505	3.38671	4.08458	2.81241	2.86835	3.41663	3.04257	3.90625	4.09437	2.7284	3.38251	3.48443	2.46736	4.02681	2.41694	3.67706	3.39314	2.9274	3.58439	4.00216	2.7846	3.33105	3.49286	3.67881
ENSG00000068781	ENSG00000068781	0	0	0	0	0	0	0	0	0	0	0	0	0	0	0	0	0	0	0	0	0	0	0	0	0	0	0	0	0	0	0	0	0	0	0	0	0	0	0	0	0	0	0	0	0	0	0	0
ENSG00000068784	ENSG00000068784	2.48787	1.62785	0	0.604515	1.89555	2.96844	0.565081	1.30738	2.21846	0	0	2.36462	0	1.21661	0	1.36578	2.34881	0.9041	1.57927	1.57178	1.57756	1.53973	2.00491	0.661829	0.505051	2.21679	3.17944	1.11197	1.74496	1.8832	0.692077	1.58432	2.72759	1.46536	1.95187	1.77816	0.882398	2.19829	1.23637	2.33919	2.90772	0.369404	2.69402	2.5547	1.68026	2.33105	2.15944	2.19769
ENSG00000068796	ENSG00000068796	3.58741	3.46738	2.91877	2.26748	3.89555	5.13837	2.76672	4.29444	3.36732	3.96079	3.24328	3.54905	2.76217	2.26391	3.82265	3.45324	3.87605	3.80222	3.66673	3.02244	4.56362	3.42425	3.77863	3.46918	3.31241	4.23471	4.99799	3.75583	3.65185	4.70136	3.39252	3.28476	4.43386	3.7483	4.4727	3.1152	3.11944	4.35154	3.75574	4.56158	4.45615	3.89992	3.69402	4.59777	3.85018	4.49332	4.07017	3.87951
ENSG00000068831	ENSG00000068831	5.10678	5.94977	3.06316	5.08564	5.63252	6.85553	5.67778	5.78543	6.52145	5.2077	4.09326	5.59169	5.22645	5.0845	4.92648	5.57035	6.29477	5.35156	5.76909	6.19237	7.02686	6.454	6.56444	4.70958	6.12564	6.49849	6.69958	5.19944	5.15193	6.35979	6.15151	5.70118	5.88054	6.08203	5.91213	5.82944	4.30386	6.01627	5.61488	6.52461	5.77561	4.98738	5.50639	5.84122	5.36956	6.49716	5.55998	6.4233
ENSG00000068878	ENSG00000068878	3.66237	2.42431	4.17334	3.30495	2.82516	4.83094	3.05051	4.34551	3.90435	4.1914	4.47329	3.04815	2.65114	2.63164	4.61454	2.31998	2.9052	2.48906	3.40709	3.49778	3.87712	3.83929	3.52645	3.48495	2.99048	3.84906	3.126	3.01886	4.25954	3.90206	3.39252	2.8771	3.56713	3.55847	3.76816	2.05379	3.50131	3.12167	3.11084	3.1	3.63018	3.26557	3.56528	3.12501	2.81776	3.49332	3.27047	3.31316
ENSG00000068885	ENSG00000068885	1.68052	0	0	0	0.0881982	2.46321	0	0	0	0	0	0	0	0	0	0	0	0	0.716772	0	0.462079	0	0	0	0	0	0.983042	0	0	0	0	0.721821	0.064627	0	0	0	0	0	0	0	0	0	0	0	0	0	1.32294	0
ENSG00000068903	ENSG00000068903	2.48787	2.93451	0	1.92644	1.5907	3.39166	2.60071	2.20046	2.82418	1.81943	0	2.32023	2.00728	1.95357	2.00449	1.5357	1.26134	0	2.61489	3.47225	3.52097	2.16122	3.49366	2.91559	2.27059	2.28718	2.95267	1.3599	2.42946	2.0947	2.65555	2.65471	3.64959	3.25891	2.9829	2.92255	2.32297	2.92528	2.28367	3.35909	2.97811	1.78444	1.92143	2.5547	1.81776	4.10866	2.60304	3.49537
ENSG00000068912	ENSG00000068912	1.81802	2.28681	0	0.0195524	2.75116	4.4748	0.943593	1.08499	0	1.73197	0.0733565	1.56816	1.32921	0	1.75656	0	1.58327	2.14511	2.74919	2.47225	2.632	2.42425	1.29864	1.81937	1.64255	2.14279	3.01279	1.2819	1.63805	1.8052	2.98486	2.01728	3.31255	2.36583	2.1832	1.33759	0.396971	2.66224	1.65141	2.29855	3.56307	2.28694	2.14382	3.00216	2.11322	2.5237	1.9079	2.42008
ENSG00000068971	ENSG00000068971	2.11348	2.58937	0.670838	3.22901	0.673161	2.03258	0.702585	2.78543	0	1.63886	0.990894	0	1.00728	2.30972	1.84402	2.00964	1.0687	1.53213	2.30173	1.24985	2.19904	1.16122	2.17999	1.28332	1.76809	1.89486	0	1.4339	1.63805	2.02759	2.45761	1.96283	0.287019	1.46536	1.88774	0.337588	2.11944	1.34031	0.91444	1.81312	1.58579	1.5918	1.7959	1.68023	0.528257	2.18666	2.60304	2.65712
ENSG00000068976	ENSG00000068976	0	0	0	0	0.310591	1.75694	0	0	0.502254	0	0	0.127585	0	0	0	0	0	0.9041	0	0	1.96458	0	0	0	0	0	0	0	0	0	0	0	0	0	0	0	0	0	0	0.869703	0	0	0	0.0952654	0	1.93873	0.837509	0
ENSG00000068985	ENSG00000068985	0	0	0	0	0	0	0	0	0	0	0	0	0	0	0	0	0	0	0	0	0	0	0	0	0	0	0	0	0	0	0	0	0	0	0	0	0	0	0	0	0	0	0	0	0	0	0	0
ENSG00000069011	ENSG00000069011	0	0	0	0	0	0	0	0	0	0	0	0	0	0	0	0	0	0	0	0	0	0	0	0	0	0	0	0	0	0	0	0	0	0	0	0	0	0	0	0	0	0	0	0	0	0	0	0
ENSG00000069018	ENSG00000069018	0	0	0	0	0	0	0	0	0	0	0	0	0	0	0	0	0	0	0	0	0	0	0	0	0	0	0	0	0	0	0	0	0	0	0	0	0	0	0	0	0	0	0	0	0	0	0	0
ENSG00000069020	ENSG00000069020	2.11348	0.549844	1.60944	2.01955	0.962667	3.46321	2.41308	2.95946	3.08722	1.31693	1.15136	0	2.25521	1.01016	1.21599	2.17313	2.58327	1.14511	2.46679	3.52287	4.0064	3.39388	2.40826	1.20932	1.99048	2.5953	2.48554	2.32143	1.46117	3.06154	2.07059	2.65471	2.1801	3.08203	2.4727	1.98966	0.396971	2.73263	1.32948	2.6287	3.01205	3.40893	1.50639	1.59777	1.35833	2.63917	1.60304	2.36761
ENSG00000069122	ENSG00000069122	0	0	0	0	0	0	0	0	0	0	0	0	0	0	0	0	0	0	0	0	1.04704	0	0	0	0	0	0	0	0	0	0	0	0	0	0	0	0	0	0	0	0	0	0	0	0	0	0	0
ENSG00000069188	ENSG00000069188	0	0	0	0	0	0	0	0	0	0	0	0	0	0	0	0	0	0	0	0	0.877117	0	0	0	0	0	0.983042	0	0	0	0	0	0	0	0	0	0	0	0	0	0	0	0	0	0	0	0	0
ENSG00000069206	ENSG00000069206	0	0	0	0	0	0	0	0	0	0	0	0	0	0	0	0	0	0	0	0	0	0	0	0	0	0	0	0	0	0	0	0	0	0	0	0	0	0	0	0	0	0	0	0	0	0	0	0
ENSG00000069248	ENSG00000069248	0	1.83935	0.0858754	0	1.31059	2.50901	0.243153	1.82195	1.50225	0.316932	0	1.32023	0	0.117071	0	0.173134	1.43127	1.35156	2.21154	1.12432	2.40068	0.424255	1.75115	1.13131	1.50505	1.21679	2.39808	0	0.522571	2.72274	2.49943	1.84735	1.47966	2.0179	2.28629	2.05379	1.7189	2.38471	0.329477	2.02724	2.44377	0.784441	0.658392	1.83223	0.943294	0.260663	1.9079	0
ENSG00000069275	ENSG00000069275	6.11348	6.1937	3.74409	5.35047	6.17212	7.49912	5.82058	6.20046	6.17468	5.72065	4.22536	5.38093	5.64391	4.6226	5.03268	5.3992	6.08789	5.68307	6.00217	6.31594	7.40459	6.29872	6.38387	5.03285	6.05964	5.95014	6.85751	5.66272	5.2819	6.38011	6.31266	5.85485	6.94114	6.42266	6.30789	5.76864	5.27472	6.4696	5.3351	6.70648	6.42184	5.42348	5.55563	6.15776	5.58233	6.87831	6.4104	6.8559
ENSG00000069329	ENSG00000069329	4.45662	4.83113	2.13027	3.30495	4.9295	5.61754	4.56508	4.73843	5.12116	4.08952	2.42699	5.10159	3.46672	4.09108	3.48448	4.10725	4.19208	4.25202	4.97844	5.05721	5.5566	4.64665	4.62057	4.19979	4.43105	4.83738	5.7644	4.3881	4.07716	5.32177	5.25279	4.78595	5.22113	5.12833	5.35905	5.54146	3.77548	5.07502	4.5193	5.68496	4.95211	3.88598	4.76273	5.06489	4.67121	5.63917	5.42247	5.31316
ENSG00000069345	ENSG00000069345	3.16594	3.28681	2.29533	2.66341	3.43397	4.4977	3.07604	4.05461	2.86482	3.92179	2.51814	2.96409	2.70772	2.47964	2.71075	2.22376	3.0687	2.83699	3.32343	3.39281	4.46208	3.454	3.24054	3.26517	3.22752	4.2699	4.25606	2.50429	3.06689	3.39016	3.32435	3.26239	3.28702	3.78729	3.87125	3.1152	2.5986	4.01274	3.26021	4.01475	3.90772	3.15368	2.86003	3.79571	2.85018	4.04726	3.85543	3.97028
ENSG00000069399	ENSG00000069399	3.19148	4.73747	1.60944	3.18948	4.2846	4.10893	3.70258	4.17245	4.88472	2.58995	1.71079	4.3426	3.43355	4.46959	2.34152	3.61371	4.01623	3.27756	4.38662	4.94102	4.8658	5.06811	4.39056	3.22818	4.20549	3.50957	4.91378	3.39738	3.52257	4.81518	3.90931	4.30678	4.07958	4.667	4.34717	4.76864	2.53447	4.42778	4.18746	4.46388	3.49268	3.76933	4.51637	4.1968	4.08625	4.73315	4.78237	3.61272
ENSG00000069424	ENSG00000069424	3.91318	4.7808	1.94386	3.26748	4.38588	4.68892	4.34119	4.25491	4.47626	3.01737	2.26098	3.94959	2.76217	3.30972	3.34152	4.33156	4.14399	3.59442	4.11532	5.23475	5.4085	4.42425	4.71605	3.24679	4.33287	4.70222	4.92946	3.68183	3.41334	4.67967	4.15151	4.70533	5.21437	4.67741	4.4944	4.17409	3.07504	4.81605	4.71318	5.33919	4.30003	3.3694	4.41328	4.53267	4.08625	4.97216	4.89062	5.31316
ENSG00000069431	ENSG00000069431	0	0	0	0	0	0	0	0	0	0	0	0	0	0	0	0	0	0	0	0	1.46208	1.64665	0	0	0	0	0	0	0	0	0	0	0	0	0	0	0	0	0	0	0	0	0	0	0	0	0	0
ENSG00000069482	ENSG00000069482	0	0	0	0	0	0	0	0	0	0	0	0	0	0	0	0	0	0	0	0	0	0	0	0	0	0	0	0	0	0	0	0	0	0	0	0	0	0	0	0	0	0	0	0	0	0	0	0
ENSG00000069493	ENSG00000069493	4.72491	4.54984	2.84076	4.04192	4.90412	6.63572	4.65254	4.53345	4.90435	4.69775	4.24328	4.5199	4.46672	3.439	4.51145	4.06622	5.13171	5.43335	5.14608	4.3231	5.61858	5.10608	4.75115	4.1413	5.05349	5.10432	6.10198	4.77018	4.08736	5.15883	5.48389	4.92772	5.53495	5.17318	5.3352	4.7494	4.79614	5.94394	4.41694	5.35909	5.66794	4.39915	4.70279	5.48758	4.89749	5.70029	4.38595	5.68954
ENSG00000069509	ENSG00000069509	1.44605	0	0	0	0.310591	2.2639	0.0505082	1.40692	1.6949	1.0539	0.362863	1.49016	0	0.117071	1.21599	0.365779	1.96178	1.02963	1.71677	0	0	0	1.51014	0	0	0	2.20543	0.919328	0	0	1.45761	2.21659	0.287019	0.880401	0.750239	0	0	0.340314	0.91444	0.491192	0.755714	0	0	1.68023	0.68026	0.523697	1.68551	0.612724
ENSG00000069535	ENSG00000069535	0	0	0	0	0	0	0	0	0	0	0	0	0	0	0	0	0	0	0	0	0	0.839292	0	0	0	0	0	0	0	0	0	0	0	0	0	0	0	0	0	0	0	0	0	0	0	0	0	0
ENSG00000069667	ENSG00000069667	4.99521	4.78931	2.84076	4.06395	4.01103	5.99685	3.71889	4.39484	3.99868	4.88172	3.72361	3.89009	4.09475	3.59512	4.07849	4.46381	4.91955	3.6926	4.71677	4.81464	5.31174	4.08722	4.67276	4.02748	4.46853	4.46472	5.73347	4.35038	3.88012	4.54216	4.91704	5.02394	5.07212	4.77764	4.84616	3.67998	4.2845	5.37374	4.66933	5.6889	5.41234	4.05746	4.46575	4.96973	4.54816	5.64609	4.38595	5.48924
ENSG00000069696	ENSG00000069696	0	0	0	0	0	0	0	0	0	0	0	0	0	0	0	0	0	0	0	0	0.199045	0	0	0	0	0	0	0	0	0	0	0	0	0	0	0	0	0	0	0	0	0	0	0	0	0	0	0
ENSG00000069702	ENSG00000069702	4.08651	2.90348	0	0.34148	2.31059	4.22326	0.243153	2.40692	1.86482	1.73197	1.71079	2.36462	1.59225	1.47964	0.563913	2.36578	3.7532	2.6926	3.01223	3.15675	2.96458	2.59418	3.8189	1.96139	2.82698	0	4.05629	1.63554	1.02507	2.63527	2.22813	3.80155	3.23455	1.95079	2.75024	2.23067	2.95769	3.7497	1.32948	3.27779	3.88957	1.65891	2.58439	3.57639	2.21631	3.06802	1.21602	2.78265
ENSG00000069712	ENSG00000069712	0	0	0	0	0	0.968445	0	0.66995	0	0	0	0	0.00728413	0	0	0	0	0	0	0	0	0	0	0	0	0	0.983042	0	0	0.220235	0	0	0	0	0	0	0	0	0.329477	0	1.17075	0	0	0.0952654	0	1.10866	0	0.612724
ENSG00000069764	ENSG00000069764	0	0	0	0	0	0	0	0	0	0	0	0	0	0	0	0	0	0	0	0	0	0	0	0	0	0	0	0	0	0	0	0	0	0	0	0	0	0	0	0	0	0	0	0	0	0	0	0
ENSG00000069812	ENSG00000069812	0	0	0	0	0	0	0	0	0	0	0	0	0	0	0	0	0	0	0	0	0.462079	0	0	0	0	0	0	0	0	0	0	0	0	0	0	0	0	0	0	0	0	0	0	0	0	0	0	0
ENSG00000069849	ENSG00000069849	2.64399	2.93451	0.670838	1.60451	3.31059	4.45153	3.02451	2.30738	3.60179	1.53932	1.22536	3.02067	2.65114	1.39718	0.563913	2.49506	1.43127	2.14511	3.63238	3.18845	3.30338	2.64665	2.54256	0.86828	2.27059	2.41842	3.96794	0.919328	1.6925	3.12713	3.49943	2.90625	3.03425	2.36583	3.04302	2.88779	2.66001	3.29451	2.37387	3.16926	2.71507	2.62574	2.86003	3.79571	1.35833	2.98313	3.07017	2.74201
ENSG00000069869	ENSG00000069869	0	0	0	0	0	0.0939758	0	1.08499	0	0	0	0	0	0	0	0	0	0	0	0	0	0.161221	0	0	0	0	0	0	0	0	0	0	0	0	0.428311	0	0	0	0	0	0.585789	0	0	0	0	0	0	0
ENSG00000069943	ENSG00000069943	2.00244	2.08036	1.89323	1.01955	2.54763	3.86657	1.05051	2.35801	2.73929	1.90189	1.65832	2.74649	0.592247	2.59512	0.341521	2.27267	1.58327	0	2.61489	2.57178	3.04704	2.00922	2.00491	1.71628	1.35305	2.14279	2.95267	1.4339	1.6925	2.72274	2.22813	3.41214	1.72759	2.7284	2.67624	2.6177	2.11944	2.19829	1.41694	2.72385	3.39314	2.98084	2.86003	3.39295	1.60626	2.58259	1.68551	2.31316
ENSG00000069956	ENSG00000069956	2.00244	0	0	0	2.0882	2.46321	1.05051	2.30738	1.15433	0.539325	0.990894	0	0	0	0	0	1.72077	1.02963	2.11532	0.249855	0.877117	1.16122	0.510143	0.961389	0.183123	0.21679	2.95267	0.919328	1.18554	2.33571	1.76247	2.26239	1.9391	0.880401	2.71371	0.337588	0	2.86388	0	2.12346	2.17075	1.52141	1.42393	2.5103	0.817764	2.63917	0.515581	1.78265
ENSG00000069966	ENSG00000069966	3.38096	3.2379	0	2.34148	2.96267	4.09398	2.49108	2.92629	3.71727	2.90189	1.76141	2.64216	2.3996	1.01016	3.21599	2.27267	3.54674	2.02963	2.11532	3.49778	4.28651	3.04875	3.26017	2.71628	2.99048	2.84906	3.80747	1.91933	3.42946	3.8832	2.69208	2.93481	3.50203	3.28639	3.10074	1.53023	2.80296	3.31759	2.4994	3.29855	3.88957	2.15368	2.82832	3.68023	1.75065	3.5237	2.21602	3.82218
ENSG00000069974	ENSG00000069974	4.12677	4.4352	3.08588	3.77444	4.49192	5.49201	3.56508	4.52239	3.71727	1.90189	3.65832	4.22712	3.36484	4.09108	1.92648	3.68771	3.50927	3.99926	5.17023	4.52287	5.30338	5.16122	4.16965	3.85621	4.44991	4.38671	5.28072	4.42486	4.0037	4.6465	4.27704	4.58432	4.75579	4.44112	4.56786	4.63876	3.76154	4.88721	4.18746	5.02724	4.90772	4.32876	4.31374	5.13235	4.07258	4.94996	4.70541	4.60141
ENSG00000069998	ENSG00000069998	1.35859	2.5092	0	0	1.89555	3.69884	1.82812	2.25491	2.60179	2.0539	0	2.44951	2.25521	0.631644	1.07849	1.45324	1.8463	2.08852	2.74919	1.66489	3.52097	2.64665	1.57427	2.35371	1.50505	1.06479	3.6269	1.5714	0.638048	2.02759	1.95511	2.54779	3.09437	1.8804	2.71371	2.33759	1.46736	3.06823	1.32948	3.05191	1.28623	1.28694	1.42393	2.93657	2.00219	2.69362	2.46978	3.28515
ENSG00000070010	ENSG00000070010	2.16594	2.02377	1.47819	2.92644	1.50324	3.69884	1.82812	2.85758	3.33876	2.63886	1.94783	3.15312	1.81464	1.76915	2.96601	1.88934	3.21554	2.80222	2.54274	3.41978	4.04704	2.96858	3.09511	1.42082	3.0411	2.70222	3.25606	1.86686	1.39704	2.8052	3.15151	3.52918	2.76507	2.31336	2.42831	3.38821	1.77548	3.04075	2.32948	2.81312	2.53999	2.65891	2.42393	3.5103	2.31253	3.5237	2.10054	2.61272
ENSG00000070018	ENSG00000070018	0	0	0	0	0	0	0	0	0	0	0	0	0.814639	0	0.341521	0	0.261342	0	0	0.98682	0	1.64665	0	0	0	0	0	0	0	0	0	0	0	0	0	0	0	0	0	0	0	0	0	0	0	0	0	0
ENSG00000070019	ENSG00000070019	0	0	0	0	0	0	0	0	0	0	0	0	0	0	0	0	0	0	0	0	0	0	0	0	0	0	0	0	0	0	0	0	0	0	0	0	0	0	0	0	0	0	0	0	0	0	0	0
ENSG00000070031	ENSG00000070031	0	0	0	0	0	0	0	0	0	0	0	0	0	0	0	0	0	0	0	0	0	0	0	0	0	0	0	0	0	0	0	0	0	0	0	0	0	0	0	0	0	0	0	0	0	0	0	0
ENSG00000070047	ENSG00000070047	3.05903	3.73747	0.2558	2.18948	3.23116	4.7758	3.10113	3.80381	3.90435	2.63886	1.71079	3.66008	1.59225	2.21661	1.84402	3.41017	3.7532	2.19956	3.73307	3.18845	3.98564	3.23161	3.26017	3.09067	3.09001	4.12368	4.20543	3.3018	2.8918	3.72274	3.5796	3.77018	3.8547	4.03421	3.95187	3.65952	3.05232	4.0952	3.41694	4.18049	3.51653	2.3694	3.60325	3.71976	2.88189	4.0262	3.89062	4.18258
ENSG00000070061	ENSG00000070061	0.165943	0	0	1.18948	2.25812	2.50901	0.702585	1.40692	0	0	0	1.32023	1.17721	1.01016	1.21599	0.687707	1.0687	1.35156	0.95778	0	1.19904	0	1.05071	0	0.183123	0	1.568	0.812413	0.259536	1.63527	2.01401	0.262389	3.06463	0.143435	2.23567	0.115196	0	1.14767	1.02992	1.41719	1.75571	0.65891	0.506389	2.21074	0	2.84563	1.68551	1.61272
ENSG00000070081	ENSG00000070081	2.26548	1.18727	1.72973	2.01955	2.54763	4.43975	2.33062	2.58749	1.15433	3.28656	2.11288	2.77966	1.70772	1.47964	2.457	2.31998	2.9052	1.6926	2.11532	2.41978	3.632	2.74618	3.22064	2.09067	2.88356	2.21679	3.77312	2.24126	1.8918	2.02759	3.15151	2.51032	3.47966	2.46536	4.07217	2.65952	2.24497	3.12167	2.45876	2.69283	3.88957	3.10637	2.0369	3.18273	2.31253	3.22414	2.64486	3.56692
ENSG00000070087	ENSG00000070087	0.528513	0	0	0	0	0.968445	0	0	0	0	0	0	0	0	0	0	0	0.252024	0	0	0	0	0	0	0	0	0.857511	0	0	0	0	0	0	0	0	0	0	0	0	0	0.170752	0	0	0.510303	0	0	0	0.934652
ENSG00000070159	ENSG00000070159	0	0	0	0	0	0	0	0	0	0	0	0	0	0	0	0	0	0	0	0	1.46208	0	0	0	0	0	0	0	0	0	0	0	0	0	0	0	0	0	0	0	0	0	0	0	0	0	0	0
ENSG00000070182	ENSG00000070182	2.11348	0.701847	2.94386	3.10702	2.75116	3.65876	2.19735	3.33291	2.73929	2.86125	2.88071	3.07512	1.46672	3.11707	3.18282	1.45324	0	3.25202	1.8423	0.472247	1.33655	3.56721	0.858067	2.91559	1.18312	2.41842	1.98304	1.63554	4.17601	2.02759	0	1.43231	0.64959	0	3.3352	1.23067	2.62963	2.04075	2.28367	1.07615	2.39314	2.78444	2.42393	2.26519	0	1.63917	2.80098	0.934652
ENSG00000070190	ENSG00000070190	3.88215	3.88771	2.67084	4.01955	4.90412	5.64856	4.07604	4.77615	4.61376	3.28656	2.83417	5.12759	2.86527	4.60434	3.457	3.31998	3.9052	4.43335	5.04524	4.39281	5.1809	5.32311	4.22064	4.17084	3.82698	4.67622	4.91378	4.31165	4.52257	4.41663	4.95511	4.39167	4.50203	4.33983	4.74119	4.6177	3.92053	4.99853	4.09766	5.08215	5.43128	4.34923	5.12437	5.23822	4.05877	4.74609	5.09301	4.28515
ENSG00000070193	ENSG00000070193	0	0	0	0	0	0	0	0	0	0	0	0	0	0	0	0	0	0	0	0	0	0	0	0	0	0	0	0	0	0	0	0	0	0	0	0	0	0	0	0	0	0	0	0	0	0	0	0
ENSG00000070214	ENSG00000070214	2.52851	2.28681	1.17334	1.92644	2.5907	4.01681	2.91558	2.85758	2.82418	2.48686	1.81032	2.96409	2.25521	1.83328	2.40041	2.12067	3.7849	3.30265	3.21154	2.52287	4.02686	3.51172	3.1168	3.00578	2.43105	3.32113	4.126	2.39738	2.82025	3.97512	2.49943	3.56617	3.66949	3.39136	3.4944	2.73969	1.82993	3.79975	2.5774	3.47304	3.79524	2.89992	3.48621	3.68023	2.26522	3.72009	3.18801	4.10458
ENSG00000070269	ENSG00000070269	1.94355	2.37992	1.4078	0.34148	2.5907	3.7758	2.56508	2.35801	2.39534	2.53932	0.903431	2.12759	0.814639	2.21661	0.0784863	2.27267	2.26134	2.08852	2.64966	0.98682	2.26943	3.69727	2.22064	2.20932	0.768086	0.894862	3.568	0.919328	2.82025	2.15883	2.61808	2.99031	2.76507	2.68776	3.45068	2.92255	1.5986	3.36268	2.53893	3.31901	2.87119	2.19948	2.86003	3.18273	1.05877	3.26066	3.10054	2.89813
ENSG00000070366	ENSG00000070366	1.16594	2.54984	0	1.01955	1.67316	3.61754	1.88701	1.20046	3.05245	1.81943	0	1.22712	1.32921	1.21661	1.21599	1.45324	1.58327	1.7666	2.71677	2.61909	3.94321	0.161221	3.3175	0.661829	1.76809	2.53872	3.17944	2.15637	1.39704	3.49325	2.54007	2.54779	2.64959	3.05033	2.63776	1.53023	0.882398	2.51024	1.4994	2.75423	0.907717	0	1.33646	1.90262	0.817764	2.84563	2.15944	3.59
ENSG00000070367	ENSG00000070367	2.16594	0	0.89323	1.60451	2.78864	3.95196	1.99804	2.82195	1.6949	1.9799	1.65832	2.60563	0.814639	1.70203	0	0.825211	2.26134	1.25202	3.11532	1.83482	0.877117	1.53973	1.9576	2.24679	1.64255	2.5953	3.73793	2.75583	2.46117	2.33571	3.30089	2.93481	3.54575	2.76793	3.78586	2.6177	1.7189	3.86388	2.28367	2.59553	2.79524	2.5918	2.82832	3.90262	2.81776	2.33105	2.27047	2.74201
ENSG00000070371	ENSG00000070371	0	0	0	0	0	0	0	0	0	0	0	0	0	0	0	0	0	0	0	0	0	0	0	0	0	0.21679	0	0	0	0.9572	0.370149	0.0697439	0	0	0	0	0	0	0	0	0	0	0	0	0	0	0.100544	0
ENSG00000070388	ENSG00000070388	0	0	0	0	0	0.316368	0	0	0	0	0	0	0	0	0	0	0	0	0	0	0.684472	0	0.37264	0	0.505051	1.06479	0	0	0	0	0	0	0	0	0	0	0	0	0	0	0	0	0	0	0	0	0	0
ENSG00000070404	ENSG00000070404	0	0	0	0	0	0	0	0.084987	0.279862	0	0	0	0.329212	0	0	0	0	0	0	0	0	0	0	0	0	0	0	0	0	0	0	0	0	0	0	0	0	0	0	0	0	0	0	0	0	0	0.322936	0
ENSG00000070413	ENSG00000070413	2.68052	4.09416	0.2558	2.60451	4.56932	4.71847	3.49108	3.4773	4.15433	2.48686	2.3297	3.07512	2.3996	2.92443	2.07849	3.38815	3.87605	3.02963	4.31262	4.39281	5.01667	3.454	3.66542	3.37078	3.0411	3.84906	4.25606	3.37876	3.46117	4.75421	2.862	3.97663	3.78345	3.70822	4.02822	4.57463	2.77548	4.29451	3.65141	4.32913	4.21515	3.5918	4.23128	3.98604	3.68026	4.0262	3.99131	4.38091
ENSG00000070423	ENSG00000070423	3.33587	3.87177	1.3338	3.54311	3.61176	4.29037	4.15004	3.43076	4.42282	3.61461	2.88071	3.49016	3.09475	2.55764	2.80095	3.34306	4.16823	3.44467	3.54274	4.20405	4.95393	4.00922	4.26988	2.42082	4.1604	4.40266	4.17944	3.11197	2.61003	4.02759	3.92474	3.78595	3.83722	4.09763	3.38251	3.85216	2.80296	4.08178	3.26021	3.93745	3.53999	2.69133	3.62187	4.16851	3.71588	4.44653	3.55998	4.67881
ENSG00000070444	ENSG00000070444	2.75091	3.05234	0	2.26748	3.17566	3.93528	3.30924	2.85758	2.6949	2.31693	2.3297	3.60563	1.70772	2.0646	2.21599	1.68771	3.39063	1.7666	2.71677	4.15675	4.32006	3.51172	2.72314	2.00578	2.93801	3.02414	3.5066	1.50429	2.55232	3.51792	3.07059	3.30678	3.31255	2.76793	3.2612	3.63876	2.02924	3.56913	2.94419	3.79862	2.75571	1.78444	2.72878	3.5103	2.48761	3.9611	4.02338	3.19769
ENSG00000070476	ENSG00000070476	2.78485	2.08036	1.78632	2.47898	3.61176	4.13837	2.79774	2.74795	3.82418	2.58995	2.11288	2.07512	2.09475	1.83328	1.21599	3.31998	2.34881	2.19956	2.46679	3.30875	4.06694	2.83929	3.4601	1.76874	2.82698	3.5953	3.87381	2.2819	2.22301	2.58947	3.43624	3.9206	2.97152	2.25891	3.51577	3.02209	1.93302	3.2472	3.18746	2.95062	3.39314	2.52141	3.48621	3.21074	1.75065	3.66666	3.44632	4.32697
ENSG00000070495	ENSG00000070495	1.88215	1.70185	0	0	1.20368	2.50901	1.41308	2.54442	2.50225	0	0	2.32023	0	1.21661	0.0784863	0.825211	1.8463	0.9041	1.57927	2.12432	2.46208	3.00922	2.83207	0.86828	1.99048	2.28718	3.126	1.01886	1.39704	2.63527	2.54007	2.16928	2.38656	2.68776	2.23567	2.85216	1.46736	2.29451	1.65141	3.21366	2.87119	2.24387	1.7959	2.63959	1.16569	2.18666	2.27047	2.00504
ENSG00000070501	ENSG00000070501	1.68052	0.549844	0.2558	1.34148	2.45743	3.23693	1.05051	2.25491	2.33876	0.73197	1.99089	1.64216	1.46672	1.89468	1.07849	1.27267	0	2.25202	2.92977	2.52287	2.26943	2.53973	2.63567	1.76874	1.88356	2.47982	0.205435	2.3599	2.06689	1.8052	2.82958	1.96283	2.00323	2.8804	3.23567	1.43712	2.2845	2.8949	1.72179	2.12346	1.39314	1.44741	1.92143	2.5547	1.52826	2.0262	2.03914	1.42008
ENSG00000070526	ENSG00000070526	0	0	0	0	0	0	0	0	0	0.053898	0	0	0	0	0	0	0.261342	0	0.427265	0.98682	0	0	0	0	0	0	0.205435	0	0	1.22023	0	0	0.287019	0	0	0	0	0	0	0	0	0	0	0	0	0.260663	0	0.197686
ENSG00000070540	ENSG00000070540	0.680516	2.70185	0	1.60451	2.96267	2.59648	2.37244	2.95946	3.01683	2.53932	1.85763	3.07512	0.814639	2.59512	2.21599	2.00964	2.26134	1.6926	2.61489	3.30875	2.68447	2.36285	2.33611	1.54635	2.76809	3.35429	1.92164	2.53824	2.82025	2.0947	2.92474	3.19313	2.83722	2.25891	2.95187	3.1152	1.93302	2.83217	2.18746	3.1	2.90772	1.44741	3.19445	2.4645	2.60626	3.49332	2.87313	2.97028
ENSG00000070601	ENSG00000070601	0	0	0	0	0	0	0	0	0	0	0	0	0	0	0	0	0	0	0	0	0	0	0	0	0	0	0	0	0	0	0	0	0	0	0	0	0	0	0	0	0	0	0	0	0	0	0	0
ENSG00000070610	ENSG00000070610	2.35859	2.42431	0.89323	1.60451	2.67316	3.12372	2.56508	2.14388	2.82418	2.94142	1.15136	3.32023	2.09475	2.0646	0	2.41017	3.01623	3.08852	2.64966	3.41978	3.89948	3.59418	3.33611	2.04885	2.57544	3.47982	2.88993	2.72668	2.14706	2.92067	2.92474	2.58432	3.47966	3.31336	2.85458	3.77816	2.46736	3.27105	2.65141	3.39808	3.28623	2.24387	3.06438	3.23822	2.48761	3.86947	3.21602	2.74201
ENSG00000070614	ENSG00000070614	0	3.66532	0.992766	0.34148	2.99509	2.79442	2.60071	1.82195	3.01683	0	0.810322	2.99266	1.59225	2.92443	0	2.98049	3.54674	1.9041	3.32343	4.53526	4.19904	3.83929	3.57427	2.84403	2.64255	3.02414	2.48554	0.571405	2.29516	4.02759	3.49943	3.75424	3.76507	1.8804	2.92016	4.17409	2.07504	2.76658	2.02992	4.06408	2.22965	2.28694	3.29066	3.15416	2.11322	3.86947	4.46978	2.74201
ENSG00000070669	ENSG00000070669	1.60652	1.96488	0	0.604515	0.825164	2.03258	1.05051	0	1.78236	1.9799	0.362863	0	0	0	1.21599	0	2.0687	1.44467	0.579268	1.75235	0.877117	1.16122	2.40826	1.28332	1.18312	0.702217	1.09852	0.433901	0	1.8832	0	1.06974	0.64959	1.0179	1.51577	0.700158	0	0.662242	1.4994	1.6287	0.170752	0.899919	0.143819	0	1.05877	0	0.322936	2.13629
ENSG00000070718	ENSG00000070718	2.26548	1.18727	0.407804	2.82691	2.86079	3.93528	0.413078	2.30738	2.01683	2.25553	1.42699	2.81208	2.00728	2.55764	1.457	1.68771	2.50927	1.83699	2.25734	2.30875	3.46208	2.69727	2.93335	0.86828	2.99048	2.89486	3.23097	3.06617	2.14706	2.9572	3.5199	2.58432	2.76507	3.53575	1.67624	2.48443	2.46736	3.27105	2.32948	3.31901	2.83372	1.52141	2.14382	2.93657	0	3.86947	2.10054	3.39408
ENSG00000070729	ENSG00000070729	0	0	0	0	0	0	0	0	0	0	0	0	0	0	0	0	0	0	0	1.36533	0.684472	0	0	0	0	0	0	0	0	0	0	0	0	0	0	0	0	0	0	0	0	0	0	0	0	0	0	0
ENSG00000070731	ENSG00000070731	0	2.54984	0	1.60451	2.45743	2.46321	2.60071	1.50002	3.15433	0	0.0733565	1.96409	1.70772	2.76915	1.07849	2.41017	2.16823	2.83699	2.21154	3.15675	3.52097	4.08722	2.63567	1.76874	1.50505	2.5953	2.88993	2.19944	0.522571	3.22023	2.07059	2.26239	3.45694	3.2309	3.15623	2.17409	1.39697	1.73263	2.68703	2.92415	3.07764	2.10637	2.62187	2.5103	2.16569	3.26066	2.80098	3.16731
ENSG00000070748	ENSG00000070748	0	0	0	0	0	0	0	0	0	0	0	0	0	0	0	0	0	0	0	0	0	0	0	0	0	0	0	0	0	0	0	0	0	0	0	0	0	0	0	0	0	0	0	0	0	0	0	0
ENSG00000070756	ENSG00000070756	8.00515	8.3778	6.77762	7.67419	8.41088	9.54106	8.08078	8.46292	8.48769	8.01968	6.91466	8.24578	7.71292	7.04612	7.78723	7.88049	8.34615	7.95543	8.51473	8.52908	9.28013	8.1385	8.42955	7.69864	8.32139	8.65807	9.35917	8.01811	7.97309	8.83249	8.6977	8.47184	8.52338	8.47286	8.96844	8.29262	7.36506	8.86093	8.11493	9.1444	8.70991	7.94095	8.27457	8.92974	8.0492	8.76846	8.76232	8.82035
ENSG00000070759	ENSG00000070759	0.358588	1.37992	0	0.826907	2.0882	1.59648	1.24315	1.20046	2.78236	0	0	1.12759	0.00728413	0	0	0	0	1.02963	1.50527	2.12432	1.19904	0.839292	0.858067	0.86828	0.183123	0.21679	0	0.433901	0	2.15883	0.955111	1.34985	1.47966	0	0.887742	0	0.396971	0.925276	0	1.69283	1.39314	0	1.33646	1.41719	0	1.26066	1.9079	1.93465
ENSG00000070761	ENSG00000070761	0.818019	1.77224	0	0	1.75116	2.09398	1.49108	1.30738	0.694899	1.0539	0.810322	1.71255	0.329212	0	1.56391	1.36578	1.0687	2.39887	1.25734	0.664892	1.04704	1.42425	0	0.86828	1.50505	0.21679	2.04194	1.19944	0.638048	2.22023	1.1775	2.43231	2.33765	1.95079	0	2.17409	0.660005	2.0952	1.32948	1.75423	1.97811	1.78444	0.336464	1.41719	2.35833	2.0262	1.42247	2.31316
ENSG00000070770	ENSG00000070770	2.44605	2.58937	1.67084	1.82691	3.86079	4.73783	3.60071	3.28138	3.24949	2.77636	2.29575	2.40769	2.3996	1.47964	2.21599	0.950742	2.65366	2.39887	2.42727	3.59563	4.12504	3.454	3.17999	2.51598	2.18312	3.35429	4.74681	3.01886	2.52257	3.97512	3.34743	2.68865	3.47966	3.33983	3.63776	3.14494	0	3.4696	2.68703	3.47304	3.51653	2.40893	3.2672	4.00216	2.52826	4.18666	3.21602	4.13629
ENSG00000070778	ENSG00000070778	0	0	0	0	0	0	0	0	0	0	0	0	0	0	0	0	0	0	0	0	0	0	0	0	0	0	0	0	0	0	0	0	0	0	0	0	0	0	0	0	0	0	0	0	0	0	0	0
ENSG00000070785	ENSG00000070785	1.44605	0.379919	0	1.34148	0	2.4159	0	1.50002	1.15433	0.053898	0	1.56816	0.592247	0	0	1.45324	2.65366	2.02963	2.01223	2.12432	1.19904	1.29872	1.69457	0.420821	1.76809	1.06479	0	0	0.259536	1.33571	0.692077	1.90625	2.1801	1.55847	1.59824	1.85216	0	0.147668	0.499402	2.81312	1.75571	0	1.50639	1.21074	0.68026	2.10866	0.975013	1.31316
ENSG00000070808	ENSG00000070808	0	0	0	0	0	0	0	0	0	0	0	0	0	0	0	0	0	0	0	0	0	0	0	0	0	0	0	0	0	0	0	0	0	0	0	0	0	0	0	0	0	0	0	0	0	0	0	0
ENSG00000070814	ENSG00000070814	1.35859	3.3572	0.992766	3.10702	3.0268	4.0636	3.02451	2.92629	2.90435	1.53932	1.36286	2.27443	1.70772	1.01016	0.563913	2.17313	2.58327	2.61459	2.95778	3.83482	4.91054	3.26556	3.79218	1.71628	3.67498	2.70222	2.52736	2.15637	2.02507	3.12713	3.32435	2.12037	2.83722	2.98474	2.63776	2.73969	2.02924	2.54977	2.78891	3.5443	3.10935	1.5918	2.19445	2.90262	2.64373	3.4623	3.34847	3.42008
ENSG00000070831	ENSG00000070831	6.06595	5.38554	5.24069	4.49529	6.39502	7.43827	5.46715	6.22112	5.63154	5.41847	5.66498	5.77556	4.93802	5.39718	5.04196	5.46907	5.7849	5.88346	6.52413	6.11198	6.37696	6.14307	5.8056	5.76229	5.20549	5.86065	7.10371	5.87684	6.273	6.49325	6.31266	6.47184	6.41336	6.1015	6.84194	6.21673	5.49711	6.82211	5.7848	6.42901	6.86424	6.2329	6.39175	7.15776	5.87797	6.64609	6.29694	6.21635
ENSG00000070882	ENSG00000070882	2.26548	1.96488	1.17334	0.0195524	1.67316	3.43975	1.05051	1.40692	2.6491	1.1914	0	1.22712	1.32921	0.894678	0	0.173134	2.72077	2.44467	2.01223	2.12432	2.57756	1.64665	0.858067	1.76874	0.183123	1.21679	3.30497	0.281898	1.39704	2.49325	1.1775	2.47184	2.1801	2.55847	1.67624	1.70016	0.0750427	2.04075	1.72179	2.45467	2.22965	0.784441	2.33646	1.09527	1.05877	2.18666	1.68551	2.86065
ENSG00000070886	ENSG00000070886	0	0	0	0	0	0	0	0	0	0	0	0	0	0	0	0	0	0	0	0	0	0	0	0	0	0	0	0	0	0	0	0	0	0	0	0	0	0	0	0	0	0	0	0	0	0	0	0
ENSG00000070915	ENSG00000070915	0	0	0	0	0.503236	0	0	0	0	0	0	0	0	0	0	0	0	0	0	0	0.684472	0	0	0	0	0	0	0	0	0	0.370149	0	0	0	0	0	0	0	0	0	0	0	0	0	0	0	0	0
ENSG00000070950	ENSG00000070950	1.05903	0.549844	0	0	0	1.59648	0	0.500025	0	0	0	0.642158	0	0	0	0	0	0.252024	1.7809	0	0	0	0.510143	0	0	1.47982	1.98304	0	0.937608	0.442627	0	0	1.1801	0	1.23567	0.115196	0.660005	0	0	0.869703	0.585789	0	1.24335	0.680228	0.165687	1.10866	0.322936	1.61272
ENSG00000070961	ENSG00000070961	5.26548	5.6928	3.59367	5.01955	5.80244	6.80822	5.19735	5.77149	6.13369	5.06289	4.42699	5.62401	4.81464	5.10413	4.6392	5.07314	5.50927	5.65899	5.73712	5.59563	6.32006	5.81657	5.9576	4.96139	5.35305	5.68276	6.08808	5.52136	5.24595	6.27552	5.99586	5.99371	5.71328	5.91602	5.7637	5.8017	5.17833	5.4436	5.31816	6.29338	6.21878	5.26557	6.09802	6.35265	5.19754	6.22875	5.79635	6.23843
ENSG00000070985	ENSG00000070985	0	0	0	0	0	0	0	0	0	0	0	0	0	0	0	0	0	0	0	0	0	0	0	0	0	0	0	0	0	0	0	0	0	0	0	0	0	0	0	0	0	0	0	0	0	0	0	0
ENSG00000071051	ENSG00000071051	3.38096	4.10784	2.37128	2.77444	4.14709	5.25721	4.50054	4.45422	4.62564	4.25553	2.42699	3.87482	3.43355	2.73598	4.00449	2.12067	4.56512	3.93652	4.25734	4.58376	5.16252	4.65947	4.70892	2.96139	4.1604	4.00339	5.09852	3.75583	3.80797	4.61255	4.38138	3.56617	4.8547	4.55847	4.15623	3.50751	3.30386	4.94764	3.68703	4.65308	4.09358	3.75407	4.10465	4.11022	3.68026	4.86947	3.89062	4.83189
ENSG00000071054	ENSG00000071054	4.59699	6.22854	3.70059	4.83973	5.34873	6.35136	5.7939	5.46581	6.17468	4.50015	3.56164	5.54423	5.13657	5.2755	4.4708	5.53069	5.56512	4.78452	5.59719	6.22331	7.08413	6.20998	5.93335	5.1413	5.86962	5.81372	5.66017	5.25152	5.36806	6.02329	5.87794	5.59331	5.92675	6.0138	5.80335	5.99376	4.84323	5.97331	5.39017	6.41244	5.55157	5.31842	5.70279	5.63959	5.21631	6.12856	6.06248	6.25297
ENSG00000071073	ENSG00000071073	3.83432	2.46738	1.84076	2.18948	3.50324	5.3545	2.91558	3.50002	3.27986	3.61461	2.81032	3.07512	1.32921	2.98214	2.96601	2.36578	3.16823	3.67349	4.15216	2.24985	3.54954	2.96858	3.07308	2.38765	2.64255	3.62278	4.60753	3.2205	3.67908	3.18986	3.67393	3.94889	3.52406	4.03421	4.12875	2.81564	2.90793	4.16049	3.0019	3.89718	4.09358	3.308	3.7115	4.5547	3.13969	3.4623	3.55998	3.28515
ENSG00000071082	ENSG00000071082	4.54841	3.66532	3.80012	3.87753	3.86079	8.98829	4.18567	5.30092	3.92372	5.53932	5.07336	3.76317	4.29269	3.5765	4.82265	3.27267	4.8005	5.68307	3.8272	4.63068	4.26943	5.81657	4.8255	4.05942	4.4869	3.41842	5.19898	4.80546	3.65185	3.39016	5.08439	5.06329	5.26102	5.08203	5.83345	4.7494	5.53857	4.05456	4.35185	4.96368	6.10543	5.3893	4.06438	4.70013	4.65295	5.32244	4.27047	4.59
ENSG00000071127	ENSG00000071127	4.07283	5.41334	3.2558	3.87753	5.32341	6.2025	4.91558	5.27481	5.01683	3.79806	3.83417	4.90519	3.67971	4.63164	3.6392	4.91267	4.43127	4.87093	5.41216	5.18845	5.94858	5.29872	5.35449	4.77517	4.60939	5.47229	6.00541	5.06617	5.20907	6.17055	5.29496	5.9206	5.47402	5.45329	5.61319	5.48443	4.40596	5.86779	4.83727	5.90736	5.36715	4.98084	5.54592	5.76297	4.91292	5.53865	5.70541	5.61272
ENSG00000071189	ENSG00000071189	3.56804	2.83935	1.47819	2.18948	3.63252	4.22326	2.66942	3.70948	3.44979	2.53932	2.60387	3.12759	1.59225	2.63164	2.14888	2.7581	1.96178	3.42195	3.30173	1.98682	4.61858	4.04875	2.51014	1.96139	2.76809	2.89486	3.75563	3.11197	2.8445	3.3077	3.99951	3.67178	3.45694	4.0179	3.3352	3.67998	2.7189	3.49006	3.41694	3.645	4.15564	3.08212	3.50639	4.5103	2.7846	4.10866	3.32294	4.45821
ENSG00000071203	ENSG00000071203	0	0	0	0	0	0	0	0	0	0	0	0	0	0	0	0	0	0	0	0	0	0	0	0	0	0	0	0	0	0	0	0	0	0	0	0	0	0	0	0	0	0	0	0	0	0	0	0
ENSG00000071205	ENSG00000071205	1.75091	2.99463	0	0	1.20368	2.55341	1.24315	0.821953	0.694899	0	0	1.22712	0	0	1.34152	0	1.8463	2.30265	1.16423	1.47225	1.57756	2.42425	1.69457	1.48495	0.990478	0	1.85751	0.433901	1.10753	0	1.1775	2.34985	1.56713	2.20233	1.12875	0	0	0	2.18746	1.69283	1.58579	0.00683372	0	1.5103	1.88189	0.938735	1.21602	2.4707
ENSG00000071242	ENSG00000071242	0.165943	0.701847	0	1.34148	0.962667	1.31637	0	1.08499	0	0	0	1.49016	0	0	0	0	0	0	0.427265	0.472247	2.57756	1.92676	0	0	0	1.89486	1.85751	0.433901	0.259536	0.442627	0.692077	1.34985	0	1.8064	0.235666	1.6177	0	1.51024	0.329477	2.07615	2.10935	0	0.143819	2.36828	0	1.63917	1.68551	0
ENSG00000071243	ENSG00000071243	2.78485	3.5092	1.4078	2.66341	3.2846	4.52024	2.91558	3.45422	4.12116	2.90189	2.42699	3.46998	2.3996	3.1677	3.04196	3.41017	3.68761	3.7666	3.81193	3.57178	4.30338	4.31503	3.27953	2.66183	3.46853	3.06479	4.26844	3.13434	3.29516	4.39016	3.39252	3.58432	3.58819	3.76793	4.35905	3.23067	2.50131	3.66224	3.21212	3.97662	3.88957	2.44741	3.67631	4.34319	3.62512	4.43059	3.70541	3.54346
ENSG00000071246	ENSG00000071246	2.00244	0.701847	0.2558	1.01955	1.20368	2.75694	0.828116	1.20046	0	1.53932	0	1.40769	0	0	0	1.06622	1.26134	1.6926	2.21154	0.472247	1.57756	0.839292	1.63567	0	1.88356	0.894862	2.15297	1.11197	0	0.635272	2.61808	2.81698	1.47966	1.0179	2.23567	1.1152	2.07504	1.86388	1.65141	1.49119	0.393144	1.00683	1.92143	1.5103	2.26522	2.10866	0.685506	1.93465
ENSG00000071282	ENSG00000071282	0	0	0	0	0	0	0	0	0	0	0	0	0	0	0	0	0	0	0	1.36533	1.46208	0	0	0	0	0	0	0	0	0	0	0	0	0	0	0	0	0	0	0	0	0	0	0	0	0	0	0
ENSG00000071462	ENSG00000071462	2.35859	2.99463	1.2558	2.18948	2.63252	3.00087	2.37244	2.14388	2.01683	0.539325	1.99089	1.96409	2.3996	0.309716	2.457	2.45324	1.72077	2.19956	2.71677	2.47225	4.04704	3.29872	2.69457	1.20932	2.64255	3.14279	3.5066	2.2819	1.982	2.49325	2.61808	2.84735	2.23455	2.36583	1.88774	0.115196	1.98193	2.54977	2.65141	2.97662	2.67325	2.05746	1.98032	2.71976	1.52826	3.06802	2.27047	2.51961
ENSG00000071537	ENSG00000071537	3.13995	3.73747	1.78632	2.01955	3.5907	4.90133	3.50994	3.66995	3.99868	2.43241	2.68479	3.66008	2.53085	3.59512	1.21599	3.72333	4.23862	3.7666	4.36586	3.49778	4.87712	4.08722	3.87089	2.93867	3.13732	4.12368	4.28072	3.32143	3.58146	4.17443	4.09807	4.25107	4.43386	4.52426	4.29868	3.85216	3.24497	4.05456	2.37387	4.58712	4.46843	3.50326	4.29066	4.5547	3.21631	4.50859	4.00743	4.05567
ENSG00000071539	ENSG00000071539	0	0	0	0	0	0	0	0	0	0	0	0	0	0	0	0	0	0	0	0	0	0	0	0	0	0	0	0	0	0	0	0	0	0	0	0	0	0	0	0	0.585789	0	0	0	0	0	0	0
ENSG00000071553	ENSG00000071553	3.24123	5.18082	2.3338	3.57414	4.51446	4.68892	4.36209	4.24149	4.61376	3.34668	2.42699	4.0617	3.09475	3.68476	3.11411	4.35446	4.93377	3.57395	4.0647	5.21948	5.99606	5.54665	4.77181	3.59075	4.35305	5.03441	4.5066	3.55492	3.61003	5.40346	3.76247	4.59331	4.24785	4.12833	4.29868	4.93111	3.00578	4.55948	3.83727	5.35414	4.41868	3.46627	4.34769	4.29166	3.58715	4.78422	4.53795	4.73166
ENSG00000071564	ENSG00000071564	3.73363	3.2379	1.60944	4.18948	2.89555	4.58583	3.9574	3.94297	4.12116	3.90189	1.81032	3.27443	3.65114	3.26391	3.56391	2.36578	3.7532	4.22603	3.50527	3.49778	4.52097	3.67218	3.52645	3.66183	3.64255	3.98232	4.16626	3.01886	4.24139	3.3077	3.61808	2.78595	3.50203	3.11306	3.31095	3.31159	3.37882	4.3061	2.78891	3.89718	3.28623	2.3694	3.92143	3.44104	2.64373	4.18666	3.00743	3.54346
ENSG00000071575	ENSG00000071575	3.46711	2.87177	1.17334	0.34148	3.56932	5.3545	2.28755	3.54442	3.52779	3.12429	2.42699	3.58702	2.17721	1.39718	2.61454	2.61371	2.8463	3.05938	3.7965	3.47225	4.40068	3.53973	3.63567	2.54635	2.88356	4.06479	5.08458	3.72668	2.14706	3.36319	3.37015	3.49121	3.15209	3.8064	3.51577	2.65952	2.36044	4.13473	2.32948	3.35909	3.73554	2.98084	3.62187	3.21074	3.60626	3.58259	2.32294	3.70019
ENSG00000071626	ENSG00000071626	4.62537	4.6928	2.21516	4.06395	3.99509	5.68892	4.20894	4.08499	4.84465	4.03575	2.9258	4.43917	4.29269	3.19236	3.37127	3.61371	5.09423	3.46704	4.18808	5.02244	5.26082	4.60748	5.15924	3.15121	4.52297	5.19864	4.7904	3.77018	3.74496	5.06154	4.56982	4.67178	4.84599	4.73838	4.23567	3.97318	3.7189	4.98417	3.21212	5.15226	4.28623	3.28694	4.23128	4.27849	3.91292	5.00482	4.79171	5.50147
ENSG00000071655	ENSG00000071655	1.88215	2.5092	0	1.60451	0.962667	2.55341	2.05051	2.35801	1.6949	1.53932	0	2.32023	2.00728	1.11707	0.926483	0.173134	2.43127	1.02963	2.11532	2.83482	3.30338	3.00922	3.15924	0.768744	2.09001	1.89486	2.85751	1.75583	1.52257	1.8832	2.37015	2.21659	2.52406	2.60287	2.23567	1.77816	0.244968	2.34031	2.45876	2.66112	1.83372	0.369404	1.65839	1.68023	0.528257	2.98313	2.27047	3.07216
ENSG00000071677	ENSG00000071677	0	0	0	0	0	0	0	0	0	0	0	0	0	0	0	0	0	0	0	0	0	0	0	0	0	0	0	0	0	0	0	0	0	0	0	0	0	0	0	0	0	0	0	0	0	0	0	0
ENSG00000071794	ENSG00000071794	1.52851	1.54984	0	0	2.0882	2.90133	1.63547	1.50002	1.94283	1.31693	0.22536	0.905193	1.59225	0	0.756558	0.173134	0.58327	1.7666	0	0.472247	0.877117	0.839292	0.957602	0.768744	0.183123	1.21679	2.72001	0.696936	1.93761	1.33571	1.82958	1.34985	1.56713	1.55847	2.82063	1.23067	0.775482	2.66224	0.329477	0.169264	2.79524	0	0.658392	2.83223	2.21631	1.26066	1.10054	2.65712
ENSG00000071859	ENSG00000071859	1.60652	3.05234	0.786315	2.34148	2.5907	3.20945	1.99804	1.82195	2.86482	0	0	1.49016	0	0.769148	1.92648	1.06622	3.26134	1.44467	2.21154	3.02244	3.0064	2.79349	3.17999	0.661829	3.0411	2.70222	2.39808	2.19944	1.79559	2.72274	1.76247	3.06974	3.33765	3.31336	2.95187	2.73969	1.39697	3.2472	2.13683	3.05191	2.17075	1.78444	2.19445	2.15416	1.44579	3.26066	2.94185	3.59
ENSG00000071889	ENSG00000071889	0.818019	2.54984	0	0.826907	2.14709	2.2639	2.70258	2.35801	2.21846	3.43241	0	3.3426	1.70772	1.89468	2.14888	1.82521	3.16823	2.30265	1.71677	3.36533	2.83131	2.64665	3.00491	1.96139	2.50505	2.14279	2.568	1.75583	2.10753	1.8832	2.27704	2.84735	3.31255	2.55847	2.78586	3.31159	0.660005	3.0952	0.91444	2.41719	1.67325	0.784441	1.72878	2.31766	1.26522	1.63917	2.37356	3.56692
ENSG00000071894	ENSG00000071894	0.94355	2.77224	0	1.18948	3.05782	3.23693	0.943593	1.74795	3.21846	0	0	1.02067	1.81464	1.47964	2.07849	2.06622	3.11932	2.35156	1.95778	3.21948	4.21697	3.53973	3.84513	2.00578	3.09001	1.70222	3.68348	1.96995	1.74496	2.9572	2.61808	2.68865	3.15209	2.84387	3.20967	2.43712	1.24497	2.42778	2.4994	3.5443	2.10935	0	2.33646	1.59777	2.31253	3.18666	3.15944	3.65712
ENSG00000071909	ENSG00000071909	0	1.37992	0	0	0	0	0	0	0	0	0	0	0	0	0	0	0	0	0	0	0	0	0.635674	0	0	0	0	0	0	0	0	0	0	0	0	0	0	0	0	0	0	0	0	0.317658	0	0	0	0
ENSG00000071967	ENSG00000071967	1.05903	0	0.992766	0.34148	1.5907	3.03258	1.41308	1.95946	1.78236	1.0539	1.65832	2.02067	0.329212	0	1.84402	0.535704	0.846305	0.252024	1.95778	0.664892	2.57756	0	1.63567	0.768744	0	0.21679	2.20543	0	1.02507	2.54216	0	1.72182	0.064627	1.14343	1.82063	0	0	2.19829	1.41694	2.84169	2.39314	1.5918	2.33646	1.96973	1.60626	1.84563	2.32294	0.612724
ENSG00000071991	ENSG00000071991	0	0	0	0	0	0	0	0	0	0	0	0	0.00728413	0	0	0	0	0	0	0	0	0	0	0	0	0	0	0	0	0	0	0	0	0	0	0	0	0	0	0	0	0	0	0	0	0	0	0
ENSG00000071994	ENSG00000071994	2.26548	2.37992	0.992766	0	3.0268	3.83094	2.66942	2.74795	2.9803	2.58995	1.42699	2.36462	2.25521	1.21661	2.56391	2.49506	3.34881	3.42195	3.01223	3.44625	3.26943	2.00922	3.05071	2.48495	2.82698	3.64975	4.32882	2.19944	2.42946	2.8832	2.95511	2.75424	3.06463	3.62456	2.9829	2.33759	2.43259	3.04075	2.65141	3.00215	3.01205	2.19948	3.31374	3.48758	2.21631	2.93873	3.49286	2.61272
ENSG00000072041	ENSG00000072041	0	0	0	0	0	0	0	0	0	0	0	0	0	0	0	0	0	0	0	0	0	0	0	0	0	0	0	0	0	0	0	0	0	0	0	0	0	0	0	0	0	0	0	0	0	0	0	0
ENSG00000072042	ENSG00000072042	3.33587	2.80618	1.99277	2.54311	3.69306	4.64856	2.99804	2.99188	3.05245	2.73197	2.11288	2.27443	2.32921	2.76915	2.75656	2.5357	2.34881	3.19956	4.23462	3.64217	4.60504	2.92676	3.35449	2.74275	3.57544	4.02414	4.6927	2.46953	3.0037	3.86409	3.39252	3.58432	3.28702	3.93351	3.80335	3.6177	1.82993	4.42778	3.35185	3.8697	3.31371	3.00683	3.40255	4.21074	2.64373	3.74609	3.72503	3.39408
ENSG00000072062	ENSG00000072062	3.66237	5.50404	0.992766	4.34148	4.77002	4.95196	4.60071	4.74795	5.59577	2.68617	2.42699	4.5394	3.36484	4.287	2.51145	4.6419	4.72077	3.93652	4.95778	5.81464	6.57756	5.8672	5.00491	4.0382	4.55816	5.10432	4.79896	3.82622	4.14706	5.66318	4.47867	5.01728	4.90593	4.667	4.8377	4.84312	3.67496	4.76658	4.24834	5.75423	4.1857	4.08212	4.62187	4.72947	3.86613	4.89293	5.48137	5.00504
ENSG00000072071	ENSG00000072071	1.52851	1.83935	0.2558	1.60451	0.962667	2.4159	0	0.500025	2.27986	2.1914	0.22536	0.779662	1.46672	0.631644	0.341521	1.7581	1.43127	1.35156	0.427265	3.05721	3.71001	1.53973	1.9576	0	0.183123	0.894862	1.20543	1.3599	0.107533	1.0947	1.07059	2.43231	0.801593	2.25891	1.88774	0.530233	0.396971	1.79975	1.13683	1.97662	0.585789	0.199479	1.0369	1.21074	1.44579	0.260663	2.27047	3.13629
ENSG00000072080	ENSG00000072080	0	0	0	0	0	0	0	0	0	0	0	0	0	0	0	0	0	0	0	0	0	0	0	0	0	0	0	0	0	0	0	0	0	0	0	0	0	0	0	0	0	0	0	0	0	0	0	0
ENSG00000072110	ENSG00000072110	4.89775	6.94025	4.26578	5.4374	6.5558	6.46321	6.54693	6.21083	6.9189	5.18318	4.22536	6.57053	5.32921	6.32652	5.08748	6.36859	5.91955	5.45029	6.47893	7.02024	8.1345	7.59918	6.57427	5.81001	6.07794	6.73407	6.33766	6.19146	5.85349	7.51639	6.63694	6.96456	6.59861	6.92698	6.87333	6.91825	5.5669	6.53507	6.12714	7.44771	6.30689	6.06366	6.84228	6.24162	6.33275	6.85461	7.56815	6.7976
ENSG00000072121	ENSG00000072121	0	0.964881	0.0858754	0	0.673161	0	0.565081	0.66995	1.27986	0.316932	0.22536	0.127585	1.46672	0	0.0784863	0.365779	1.26134	1.02963	0	0.834817	2.12504	2.08722	1.90869	0.768744	0	1.70222	1.72001	0.111973	0	2.0947	1.61808	1.06974	1.1801	1.7284	2.38251	0.530233	1.66001	1.92528	0	2.75423	1.75571	0.00683372	1.33646	1.96973	0.528257	0.74609	0	2.61272
ENSG00000072133	ENSG00000072133	0	0	0	0	0	0	0	0	0	0	0	0	0.592247	0	0	0	1.26134	0	0	0	0.462079	0	0	0	0	0.702217	0	0	0	0.442627	0	0	0	0	0	0	0	0	0	0	0	0	0	0	0	0	0	1.31316
ENSG00000072134	ENSG00000072134	1.05903	0.187274	0	0	1.31059	2.20945	1.88701	0.959456	2.39534	0	0	2.81208	1.00728	0.479641	0	0	2.34881	1.61459	1.64966	2.05721	2.52097	1.74618	1.29864	1.91559	1.88356	2.06479	2.72001	1.19944	0.937608	2.49325	1.82958	0.584317	1.1801	1.7284	1.23567	0.530233	0	2.34031	0	2.6287	1.90772	0.369404	0	1.96973	0.68026	2.89293	1.42247	1.51961
ENSG00000072135	ENSG00000072135	4.07283	4.49886	2.89323	3.41187	4.80702	5.19551	3.97107	4.55531	4.62564	3.73197	2.94783	4.74649	3.17721	3.59512	3.457	4.17313	4.45117	3.93652	4.51473	4.66489	5.22584	4.77003	5.05634	4.05942	4.79783	4.47982	5.18598	4.05449	3.63805	5.22773	4.97748	4.9206	5.00323	4.36583	4.93611	4.77816	3.73325	5.23513	3.77242	5.35909	4.36715	3.89992	4.59385	5.0181	3.42442	5.20552	5.19506	4.79263
ENSG00000072163	ENSG00000072163	0	0.187274	0	0.0195524	0.310591	2.03258	0	1.30738	0	0	0	0	0	0	0	0.173134	1.58327	1.14511	0.064695	0.249855	0	0.424255	0	0	0.183123	0.702217	0.39808	0	0	0	0	0	0	0.558472	0	0	0	0.510239	0	0	0	0	0	0	0	1.10866	0	0
ENSG00000072182	ENSG00000072182	0	0	0	0	0	0	0	0	0	0	0	0	0	0	0	0	0	0	0	0	0	0	0	0	0	0	0	0	0	0	0	0	0	0	0	0	0	0	0	0	0	0	0	0	0	0	0	0
ENSG00000072195	ENSG00000072195	0	0	0	0	0	0	0	0	0	0	0	0	0	0	0	0	0	0	0	0	0	0.161221	0	0	0	0	0	0	0	0	0	0	0	0.558472	0	0	0	0	0	0	0	0	0	0	0	0	0	0.420079
ENSG00000072201	ENSG00000072201	0	0	0	0	0	0	0	0	0	0	0	0	0	0	0	0	0	0	0	0	0	0	0	0	0	0	0	0	0	0	0	0	0	0	0	0	0	0	0	0	0	0	0	0	0	0	0	0
ENSG00000072210	ENSG00000072210	1.16594	1.18727	0	0	0.503236	2.79442	1.41308	1.66995	1.50225	1.1914	1.15136	1.22712	0.592247	1.39718	0	0.687707	2.16823	0.766597	2.21154	0.472247	2.68447	0.646647	0.957602	1.20932	1.50505	1.70222	3.04194	1.91933	0.744963	2.8052	1.76247	0.262389	2.56713	1.0179	2.78586	0.989665	0	1.58824	1.97333	2.02724	1.17075	1.19948	1.24335	2.79571	0.528257	1.74609	2.80098	2.4707
ENSG00000072274	ENSG00000072274	2.11348	1.62785	1.78632	0	1.96267	3.3419	0	2.08499	0.502254	2.73197	2.39528	1.71255	0	1.39718	1.84402	0.535704	0.58327	1.9041	1.8423	0	1.78401	0	2.09511	2.00578	0.990478	1.98232	2.44247	1.11197	2.22301	1.44263	2.01401	1.34985	2.1801	0.728397	2.3352	0.337588	0.396971	2.34031	1.13683	1.6287	1.75571	1.72304	1.0369	1.83223	0.943294	0	0.322936	0.612724
ENSG00000072310	ENSG00000072310	0.528513	0	0	1.47898	1.75116	2.59648	1.76672	2.20046	0.502254	2.25553	0	0.642158	0.329212	0	1.56391	1.17313	1.43127	0.9041	2.30173	1.57178	2.52097	0.646647	2.05071	0	1.50505	2.47982	1.39808	1.63554	1.02507	2.39016	1.37015	1.72182	3.1801	0.880401	1.95187	1.1152	1.46736	2.73263	0.651405	2.81312	2.10935	1.10637	2.09135	1.83223	1.75065	2.33105	1.68551	2.56692
ENSG00000072315	ENSG00000072315	0	0	0	0	0	0	0	0	0	0	0	0	0	0	0	0	0	0	0	0	0	0	0	0	0	0	0	0	0	0	0	0	0	0	0	0	0	0	0	0	0	0	0	0	0	0	0	0
ENSG00000072364	ENSG00000072364	3.13995	3.40229	1.99277	2.92644	3.96267	4.09398	3.78231	3.11473	3.86482	2.68617	1.36286	3.46998	2.96148	1.55764	2.75656	3.19867	3.68761	3.85406	3.27971	3.54754	4.632	3.88369	3.73721	2.86828	3.70669	3.80175	4.48554	2.94486	3.347	4.22023	4.31266	3.52918	3.97152	3.58084	4.28629	4.47275	2.80296	4.0952	3.26021	4.51799	4.31371	3.34923	3.56528	4.22455	3.24097	4.365	4.13029	4.29922
ENSG00000072401	ENSG00000072401	1.68052	2.5092	1.2558	2.66341	4.23116	4.94364	2.49108	3.82195	4.06994	1.53932	2.65832	3.72962	1.81464	4.0779	2.07849	2.95074	2.26134	3.42195	4.67519	2.75235	4.26943	4.04875	2.22064	4.0382	0.768086	2.93926	4.24357	3.7844	3.63805	4.3077	4.07059	3.8771	3.98746	3.60287	3.67624	4.15959	3.96986	4.34031	3.4994	3.29855	4.98667	4.67521	4.55563	5.01015	3.68026	4.0262	3.44632	4.36761
ENSG00000072415	ENSG00000072415	0.680516	0	0	0	1.89555	2.75694	1.41308	0	0	0.73197	0.0733565	1.64216	1.70772	0	0	0	1.96178	0.9041	1.71677	0.472247	2.04704	2.00922	1.44303	0.768744	1.35305	0	1.20543	1.4339	0	0.805197	0.829581	1.16928	1.56713	1.14343	0.235666	0.115196	0.660005	1.2472	0.788909	0	1.04522	1.00683	0.795896	2.09527	0.358332	1.26066	0	0
ENSG00000072422	ENSG00000072422	0	0	0.2558	0	0	0	0	0	0.864824	0.053898	0	0	0	0	0	0	0	0	0	0	0	0.424255	0	0	0	0	0	0.571405	0.744963	0.805197	0	0	0	0.558472	0.750239	0.337588	0	0	0	0	0	0.00683372	0	0.0952654	0	0	0.685506	0
ENSG00000072501	ENSG00000072501	4.36981	4.74624	2.60944	4.20938	4.41013	5.74742	4.87251	4.71919	4.86482	3.34668	3.44259	4.61485	4.65114	3.89468	3.75656	3.98049	5.32743	4.05938	5.09023	5.03121	6.27372	4.63371	5.54256	4.68249	4.95131	5.70222	6.00171	4.32143	3.88012	5.7438	4.96261	4.61112	4.9554	5.39136	5.30483	5.20971	3.93302	5.55463	4.14966	5.48668	5.41234	4.74637	4.68519	5.25177	4.13969	5.09861	4.9079	5.46447
ENSG00000072506	ENSG00000072506	3.05903	3.08036	0.2558	1.47898	3.61176	3.84886	3.26552	2.50002	2.82418	2.37583	1.60387	3.12759	1.81464	2.80157	0	3.57523	3.96178	2.7666	2.95778	3.83482	3.49183	3.39388	3.65062	2.45324	3.13732	2.93926	3.75563	3.15637	2.29516	2.44263	3.82958	3.63743	3.54575	3.17318	3.20967	3.75905	1.82993	3.56913	2.78891	3.56158	3.36715	2.62574	2.69402	2.4645	2.44579	3.86947	2.80098	4.38091
ENSG00000072518	ENSG00000072518	3.50833	4.1481	1.67084	3.69198	3.61176	4.10893	3.73501	3.74795	4.46308	2.0539	1.90343	3.71255	2.76217	3.87957	2.71075	3.66956	4.23862	3.08852	3.91555	4.07428	5.19904	4.34709	4.13817	2.71628	3.60939	3.96095	4.23097	3.32143	3.50746	4.33571	3.99951	4.38133	3.87198	3.64594	4.11481	4.06939	2.66001	4.36268	3.32948	4.46388	3.56307	3.15368	3.84426	3.63959	3.40273	4.33105	4.52681	4.32697
ENSG00000072571	ENSG00000072571	0	0	0	0	0	0	0	0	0	0	0	0.32023	0	0	0	0	0	0	0	0	0	0	0	0	0	0	0	0	0	0	0	0	0	0	0	0	0	0	0	0	0	0	0	0	0	0	0	0
ENSG00000072609	ENSG00000072609	2.16594	3.02377	0.992766	2.10702	2.99509	3.7758	1.76672	3.05461	2.94283	2.37583	1.36286	2.64216	2.46672	2.83328	1.56391	2.68771	3.26134	2.80222	3.38662	3.47225	4.46208	3.04875	2.75115	2.31894	2.43105	2.93926	3.84102	2.32143	3.18554	2.8832	2.41454	3.26239	3.45694	3.2309	3.15623	3.23067	2.50131	3.56913	2.18746	3.91073	3.67325	2.81419	2.33646	3.90262	2.44579	3.5237	3.62411	3.22743
ENSG00000072657	ENSG00000072657	0	0	0	0	0	0	0	0	0	0	0	0	0	0	0	0	0	0	0	0	0	0	0	0	0	0	0	0	0	0	0	0	0	0	0	0	0	0	0	0	0	0	0	0	0	0	0	0
ENSG00000072682	ENSG00000072682	0	0	0	0	0	1.4159	0	0	0	0	0	0	0	0	0	0	0.261342	0	0	0	0	0	0	0	0	0	0	0	0	0	0	0	0	0	0	0.115196	0	0	0	0	0	0	0	0	0	0.523697	0	0
ENSG00000072694	ENSG00000072694	2.31278	0.379919	0	1.82691	2.9295	3.90133	1.24315	2.08499	1.15433	1.73197	1.54729	1.96409	0	1.30972	1.75656	0	1.43127	2.73007	2.46679	2.18845	1.46208	1.16122	2.13817	1.48495	1.64255	1.98232	1.72001	1.3599	2.6925	3.12713	2.41454	1.34985	1.28702	1.8064	1.95187	2.17409	2.16251	2.73263	3.32948	1.49119	2.90772	0.65891	2.38086	2.31766	2.94329	1.74609	2.37356	2.93465
ENSG00000072736	ENSG00000072736	3.16594	2.18727	1.84076	1.34148	2.50324	4.31637	3.17389	2.92629	3.36732	1.90189	2.29575	3.15312	1.70772	1.55764	2.66345	2.36578	3.01623	2.93652	3.48616	3.33732	4.57756	2.96858	3.17999	2.89213	3.18312	3.25241	4.83271	2.89333	2.02507	3.84473	3.5199	3.37091	4.42218	3.41645	3.96747	3.17409	2.62963	4.04075	2.75574	4.21366	3.67325	3.3694	3.19445	4.06489	2.91292	3.10866	3.66533	3.39408
ENSG00000072756	ENSG00000072756	0.680516	0.379919	0	0	1.0882	3.39166	1.82812	1.40692	0.864824	1.1914	1.29575	1.12759	0	1.30972	1.07849	0.950742	0	0.9041	1.95778	0.834817	0.684472	1.29872	0	0.283317	1.76809	1.21679	2.72001	0.111973	0.638048	0.220235	1.1775	0	1.72759	0.880401	1.3352	0.852161	0	2.0952	0.329477	2.16926	2.71507	1.19948	2.24335	2.03386	0.817764	2.93873	1.51558	2.51961
ENSG00000072778	ENSG00000072778	3.60652	4.2001	2.13027	2.97375	3.43397	4.42788	3.41308	4.20046	3.90435	2.68617	2.76141	3.93494	3.17721	3.39718	2.34152	3.27267	4.16823	3.78452	3.91555	4.66489	4.75976	4.39388	4.16965	3.97262	3.27059	4.58136	4.21826	3.39738	3.50746	4.17443	4.62754	4.61112	4.70848	4.2309	3.82063	4.58552	3.48443	4.12167	3.77242	4.93745	4.244	3.34923	3.35883	4.56559	3.21631	4.83355	4.68551	4.35419
ENSG00000072786	ENSG00000072786	5.02392	6.06291	3.21516	4.52735	5.21059	5.93947	5.36727	5.15824	5.71171	3.43241	3.34637	5.20897	4.69378	5.33762	3.96601	4.99514	5.21554	4.99926	5.37108	5.86456	6.70367	5.97884	5.69096	4.50828	5.22752	5.7775	5.8616	4.77018	4.45331	6.3077	5.40907	5.65471	5.68424	5.64062	5.58818	5.59632	4.66001	5.39016	4.93681	6.31392	5.46843	4.65069	5.65839	5.45867	5.2772	6.01555	5.82392	5.95702
ENSG00000072803	ENSG00000072803	2.31278	2.13481	0	1.01955	1.75116	3.2639	2.33062	2.54442	2.21846	1.9799	1.36286	2.93494	1.81464	1.39718	0	1.5357	2.26134	1.44467	2.87205	1.75235	3.65848	2.69727	2.85807	2.24679	2.35305	2.06479	2.68348	2.60383	1.10753	3.0947	2.12504	3.12037	2.23455	2.8804	3.35905	2.23067	0.981933	2.69787	1.5774	3.05191	2.28623	2.62574	2.95117	2.68023	1.16569	2.63917	2.76351	3.07216
ENSG00000072818	ENSG00000072818	5.04509	5.7808	2.84076	4.77444	4.92109	5.63313	5.28207	4.9009	5.3814	4.62679	3.48839	5.01372	4.48302	4.67604	4.18282	5.4047	5.95483	4.04458	4.74116	6.08696	6.37696	5.95303	6.16965	4.15121	5.29165	5.58136	5.15297	4.50429	4.27746	5.15097	5.51481	5.49121	6.01882	5.38502	5.05767	5.07713	4.2845	5.39016	4.74733	5.66112	4.77561	3.94095	4.68519	4.57639	5.11322	5.86947	5.61361	5.88419
ENSG00000072832	ENSG00000072832	0	0	0	0	0	0	0	0	0	0	0	0	0	0	0	0	0	0	0	0	0	0	0	0	0.183123	0	0	0	0	0	0	0	0	0	0	0	0	0	0	0	0	0	0	0	0	0	0	0
ENSG00000072840	ENSG00000072840	0	0	0	0	0	0	0	0	0.0168272	0	0	0	0	0	0	0	0	0	0	0	0	0	0	0	0	0	0	0	0	0	0	0	0	0	0	0.337588	0	0	0	0	0	0	0	0	0	0	0	0
ENSG00000072849	ENSG00000072849	2.00244	1.90348	1.17334	1.01955	3.11795	3.93528	1.99804	2.20046	2.44979	1.63886	0.903431	2.67778	1.00728	1.11707	1.21599	2.00964	3.11932	2.02963	2.7809	1.83482	1.87712	1.92676	2.6053	1.28332	1.18312	0.894862	3.52736	1.91933	1.52257	3.18986	2.89371	2.54779	3.52406	3.11306	2.63776	2.92255	2.32297	2.76658	1.97333	3.69283	3.67325	2.55703	2.86003	2.5547	2.75065	3.14819	2.55998	3.25658
ENSG00000072858	ENSG00000072858	1.52851	1.96488	0	0.826907	0.503236	2.36699	0.243153	0.821953	0.694899	1.1914	0.22536	0	0.329212	0	0	0.365779	0.846305	1.02963	0.842303	1.24985	2.12504	2.00922	0.37264	0	0.505051	1.35429	1.7904	0	0	1.33571	1.69208	0	0.64959	1.46536	1.3352	0.989665	0.396971	2.14767	0	1.56158	1.04522	0.899919	0.336464	1.75823	0.165687	2.26066	0	1.61272
ENSG00000072864	ENSG00000072864	4.36981	5.28681	3.42573	4.54311	5.53666	5.46321	4.67778	4.84875	5.6549	4.03575	3.63135	5.23909	4.65114	5.0646	4.37127	4.67866	5.19208	5.0221	5.32343	5.34437	6.12504	5.58076	5.44303	4.42899	5.32267	5.29574	5.35808	4.73403	4.75139	6.05312	5.2219	5.28476	5.4104	5.5919	5.26751	5.50751	4.38793	5.58349	5.02992	5.9539	5.22241	4.24387	4.95117	4.91969	4.87403	6.32244	5.78237	5.60141
ENSG00000072952	ENSG00000072952	2.35859	5.20647	2.04007	3.30495	3.87828	4.10893	3.47197	3.62931	4.40914	2.0539	1.54729	4.51005	2.46672	4.30972	2.40041	3.65118	4.26134	3.22603	4.1277	5.3231	5.21697	4.91611	4.12753	3.5613	4.33287	4.19864	4.16626	4.01886	3.99289	4.24998	4.47867	4.06974	3.50203	4.71834	3.80335	5.19557	3.53447	3.94023	3.98769	4.87662	4.41868	3.15368	4.55563	4.18273	4.21631	4.56809	4.99131	3.89813
ENSG00000072954	ENSG00000072954	0	1.77224	0	0.604515	0	0.316368	0.0505082	0	0.279862	0	0	0.490155	0.00728413	0	0	0	0	0	1.0647	2.41978	0	0.424255	0	0	0.990478	1.21679	1.39808	0	0	0.805197	0	0.584317	0	0.143435	0.0132733	0	0	0.510239	1.5774	0.339189	0.170752	0	0	0	0	0	0	0.612724
ENSG00000072958	ENSG00000072958	3.13995	3.70185	1.47819	2.54311	3.71269	4.83993	3.88701	3.92629	4.21846	3.0539	2.22536	3.79596	3.3996	3.09108	2.00449	3.17313	3.72077	3.35156	3.9012	3.73098	4.60504	3.79349	4.10599	1.86828	3.76809	3.8256	4.46417	2.91933	2.91489	4.12713	3.92474	4.42226	4.33765	3.68776	4.11481	3.53023	2.80296	4.51024	3.02992	4.71616	3.85258	3.3893	3.31374	4.09527	3.46686	4.10866	4.05474	4.31316
ENSG00000073008	ENSG00000073008	0	1.08036	0	0	0.503236	1.4159	0.702585	0.959456	2.55288	0	0	0	0	0	0	0	0	0	2.21154	1.36533	1.57756	0	0.510143	0	1.18312	1.5953	1.85751	0	0	0.635272	1.54007	0.0697439	1.87198	0.558472	0	0.852161	0	0.662242	0	2.29855	1.17075	0.00683372	0	0.510303	0	1.39817	1.21602	0
ENSG00000073050	ENSG00000073050	0	2.70185	0	1.34148	2.5907	2.31637	1.82812	0.307379	2.15433	0.053898	0	1.40769	1.59225	0.769148	0.926483	0.687707	2.16823	2.19956	1.57927	3.36533	3.23467	1.74618	1.57427	1.60525	0.768086	0.479824	3.30497	0.281898	0	2.0947	2.862	1.06974	2.52406	1.64594	1.82063	3.23067	0	2.51024	2.28367	2.37872	2.63018	0.784441	2.33646	2.26519	2.26522	3.58259	1.97501	2.13629
ENSG00000073060	ENSG00000073060	0	0	0	0	1.41013	0	0.0505082	0	0	0	0	0.127585	0	0	0	0.173134	0	0	0	0	0	0	1.85807	0	0.505051	0.21679	0	0.281898	0	1.0947	0	0.962829	0	0	0.0132733	0.115196	0	0.925276	0.651405	0	1.49268	0	0	0	0.165687	0	0.515581	0
ENSG00000073067	ENSG00000073067	0	0	0	0	0	0	0	0	0	0	0	0	0	0	0	0	0	0	0	0	0	0	0	0	0	0	0	0	0	0	0	0	0	0	0	0	0	0	0	0	0	0	0	0	0	0	0	0
ENSG00000073111	ENSG00000073111	0	0.187274	0	0	0	2.71847	0	1.58749	0	0	0	0.32023	0.814639	0	0	0	0	0.252024	0.579268	0.834817	0	0.161221	1.63567	0	0	0.894862	1.09852	0	0.107533	0.805197	0.177504	0	0	0	0	0	0	0.147668	0	1.16926	0.585789	0.00683372	0.506389	1.68023	0	0	0.685506	0.934652
ENSG00000073146	ENSG00000073146	0	0	0	0	0	0	0	0	0	0	0	0	0	0	0	0	0	0	0	0	0	0	0	0	0	0	0	0	0	0	0	0	0	0	0	0	0	0	0	0	0	0	0	0	0	0	0	0
ENSG00000073150	ENSG00000073150	1.16594	1.37992	0	1.82691	1.50324	1.20945	1.76672	0.66995	2.78236	0.539325	0.0733565	1.90519	0.00728413	1.95357	0.926483	2.17313	2.7849	1.7666	1.57927	2.36533	3.83131	2.36285	1.05071	1.42082	1.18312	3.25241	2.35228	1.01886	1.79559	2.27913	2.89371	3.58432	0.801593	2.64594	2.63776	1.98966	0.660005	1.51024	2.02992	2.02724	0.585789	0.784441	2.38086	0	1.68026	2.98313	3.10054	1.42008
ENSG00000073169	ENSG00000073169	2.35859	1.90348	0	1.34148	2.31059	2.67894	2.76672	1.74795	2.86482	2.1914	0.362863	2.07512	1.70772	1.89468	0.926483	2.27267	1.26134	2.30265	2.25734	2.70929	2.78401	1.29872	2.22064	0.961389	1.18312	2.28718	2.04194	1.81241	1.46117	1.9572	1.89371	2.39167	2.72759	2.08203	1.75024	2.70016	0.244968	2.4696	1.32948	3.27779	2.04522	0.521407	2.19445	1.90262	0.68026	3.66666	2.80098	3.13629
ENSG00000073282	ENSG00000073282	0	0	0	0	0	0	0	0	0	0	0	0	0	0	0	0	0	0	0	0	0	0	0	0	0	0	0	0	0	0	0	0	0	0	0	0	0	0	0	0	0	0	0	0	0	0	0	0
ENSG00000073331	ENSG00000073331	3.62537	4.10784	2.17334	2.60451	4.51446	4.55341	3.79774	3.76681	4.27986	2.63886	2.15136	3.40769	3.7352	4.39718	3.6873	3.29652	3.7532	3.67349	3.59719	3.96867	5.34472	4.95823	3.87089	3.31894	4.11386	4.02414	4.16626	4.08925	3.31265	4.48076	4.27704	4.0568	3.58819	4.5919	4.52634	4.59632	3.7044	3.6071	2.94419	4.84169	4.55157	3.44741	4.16935	4.26519	3.76772	4.86947	4.58167	4.35419
ENSG00000073350	ENSG00000073350	3.78485	3.02377	0	1.47898	2.14709	3.43975	2.10113	1.20046	2.86482	2.1914	0	2.96409	2.25521	1.95357	1.21599	3.12067	2.58327	2.6926	1.64966	3.73098	4.08657	3.42425	3.51014	1.96139	3.27059	2.64975	4.21826	1.81241	0.844499	3.18986	3.1775	3.01728	3.38656	2.60287	2.63776	2.9565	2.24497	3.56913	2.61488	2.8697	2.97811	1.89992	2.0369	2.59777	1.44579	3.58259	2.72503	3.10458
ENSG00000073417	ENSG00000073417	2.00244	1.28681	0	1.18948	1.31059	2.79442	0.828116	0	0.279862	0.539325	0.810322	1.56816	0.329212	1.55764	0.0784863	0.365779	1.58327	0.614594	1.95778	2.05721	2.92151	0.839292	1.44303	0.131314	1.88356	2.06479	3.09852	1.5714	1.18554	1.63527	1.89371	1.65471	2.06463	2.20233	2.63776	0.115196	1.53447	2.8949	0	2.69283	2.71507	0.65891	2.0369	1.59777	1.81776	0.260663	2.46978	3.19769
ENSG00000073464	ENSG00000073464	0	0	0	0.0195524	1.0882	2.50901	0.243153	0.307379	0	0	0	0	0	1.11707	0	0	0	0.252024	0.579268	0	2.96458	0.424255	0	1.42082	0	0.702217	1.568	1.01886	1.18554	0	0	0	0.939096	1.8064	0.887742	1.33759	0	1.34031	0.499402	0.754226	0	0	1.86003	0	0.528257	0.260663	2.03914	0
ENSG00000073536	ENSG00000073536	0	0	0	0	0	0.830941	0	0	0	0	0	0	0	0	0	0	0.261342	0.0296313	0.716772	0	0	0.839292	0.37264	0	0	0	0.205435	0	0	0	1.1775	0	1.64959	0.728397	0	0.115196	0	0.662242	0	0	0.170752	0.369404	1.14382	0	0.528257	0	0	0
ENSG00000073578	ENSG00000073578	1.35859	1.96488	0.992766	2.34148	2.31059	3.93528	0.702585	2.40692	2.90435	0.316932	1.48839	1.40769	1.59225	0	1.75656	1.61371	1.43127	0.252024	2.0647	3.24985	3.49183	2.74618	2.40826	1.96139	3.93801	2.35429	3.87381	2.01886	1.93761	2.02759	2.07059	2.84735	3.26102	2.8804	2.55759	1.53023	0.882398	2.38471	1.5774	2.41719	2.39314	1.65891	2.33646	2.59777	1.68026	2.5237	2.68551	2.70019
ENSG00000073584	ENSG00000073584	3.05903	2.66532	0.786315	1.92644	3.33613	4.2772	2.56508	2.50002	2.90435	2.86125	1.60387	2.84379	2.09475	1.63164	1.07849	1.45324	2.26134	2.6926	3.01223	2.57178	3.52097	2.83929	2.33611	0	3.09001	2.75284	3.80747	2.24126	2.39704	3.49325	3.12504	2.58432	3.81951	2.8064	3.12875	2.1152	2.11944	3.51024	2.28367	3.16926	3.67325	1.84333	2.33646	3.00216	2.40273	2.4623	3.00743	3.44561
ENSG00000073598	ENSG00000073598	0	0	0	0	0	0	0	0	0	0	0	0	0	0	0	0	0	0	0	0	0	0	0	0	0	0	0	0	0	0	0	0	0	0	0	0	0	0	0	0	0	0	0	0	0	0	0	0
ENSG00000073605	ENSG00000073605	2.00244	2.73747	0	1.01955	2.99509	3.69884	2.10113	2.02359	2.6491	1.63886	0	2.64216	0	1.30972	0.926483	2.12067	2.26134	2.65412	2.95778	2.24985	4.65848	2.59418	3.07308	2.00578	0.990478	2.64975	3.126	1.91933	2.29516	1.22023	2.27704	1.43231	3.97152	2.98474	2.63776	1.77816	2.39697	2.51024	1.91444	3.12346	3.56307	1.52141	1.7959	1.96973	2.26522	3.0262	2.27047	3.28515
ENSG00000073614	ENSG00000073614	5.60176	6.4487	3.31469	5.39459	5.74641	6.4427	5.53777	5.75741	6.31695	5.17491	4.34637	5.63764	5.50713	5.35411	4.92648	5.6419	6.17423	5.47257	5.98866	6.43308	7.37097	6.69416	6.56444	4.89213	6.04731	6.13327	6.5222	5.25663	5.38882	6.52097	6.28603	6.24253	6.25445	6.25196	6.22597	6.36944	5.2698	6.08851	5.57265	6.59972	6.04931	5.2384	5.63108	5.88968	5.0998	6.64264	6.47558	6.8559
ENSG00000073670	ENSG00000073670	0	0	0	0	0	0	0	0	0	0	0	0	0	0	0	0	0	0	0	0	0	0	0	0	0	0	0	0	0	0	0	0	0	0	0	0.115196	0	0	0	0	0	0	0	0	0	0	0	0
ENSG00000073711	ENSG00000073711	0	0	0	0	0	0	0.0505082	0	0	0	0	0	0.00728413	0	0	0	0	0	0	0.472247	0	0	0	0	0.505051	0	0	0	0	0	0	0	0	0	0	0	0	0	0	0	0	0	0	0	0	0	0	0
ENSG00000073712	ENSG00000073712	0	0	0	0	0	0	0	0	0	0	0	0	0	0	0	0	0	0	0	0	0	0	0	0	0	0	0	0	0	0	0	0	0	0	0	0	0	0	0	0	0	0	0	0	0	0	0	0
ENSG00000073734	ENSG00000073734	0	0	0	0	0	0	0	0	0	0	0	0	0	0	0	0	0	0	0	0	0	0	0	0	0	0	0	0	0	0	0	0	0	0	0	0	0	0	0	0	0	0	0	0	0	0	0	0
ENSG00000073737	ENSG00000073737	2.16594	0.701847	1.89323	0	1.5907	2.6383	2.56508	0	1.78236	1.0539	1.65832	2.32023	0	2.59512	1.457	0.950742	0.58327	0.614594	2.64966	1.91282	2.33655	2.23161	1.44303	1.96139	0.990478	1.80175	2.15297	0.433901	2.8445	2.44263	2.79641	1.51032	2.12352	2.08203	2.71371	0.115196	1.39697	2.62572	0.91444	1.6287	0	1.5918	2.09135	2.90262	1.94329	3.77162	1.76351	1.78265
ENSG00000073754	ENSG00000073754	0	0	0	0	0	0	0	0	0	0	0	0	0	0	0	0	0	0	0	0	0	0	0	0	0	0	0	0	0	0	0	0	0	0	0	0	0	0	0	0	0	0	0	0	0	0	0	0
ENSG00000073756	ENSG00000073756	1.52851	1.37992	0.407804	1.18948	3.5907	3.0636	1.70258	2.89234	3.42282	1.9799	2.22536	2.77966	0.00728413	2.98214	0.0784863	0	1.26134	1.7666	2.71677	2.79418	2.68447	2.53973	0.957602	2.17084	0.505051	2.06479	3.28072	1.91933	2.32993	3.22023	1.45761	2.34985	2.1801	2.84387	3.1832	2.98966	2.43259	2.79975	2.37387	2.52682	3.44377	2.95437	3.16935	3.03386	2.85018	2.18666	3.60304	2.82218
ENSG00000073792	ENSG00000073792	4.70732	4.70185	6.1193	4.39459	4.55852	4.66888	4.18567	5.09248	4.03475	5.75434	5.43481	4.38632	3.76217	3.49954	5.78446	2.92037	3.61889	3.59442	4.10283	3.73098	3.96458	4.17914	3.13817	4.46124	3.79783	5.0138	4.30497	3.85344	6.02507	4.81518	3.82958	3.58432	3.31255	2.84387	4.70444	3.73969	4.50131	4.13473	3.95883	3.81312	3.87119	5.10035	4.61259	4.58712	3.26522	3.26066	3.64486	3.87951
ENSG00000073803	ENSG00000073803	2.78485	1.46738	0	0.826907	2.25812	2.59648	1.33062	1.66995	2.33876	1.73197	0	1.32023	1.81464	3.01016	2.56391	1.82521	1.72077	2.48906	3.3448	2.61909	3.19904	2.23161	2.26017	1.04885	2.18312	1.70222	3.28072	2.75583	1.8918	1.33571	3.71	1.34985	3.58819	3.05033	2.42831	1.6177	1.07504	2.66224	1.85304	3.16926	2.49268	0.784441	2.46575	3.31766	2.16569	3.365	1.83751	3.07216
ENSG00000073849	ENSG00000073849	3.42468	3.58937	2.3338	1.60451	4.55852	6.31637	3.22043	4.21427	4.40914	4.1914	3.29575	4.07512	3.32921	2.55764	3.6392	3.5357	3.21554	4.26485	4.58826	3.70929	5.01667	3.81657	3.57427	4.11114	3.60939	4.16165	5.2746	3.79847	3.8918	4.50564	5.04963	4.06974	4.56713	4.53575	5.07936	3.87008	3.55078	4.83217	3.97333	4.82748	4.97811	4.05746	4.97309	4.76769	3.75065	4.24252	3.87313	4.45821
ENSG00000073861	ENSG00000073861	4.00244	3.78931	2.04007	2.26748	2.63252	4.22326	2.28755	3.76681	3.44979	1.9799	2.26098	2.44951	2.17721	2.39718	1.21599	4.10725	4.19208	3.05938	3.30173	4.23475	4.95393	3.88369	4.78542	3.04885	2.82698	3.44945	4.87381	1.91933	1.32993	3.76456	3.01401	4.46206	3.28702	3.17318	3.42831	3.87008	2.5986	3.29451	1.91444	4.13505	4.02873	2.48488	3.11782	3.96973	1.88189	3.5237	3.15944	4.07216
ENSG00000073905	ENSG00000073905	0	0	0	0	0	0	0	0	0	0	0	0	0	0	0	0	0	0	0	0	0	0	0	0	0	0	0	0	0	0	0	0	0	0	0	0	0	0	0	0	0	0	0	0	0	0	0	0
ENSG00000073910	ENSG00000073910	3.08651	2.90348	1.60944	2.10702	2.96267	3.31637	2.56508	2.30738	2.55288	1.73197	1.65832	3.32023	1.46672	3.41824	0.926483	3.19867	2.65366	2.83699	3.3448	2.83482	4.32006	3.98904	3.35449	2.45324	3.39258	3.7775	3.6269	3.13434	2.46117	3.41663	4.41454	4.10788	3.38656	4.11306	4.12875	3.83401	3.24497	4.08178	2.5774	4.20269	3.34068	3.5918	3.65839	3.79571	3.33561	4.5237	3.44632	3.49537
ENSG00000073921	ENSG00000073921	4.69844	4.6928	4.02839	3.63426	5.83415	6.13472	4.48156	5.03141	5.44309	3.08952	4.51814	5.26274	3.59225	4.439	4.1316	4.89716	4.68761	4.95246	6.0485	5.0486	6.00124	5.77003	4.8836	4.74929	4.18312	5.03441	6.36675	5.17806	5.20439	5.79009	5.31266	5.84735	5.39853	5.5697	5.78146	4.96486	4.80296	5.92151	4.81329	5.55297	6.05339	5.67115	6.22521	6.17208	5.34702	5.4623	5.71034	5.25658
ENSG00000073969	ENSG00000073969	1.52851	1.90348	1.08588	1.92644	2.71269	1.90133	0.943593	2.02359	1.6949	0.053898	0.362863	1.32023	0	1.21661	1.84402	0.950742	0	0	2.3448	0.472247	1.46208	2.00922	1.13817	2.04885	0.183123	1.35429	3.04194	1.86686	1.02507	0.9572	2.862	1.34985	2.38656	1.36583	2.07217	1.6177	0.396971	2.38471	1.41694	2.21366	2.87119	1.72304	1.86003	2.86785	1.52826	1.63917	1.68551	1.86065
ENSG00000074047	ENSG00000074047	0	0	0	0	0	0	0	0	0	0	0	0	0	0	0	0	0	0	0	0	0	0	0	0	0	0	0	0	0	0	0	0	0	0	0	0	0	0	0	0	0	0	0	0	0	0	0	0
ENSG00000074054	ENSG00000074054	1.44605	1.83935	0.545307	0.604515	2.25812	2.90133	1.33062	1.20046	2.78236	1.31693	0.488394	2.49016	2.00728	1.83328	0.563913	1.5357	2.43127	1.96823	0.95778	2.36533	3.46208	3.16122	2.17999	2.28332	2.09001	2.47982	2.68348	0.812413	1.982	3.06154	2.65555	2.65471	3.03425	1.95079	2.67624	2.9565	1.5986	2.2472	1.78891	2.75423	3.07764	1.52141	2.72878	2.4645	0.943294	3.10866	2.72503	3.10458
ENSG00000074071	ENSG00000074071	3.19148	2.87177	0	0.604515	2.20368	4.03258	3.05051	2.45422	3.62564	1.9799	1.65832	2.84379	3.00728	2.39718	0.756558	3.34306	2.8463	2.44467	3.61489	4.54754	4.1439	3.29872	3.47698	3.09067	3.70669	2.93926	3.72001	2.89333	2.32993	3.72274	3.37015	3.72182	3.9391	3.58084	3.20967	3.57463	1.82993	4.1085	2.13683	3.89718	3.88957	2.40893	3.48621	3.00216	2.11322	3.26066	3.37356	4.27094
ENSG00000074181	ENSG00000074181	0	0	0	0	0	0	0	0	0	0	0	0	0	0	0	0	0	0	0	0	0	0	0	0	0	0	0	0	0	0	0	0	0	0	0	0	0	0	0	0	0	0	0	0	0	0	0	0
ENSG00000074201	ENSG00000074201	2.75091	3.75496	1.3338	1.47898	3.41013	4.88405	3.33062	3.50002	3.62564	3.22382	2.48839	3.76317	2.3996	2.01016	1.84402	2.45324	3.61889	3.27756	3.59719	3.77342	3.68447	3.90538	2.66542	2.20932	3.31241	3.91723	3.88993	2.81241	2.58146	2.99282	3.63694	3.12037	4.29984	2.95079	3.87125	3.25815	2.5986	3.71535	3.4994	4.02724	4.02873	3.08212	3.31374	3.73912	2.97304	4.16755	2.9079	4.28515
ENSG00000074211	ENSG00000074211	0	0	0	0	0	0	0	0	0	0	0	0	0	0	0	0	0	0	0	0	0	0	0	0	0	0	0	0	0	0	0	0	0	0	0	0	0	0	0	0	0	0	0	0	0	0	0	0
ENSG00000074219	ENSG00000074219	0	0	0	0	0	0	0	0	0	0	0	0	0	0	0	0	0	0	0	0	0	0	0	0	0	0	0	0	0	0	0	0	0	0	0	0	0	0	0	0	0	0	0	0	0.165687	0	0	0.934652
ENSG00000074266	ENSG00000074266	1.75091	0.83935	0.2558	0.604515	2.14709	3.48629	1.49108	2.08499	0	1.63886	0.990894	0.905193	0	0.309716	0.756558	1.88934	2.26134	1.02963	2.74919	1.66489	1.04704	1.42425	2.09511	1.86828	0	1.5953	3.15297	0.812413	2.10753	1.44263	2.54007	2.06974	2.60895	1.14343	2.38251	1.1152	1.7189	2.83217	0	1.92415	3.14038	1.89992	1.98032	2.71976	2.44579	2.0262	1.83751	1.93465
ENSG00000074276	ENSG00000074276	0	0	0	0	0	0	0	0	0	0	0	0	0	0	0	0	0	0	0	0	0	0	0	0	0	0	0	0	0	0	0	0	0	0	0	0	0	0	0	0	0	0	0	0	0	0	0	0
ENSG00000074317	ENSG00000074317	0	0	0	0	0	0	0	0	0	0	0	0	0	0	0	0	0	0	0	0	0	0	0	0	0	0	0	0	0	0	0	0	0	0	0	0	0	0	0	0	0	0	0	0	0	0	0	0
ENSG00000074319	ENSG00000074319	2.48787	3.28681	2.17334	2.60451	3.82516	4.43975	3.10113	3.68985	3.33876	2.9799	2.07336	2.93494	3.00728	1.76915	2.71075	2.27267	3.01623	2.61459	3.44716	3.02244	4.1439	3.90538	3.76496	2.76874	2.57544	3.84906	3.96794	2.83989	3.10753	3.41663	3.5199	2.58432	2.64959	2.98474	3.20967	3.25815	2.5986	3.14767	2.97333	3.61221	3.22965	2.89992	3.35883	3.48758	2.85018	3.86947	3.21602	2.97028
ENSG00000074356	ENSG00000074356	3.40298	3.62785	1.08588	2.34148	3.11795	3.9184	3.05051	2.82195	3.73929	2.37583	2.18883	3.54905	1.59225	2.92443	2.34152	3.19867	2.96178	2.53213	3.40709	3.61909	4.83131	3.23161	3.22064	2.54635	2.82698	3.64975	4.20543	2.66656	3.06689	4.04466	3.69208	3.65471	3.78345	3.44112	3.90404	2.77816	3.02924	4.05456	2.08436	4.14654	3.58579	2.8719	3.48621	4.42917	2.71588	4.41447	3.49286	4.25658
ENSG00000074370	ENSG00000074370	2.94355	4.09416	1.60944	2.92644	3.61176	4.8219	3.98462	2.66995	4.42282	2.37583	2.29575	3.87482	3.09475	2.73598	2.14888	2.98049	4.11932	2.57395	3.85725	4.12432	5.278	4.21433	4.58987	3.22818	3.96448	3.87214	3.93724	2.32143	3.16643	4.11101	3.63694	3.01728	4.32515	3.58084	3.85458	4.18844	3.22479	3.7497	3.0574	4.16926	3.31371	2.8719	3.65839	3.79571	2.85018	4.77162	3.7444	4.60141
ENSG00000074410	ENSG00000074410	0	0	0	0	0	0	0	0	0	0	0	0	0.00728413	0	0	0	0	0	0	0	0	0	0	0	0	0	0	0	0	0	0	0	0	0	0	0	0	0	0	0	0	0	0	0	0	0	0	0
ENSG00000074416	ENSG00000074416	0	2.2379	0.407804	1.47898	2.63252	1.90133	0.943593	1.74795	2.39534	1.31693	0	2.40769	1.59225	1.21661	0.926483	1.88934	2.0687	0	0.95778	2.87435	2.632	0	2.00491	2.81937	2.27059	1.98232	2.568	1.91933	1.18554	2.39016	2.27704	0.584317	0.64959	1.8804	2.63776	2.05379	1.39697	1.98417	1.4994	3.41719	0.585789	1.28694	2.19445	2.41719	1.88189	1.84563	2.60304	2.42008
ENSG00000074527	ENSG00000074527	0	0	0	0	0	0	0	0	0	0	0	0	0	0	0	0	0.261342	0	0	0	0	0.424255	0	0	0	0	0	0	0	0	0	0	0	0	0	0	0	0	0	0	0	0	0	0	0	0	0	0
ENSG00000074582	ENSG00000074582	0.818019	0.187274	0	0.34148	0.825164	2.20945	0	0	1.86482	0.316932	0	1.12759	0.814639	0	0	0.950742	1.26134	0	0.716772	0.664892	1.68447	1.00922	0.0507118	0	0.183123	1.06479	0.568005	0	0	0	1.07059	0.962829	1.64959	1.55847	0.598236	0.989665	0	0.147668	1.23637	1.97662	1.39314	0.00683372	0.658392	0.680228	0.68026	1.84563	1.42247	1.86065
ENSG00000074590	ENSG00000074590	0	0	0	0	0	0	0	0	0.694899	0	0	0	0	0	0	0	0.261342	0	0	0	0	0	0.0507118	0	0	0	0.205435	0	0	0	0	0	0	0	0	0	0	0	0	0	0	0	0	0	0	1.5237	0	0
ENSG00000074603	ENSG00000074603	3.03101	3.21281	2.2558	1.82691	3.80702	4.92687	4.01134	3.62931	3.42282	2.94142	2.68479	3.69527	2.86527	3.33208	2.14888	2.68771	3.01623	3.46704	4.26857	3.52287	4.38491	2.08722	3.6053	3.38765	3.27059	3.8256	4.63648	3.50429	3.46117	3.8251	3.69208	4.16928	4.19391	4.09763	4.35905	4.32465	3.36044	3.83217	2.88407	4.73151	4.31371	2.81419	3.82832	4.39295	3.52826	4.38168	4.13029	4.57851
ENSG00000074621	ENSG00000074621	0	0.187274	0	0	1.0882	0.678938	0.565081	0.084987	0.864824	0	0	0	0.814639	0	0	0.173134	0.261342	0	0	1.24985	0.877117	0	1.29864	0	0.505051	0	1.30497	0	0	1.0947	0.540074	0.584317	0.479665	0	0.235666	0	0	1.14767	0	0	0	0	0.658392	0.317658	0	0.74609	0.685506	1.19769
ENSG00000074657	ENSG00000074657	0.818019	0.379919	0	0	0	1.09398	0.0505082	0	1.78236	0	0	0	0	0.479641	0	0	1.26134	0	0	0.249855	0.684472	0	0.858067	0	0	0.479824	0.720008	0	0	1.0947	0	0.262389	1.87198	0	0.235666	0	0	0.340314	0	0.976619	0	0	0	0.0952654	0.943294	0.523697	0	1.70019
ENSG00000074660	ENSG00000074660	0	1.08036	0.545307	0.0195524	0	2.2639	0.828116	1.66995	0	0	0.362863	1.40769	0	1.70203	0	0	1.72077	0	2.64966	1.12432	1.46208	2.48315	1.75115	1.13131	0.768086	0.479824	0.720008	0.571405	1.18554	2.27913	0.370149	1.96283	0.064627	0.728397	0.598236	1.6177	1.46736	0.147668	2.41694	0	1.04522	2.44741	1.0369	3.36828	0	1.39817	0.837509	0
ENSG00000074695	ENSG00000074695	3.03101	3.54984	0.992766	2.60451	2.78864	4.73783	3.33062	3.58749	4.40914	3.53932	2.45802	2.32023	3.70772	1.30972	2.28012	2.85763	3.34881	3.05938	3.36586	4.30875	5.02686	4.36285	4.69457	2.74275	3.27059	3.41842	4.89793	2.99462	2.63805	3.99282	3.7277	2.75424	3.9554	3.76793	3.40559	3.41288	2.20433	3.29451	3.0574	3.78397	4.6626	3.32876	3.11782	3.63959	2.88189	3.93873	3.42247	3.56692
ENSG00000074696	ENSG00000074696	1.94355	0	0.2558	2.10702	2.78864	3.5751	2.41308	2.50002	3.15433	2.0539	1.54729	2.60563	1.17721	1.83328	1.84402	1.36578	1.0687	2.6926	2.0647	2.41978	2.12504	2.48315	2.75115	1.91559	1.50505	2.53872	3.44247	0.812413	1.982	2.54216	2.22813	2.99031	1.87198	2.51267	2.92016	2.48443	1.82993	3.73263	1.4994	2.52682	3.01205	2.10637	2.24335	2.36828	2.05877	3.14819	1.97501	2.31316
ENSG00000074706	ENSG00000074706	3.19148	2.96488	1.99277	1.01955	3.38588	4.07887	3.07604	3.64977	3.24949	2.94142	1.54729	3.36462	3.05168	2.26391	2.75656	2.5357	3.34881	3.30265	3.87205	3.49778	4.49183	2.83929	2.57427	2.98376	2.70669	3.75284	4.48554	3.89333	3.62411	3.33571	3.84588	3.90625	4.09437	3.667	4.48359	3.65952	3.34183	4.06823	3.21212	4.1	3.60816	3.62574	3.40255	3.79571	3.56779	3.9611	4.31	4.56692
ENSG00000074755	ENSG00000074755	3.50833	3.26256	1.08588	2.34148	3.43397	3.15287	3.02451	2.14388	3.67218	1.73197	1.36286	2.99266	2.09475	2.70203	2.66345	2.79204	2.58327	2.30265	2.98526	2.87435	3.98564	2.16122	2.83207	2.60525	3.13732	4.08469	3.73793	2.19944	2.82025	3.93905	2.98486	3.26239	3.4104	3.70822	3.01327	2.17409	2.5986	3.54977	1.65141	3.88351	3.53999	2.62574	3.2672	3.68023	3.00219	3.77162	3.76351	4.16731
ENSG00000074771	ENSG00000074771	0	0	0	0	0	0	0	0	0	0	0	0	0	0	0	0	0	0	0	0.472247	0	0	0	0	0	0	0	0	0	0	0	0	0	0	0	0	0	0	0	0	0	0	0	0	0	0	0	0
ENSG00000074800	ENSG00000074800	5.48271	6.22854	3.3338	4.85244	6.06929	7.04039	5.77453	6.38877	6.23793	4.84049	3.89212	5.99266	4.63664	4.89468	4.14888	5.66956	5.83877	5.62954	6.48375	6.44953	7.02432	6.55697	5.88676	5.72294	5.56683	5.90609	6.72675	5.74133	5.93761	6.69055	6.32143	6.41467	6.62687	6.33655	6.76593	6.58552	5.39697	6.80792	5.74311	7.28691	6.55446	5.72304	6.27604	6.7026	5.78878	5.86355	6.95021	7.01787
ENSG00000074803	ENSG00000074803	0	0	0	0	0	0	0	0	0	0	0	0	0	0	0	0	0	0	0	0	0	0	0	0	0	0	0	0	0	0	0	0	0	0	0	0	0	0	0	0	0	0	0	0	0	0	0	0
ENSG00000074842	ENSG00000074842	2.44605	2.66532	0	0	2.31059	4.40383	2.24315	2.50002	2.73929	3.01737	1.42699	3.27443	0.00728413	1.63164	2.21599	2.17313	2.16823	2.57395	2.64966	4.07428	3.04704	3.26556	2.83207	2.09067	2.64255	3.02414	3.85751	1.96995	2.02507	3.15883	3.45761	3.28476	3.52406	2.46536	2.75024	3.72006	1.24497	2.92528	2.02992	3.27779	3.96083	2.19948	2.95117	3.36828	2.64373	2.74609	3.29694	3.87951
ENSG00000074855	ENSG00000074855	2.05903	0	0	0	1.0882	1.67894	0.243153	1.66995	0.279862	1.43241	0	0.127585	0	0	0	1.17313	1.26134	0.9041	0.064695	1.57178	2.33655	1.64665	2.05071	0	0.505051	1.5953	1.92164	1.01886	0	1.0947	1.07059	0.584317	2.38656	0.728397	1.3352	1.1152	1.24497	1.34031	1.13683	2.45467	1.04522	1.00683	1.0369	0.680228	0	0.260663	0.685506	1.42008
ENSG00000074935	ENSG00000074935	0	0	0	0	0	1.4159	0.243153	0	0.864824	0.901895	0.990894	0.490155	0	0	0	0	0	0	0.427265	0.834817	0	1.16122	1.22064	0.420821	0	0	1.92164	0.281898	0	0.220235	2.01401	0	0	1.0179	1.67624	0	0	0.147668	0.499402	0.869703	0.755714	0	0	1.41719	0.68026	0	0	1.93465
ENSG00000074964	ENSG00000074964	0	1.83935	0	0	1.50324	2.96844	0	0	1.01683	0	0	0.905193	0	0	0	1.45324	0	1.02963	1.25734	2.30875	3.40068	0.161221	2.17999	0.546352	0.183123	1.47982	2.35228	0	0	2.33571	1.1775	1.90625	0.801593	1.7284	2.1832	1.53023	0	1.98417	0	2.81312	1.67325	0.521407	1.50639	1.59777	0.943294	1.10866	2.42247	2.19769
ENSG00000074966	ENSG00000074966	2.16594	2.08036	0.786315	0.826907	2.0882	4.16722	2.66942	2.35801	2.86482	2.37583	0.990894	3.04815	2.25521	0.894678	2.40041	1.95074	3.58327	2.35156	1.95778	1.57178	3.78401	2.74618	2.90869	0	2.43105	1.47982	3.93724	2.7844	2.10753	2.54216	3.1775	1.06974	3.06463	2.0179	3.15623	2.05379	1.66001	3.81605	1.4994	2.66112	2.49268	2.75407	1.42393	2.79571	2.11322	2.18666	2.21602	3.16731
ENSG00000075035	ENSG00000075035	0	0	0	0	0	0	0	0	0	0	0	0	0	0	0	0	0	0	0	0	0	0	0	0	0	0	0	0	0	0	0	0	0	0	0	0	0	0	0	0	0	0	0	0	0	0	0	0.197686
ENSG00000075043	ENSG00000075043	0	0	0	0	0	0	0	0	0	0	0	0	0	0	0	0	0	0	0	0	0	0	0	0	0	0	0	0	0	0	0	0	0	0	0	0	0	0	0	0	0	0	0	0	0	0	0	0
ENSG00000075073	ENSG00000075073	0	0	0	0	0	0	0	0	0	0	0	0	0	0	0	0	0	0	0	0	0	0	0	0	0	0	0	0	0	0	0	0	0	0	0	0	0	0	0	0	0	0	0	0	0	0	0	0
ENSG00000075089	ENSG00000075089	0	0.701847	0.407804	0	0.310591	3.46321	0	0.821953	2.60179	1.73197	0.488394	0.490155	0	0.631644	1.457	0	0	1.44467	0.25734	0	0	0.839292	0.220637	0	0	0.894862	2.95267	0	0.744963	0.442627	0.177504	0.262389	0	0	1.67624	0	0.775482	1.42778	0.329477	0	2.39314	1.00683	0	0.0952654	0	0	0	1.07216
ENSG00000075131	ENSG00000075131	0	0	0	0	0	0.830941	0.0505082	0	0.502254	0	0	0	0	0	0	0	0	0	0	0	0	0	0	0	0	0	0	0	0	0	0	0	0	0	0	0	0	0	0	0	0	0	0	0	0	0	0	0
ENSG00000075142	ENSG00000075142	3.31278	2.37992	2.17334	1.82691	3.5907	4.52024	3.41308	3.82195	3.6949	2.73197	1.85763	3.79596	2.17721	2.63164	2.51145	3.06622	3.65366	3.37541	3.7809	3.33732	3.16252	3.94782	4.0165	2.54635	2.82698	3.98232	4.82434	2.99462	3.38055	3.8251	4.01401	4.10788	4.04952	4.05033	4.10074	3.46097	2.8564	4.3061	2.65141	4.19163	3.87119	3.53933	3.7959	4.0181	2.7846	3.89293	3.72503	3.93465
[truncated: 59,388 more rows]
[truncated: 12 more columns]
